# Supplementary material for: Characterization of toxin systems of Paenibacillus strains isolated from honeybees
Source: Sci Rep. 2025 Aug 26;15:31346. doi: 10.1038/s41598-025-12956-x (PMC12381145; doi:10.1038/s41598-025-12956-x)
Supplement: Supplementary file 2 — Supplementary Material 2 [file 41598_2025_12956_MOESM2_ESM.xlsx]

## Sheet: Table S1 - Genome Infromation
Table S1. Summary of genomes analyzed in this study.
Species	Strain	NCBI BioSample Accession	Reference
Paenibacillus alginolyticus	NRRL B-14421	SAMN27675119	This Study
Paenibacillus alginolyticus	NRRL B-14423	SAMN27675120	This Study
Paenibacillus algorifonticola	CGMCC-10223	SAMN04487969
Paenibacillus algorifonticola	XJ259	SAMN03445852
Paenibacillus alvei	NRRL NRS-750	SAMN27675110	This Study
Paenibacillus alvei	NRRL NRS-811	SAMN27675113	This Study
Paenibacillus alvei	NRRL B-04009	SAMN27675116	This Study
Paenibacillus alvei	NRRL B-04010	SAMN27675117	This Study
Paenibacillus alvei	NRRL B-04185	SAMN27675114	This Study
Paenibacillus alvei	NRRL B-04186	SAMN27675115	This Study
Paenibacillus alvei	NRRL B-04300	SAMN27675111	This Study
Paenibacillus alvei	NRRL B-23219	SAMN27675088	This Study
Paenibacillus alvei	NRRL B-23222	SAMN27675087	This Study
Paenibacillus anseongense	NRRL B-14424	SAMN27675118	This Study
Paenibacillus apiarius	NRRL NRS-1438	SAMN27675094	This Study
Paenibacillus apiarius	NRRL NRS-1439	SAMN27675089	This Study
Paenibacillus apiarius	NRRL NRS-1578	SAMN33770110	This Study
Paenibacillus apiarius	NRRL B-03678	SAMN27675091	This Study
Paenibacillus apiarius	NRRL B-04187	SAMN27675090	This Study
Paenibacillus apiarius	NRRL B-04188	SAMN27675093	This Study
Paenibacillus apiarius	NRRL B-23460	SAMN27675095	This Study
Paenibacillus apiarius	NRRL B-24729	SAMN27675112	This Study
Paenibacillus assamensis	DSM-18201	SAMN02441144
Paenibacillus borealis	FSL-H7-0744	SAMN05772541
Paenibacillus catalpae	CGMCC-10784	SAMN05216378
Paenibacillus chintinolyticus	NRRL B-23119	SAMN27675096	This Study
Paenibacillus chintinolyticus	NRRL B-23120	SAMN27675097	This Study
Paenibacillus daejeonensis	DSM-15491	SAMN02440993
Paenibacillus darwinianus	Br	SAMN02644516	"Paenibacillus darwinianus sp. nov., isolated from gamma-irradiated Antarctic soil.", Int J Syst Evol Microbiol, 2014 Apr;64(Pt 4):1406-1411, Genome-based comparative analyses of Antarctic and temperate species of Paenibacillus.", PLoS One, 2014;9(10):e108009
Paenibacillus darwinianus	CE1	SAMN02644517	Genome-based comparative analyses of Antarctic and temperate species of Paenibacillus.", PLoS One, 2014;9(10):e108009, Crenarchaeota affiliated with group 1.1b are prevalent in coastal mineral soils of the Ross Sea region of Antarctica.", Environ Microbiol, 2010 Mar;12(3):689-703
Paenibacillus darwinianus	MB1	SAMN02644518	Genome-based comparative analyses of Antarctic and temperate species of Paenibacillus.", PLoS One, 2014;9(10):e108009, Crenarchaeota affiliated with group 1.1b are prevalent in coastal mineral soils of the Ross Sea region of Antarctica.", Environ Microbio Crenarchaeota affiliated with group 1.1b are prevalent in coastal mineral soils of the Ross Sea region of Antarctica.", Environ Microbiol, 2010…
Paenibacillus dendritiformis	CRN20	SAMN14531571
Paenibacillus dendritiformis	J27TS7	SAMD00277621
Paenibacillus dendritiformis	PV3-16	SAMN09404728
Paenibacillus ehimensis	A2	SAMN02592617	Zheng B et al., "Draft genome sequence of Paenibacillus sp. strain A2.", Stand Genomic Sci, 2016;11:9
Paenibacillus ehimensis	IB-739	SAMN36471807
Paenibacillus ehimensis	NBRC-15659	SAMD00034161
Paenibacillus ehimensis	NRRL NRS-1278	SAMN33770100	This Study
Paenibacillus elgii	LMG-24465	SAMN14073231
Paenibacillus elgii	SWL-W8	SAMN13965443
Paenibacillus elgii	YSY-1.2	SAMD00725006	Tran DM et al., "Data on annotation and analysis of genome sequence of Paenibacillus elgii YSY-1.2, a promising chitinase-producing, plant-growth-promoting, and biocontrol agent.", Data Brief, 2024 Jun;54:110285
Paenibacillus ferrarius	CY1	SAMN05437217
Paenibaicllus fonticola	DSM-21315	SAMN02441316
Paenibacillus ginsengihumi	DSM-21568	SAMN02440998
Paenibacillus glucanolyticus	J12	SAMN12771811
Paenibacillus glucanolyticus	NBRC-15330	SAMD00034163
Paenibacillus glucanolyticus	NRRL NRS-1280	SAMN33770101	This Study
Paenibacillus glucanolyticus	SLM1	SAMN04432833	"Bacterial biodegradation and bioconversion of industrial lignocellulosic streams.", Appl Microbiol Biotechnol, 2015 Apr;99(7):2939-54, Isolation of Paenibacillus glucanolyticus from pulp mill sources with potential to deconstruct pulping waste.", Bioresour Technol, 2014 Jul;164:100-5, Methods for facilitating microbial growth on pulp mill waste streams and characterization of the biodegradation …
Paenibacillus harenae	CC497	SAMN18243626
Paenibacillus harenae	CC482	SAMN18243406
Paenibacillus harenae	DSM-16969	SAMN02441473
Paenibacillus kribbensis	6HRE76	SAMN05291436
Paenibacillus kribbensis	NRRL NRS-1182	SAMN33770095	This Study
Paenibaicllus lactis	DSM-15596	SAMN18245291	This Study
Paenibaicllus lactis	J31TS3	SAMD00277624	This Study
Paenibaicllus lactis	MSL-187.1	SAMN27922057	This Study
Paenibacillus larvae	NRRL NRS-1683	SAMN27675079	This Study
Paenibacillus larvae	NRRL NRS-1684	SAMN27675085	This Study
Paenibacillus larvae	NRRL NRS-1687	SAMN27675078	This Study
Paenibacillus larvae	NRRL B-03687	SAMN27675071	This Study
Paenibacillus larvae	NRRL B-04062	SAMN27675083	This Study
Paenibacillus larvae	NRRL B-04063	SAMN27675084	This Study
Paenibacillus larvae	NRRL B-04194	SAMN27675073	This Study
Paenibacillus larvae	NRRL B-04195	SAMN27675076	This Study
Paenibacillus larvae	NRRL B-04197	SAMN27675074	This Study
Paenibacillus larvae	NRRL B-04198	SAMN27675072	This Study
Paenibacillus larvae	NRRL B-04199	SAMN27675075	This Study
Paenibacillus larvae	NRRL B-14152	SAMN27675077	This Study
Paenibacillus larvae	NRRL B-23403	SAMN27675080	This Study
Paenibacillus larvae	NRRL B-23404	SAMN27675081	This Study
Paenibacillus larvae	NRRL B-23405	SAMN27675082	This Study
Paenibacillus massiliensis	DSM-21345	SAMN02441525
Paenibacillus massiliensis	DSM-16942	SAMN02441001
Paenibacillus massiliensis	T7	SAMN02597341
Paenibacillus melissococcoides	5431	SAMEA14251710
Paenibacillus melissococcoides	5432	SAMEA14251711
Paenibacillus melissococcoides	5433	SAMEA14251712
Paenibacillus mucilaginosus	G78	SAMN25872017
Paenibacillus naphthalenovorans	4B1	SAMD00164389
Paenibacillus naphthalenovorans	PR-N1	SAMN05421868
Paenibacillus oryzae	1DRF-4	SAMN04954875
Paenibacillus pabuili	AR506	SAMN41327279
Paenibacillus pabuili	AR3006B	SAMN41327302
Paenibacillus pabuili	NRRL NRS-924	SAMN33770090	This Study
Paenibacillus pasadenensis	MER37	SAMN28071790
Paenibacillus pasadenensis	NBRC-101214	SAMD00034172	"Paenibacillus pasadenensis sp. nov. and Paenibacillus barengoltzii sp. nov., isolated from a spacecraft assembly facility.", Int J Syst Evol Microbiol, 2006 Jul;56(Pt 7):1509-1514
Paenibacillus pasadenensis	R16	SAMN06758728
Paenibacillus pectinilyticus	KCTC-13222	SAMN05006820
Paenibacillus pini	JCM-16418	SAMD00000453	Yuki M et al., "Draft Genome Sequence of Paenibacillus pini JCM 16418T, Isolated from the Rhizosphere of Pine Tree.", Genome Announc, 2014 Mar 20;2(2)
Paenibacillus pinihumi	DSM-23905	SAMN02440803
Paenibacillus polymyxa	181MFCol5.1	SAMN04488600
Paenibacillus polymyxa	LMG-27872	SAMN17082320
Paenibacillus polymyxa	NRRL B-30509	SAMN03199808	van Belkum MJ et al., "Draft Genome Sequences of Paenibacillus polymyxa NRRL B-30509 and Paenibacillus terrae NRRL B-30644, Strains from a Poultry Environment That Produce Tridecaptin A and Paenicidins.", Genome Announc, 2015 Apr 23;3(2)
Paenibacillus popilliae	ATCC-14706	SAMD00036628
Paenibacillus popilliae	SDF-0028	SAMN06917517
Paenibacillus rhizospaerae	CECT-5831	SAMN12025162
Paenibacillus rhizospaerae	FSL-R5-0387	SAMN05929621
Paenibacillus rigui	JCM-16352	SAMN07334579
Paenibacillus selenitrireducens	ES3-24	SAMN06191537
Paenibacillus senegalensis	JC66	SAMEA2271960
Paenibacillus senegalensis	MGYG-HGUT-01404	SAMEA5850907
Paenibacillus swuensis	DY6	SAMN03287568	Lee JJ et al., "Paenibacillus swuensis sp. nov., a bacterium isolated from soil.", J Microbiol, 2014 Feb;52(2):106-10
Paenibacillus terrae	NRRL B-30644	SAMN03199809	van Belkum MJ et al., "Draft Genome Sequences of Paenibacillus polymyxa NRRL B-30509 and Paenibacillus terrae NRRL B-30644, Strains from a Poultry Environment That Produce Tridecaptin A and Paenicidins.", Genome Announc, 2015 Apr 23;3(2)
Paenibacillus terrigena	DSM-21567	SAMN02440446
Paenibacillus terrigena	ERR9969148	SAMEA114445214	Mitchell AL et al., "MGnify: the microbiome analysis resource in 2020.", Nucleic Acids Res, 2020 Jan 8;48(D1):D570-D578
Paenibacillus thiaminolyticus	NRRL B-04156	SAMN27675102	This Study
Paenibacillus thiaminolyticus	NRRL B-14604	SAMN27675101	This Study
Paenibacillus thiaminolyticus	NRRL B-14605	SAMN27675103	This Study
Paenibacillus thiaminolyticus	NRRL B-14607	SAMN27675100	This Study
Paenibacillus thiaminolyticus	NRRL B-14608	SAMN27675098	This Study
Paenibacillus thiaminolyticus	NRRL B-14609	SAMN27675109	This Study
Paenibacillus thiaminolyticus	NRRL B-14610	SAMN27675106	This Study
Paenibacillus thiaminolyticus	NRRL B-14611	SAMN27675104	This Study
Paenibacillus thiaminolyticus	NRRL B-14612	SAMN27675105	This Study
Paenibacillus thiaminolyticus	NRRL B-14613	SAMN27675108	This Study
Paenibacillus thiaminolyticus	NRRL B-14625	SAMN27675107	This Study
Paenibacillus thiaminolyticus	NRRL B-24730	SAMN27675099	This Study
Paenibacillus tianmuensis	CGMCC-18946	SAMN04487970

## Sheet: Table S2 - BT-Toxin-Digger
Table S2. Summary of bacterial pesticidal proteins obtained using BtToxin_digger software.
Strain	Protein_id	Protein_len	Strand	Gene location on scaffold	SVM	Unco	HMM	Hit_id	Hit_length	Aln_length	Query start-end	Hit stard-end	Identity	Evalue of blast	Hmm hit	Hmm hit length	Evalue of Hmm	Nomenclature	Endotoxin_N	Endotoxin_M	Endotoxin_C	Endotoxin_mid	Toxin_10	ETX_MTX2	Gene sequence	Protein sequence	Scaffold sequence
Brevibacillus_brevis_NRRL_NRS_604	PJEGEFON_00243	811	NA	NA	YES	NO	NO	NA	NA	NA	NA	NA	NA	NA	NA	NA	NA	Rank1	NO	NO	NO	NO	NO	NO	NA	MSLPIKLKRGLKANLPSAASAGEPLFTIDTHELFVGTGESVVPIAASDPTLANRVEELEMHRSTISSTYSEEFDTLTYVDSEKTTAGIVGSRVTPTVTPDFTEDFSTTNYFDELNSMGVTVDTTNRLIRNTAGIKNGIFYSEPITIPNTDKITINAVANEPSAYAFSEATRFSYPGSVFSQPMGFTDRTNRTWKVALVNGTGIYAKVTNPDGSLSFEGTILPFKGNTHTLPFQSVDYVVDYNNRVWFSISNSSLGGVVGAVNSDGTTFKDWYTLYLGSGTVVATSMTLDNQNRVWVFHSVSSYTRLHVFSSDGLIVKDLTNILTSGPSDYLRSAYDPVRNQVALGMVNGNYFKVFLFDSSFRSVRNIQLANGGKDISIDMMYDPVLDRYIAIQTIYTGS…	NA
Brevibacillus_brevis_NRRL_NRS_604	PJEGEFON_00244	977	NA	NA	YES	NO	NO	NA	NA	NA	NA	NA	NA	NA	NA	NA	NA	Rank1	NO	NO	NO	NO	NO	NO	NA	MTLPIKFKRGLKTNLPSAAAAGEPLFTTDTKELFIGTGDGISAIGTDPTMAERVGNLEKYRSSVSRTYTETFTSPKVDIEKTTAWYSANGVRTSKIPSITENFTDLSAVDQINSYGVNFDIENGLVRLSNTLEGVVVSSALPVVEVDKLTVQSDYTLPNALGVISTKKVTGERASKLPHLEPTILVDRLDRTWVISSVDREGIYAVVTNPDDSIAFEGYLYSYSGTGYYVATSSITNAVVDYNNNVWIAAALTNMPGLIISIKPDFQAFLNPISVKGNTTINTYTPFLKLHVDKNNRIWYSWGYSINLYYGCVNSDGTFFIPTTSQAFTPYTGVDNTVMVEDRTKGYLCFIIRGYSNNTVRALRLNYDGTNPTHFSSIGKASSRWLNATHDELTGITTI…	NA
Brevibacillus_brevis_NRRL_NRS_604	PJEGEFON_01855	824	NA	NA	NO	NO	YES	NA	NA	NA	NA	NA	NA	NA	Cry.hmm	1340	1.2e-09	Rank1	NO	NO	NO	NO	NO	NO	NA	MGKQQPKAKTILTAVVSTGFLLSFVGNAYAAVSYPIKEIQTIGTASTSVAEDKTDEEVREASEEVVEEENQSWESLLESEGHTATNGFIAYRLETAPDKAPAAKDFRLTSAIDDRNPIWIKIKSFVWLEEEQLVLLSFSPIRAAKKEQTVSLRLQHDGEEEEFEPFVIAEKGTKAERIELVAMAKDAELSTEEKTDKTLTLVAVAWDDHDRIVSGRELLWSSSNRRIAFVNFEGKVTAKKEGLVEITAKMDDAEAVFEIAIDGAELPDLPALSVSETVIEEAGANDGSITAKQTLKLSNGKFLGELSADDIEVHHLPDGLDIEVKQESDDELTILFIGQAKKHTATDNVKEVSFTIDKRHIKRAQKDVTSDSFSIRFKEPVIVIPPPIDPPPIPALLKA…	NA
Brevibacillus_fortis_NRRL_NRS_1210	NOJIMLHP_00365	302	NA	NA	NO	NO	YES	NA	NA	NA	NA	NA	NA	NA	Mpp.hmm	291	1.9e-27	ND	NO	NO	NO	NO	NO	YES	NA	MKKWMCLLLASAVCVVPSVVAPPANVMAAEQSKSGAVQDIDERIVKMIKSDDGQLGWGQYYTDHKIDDFVLRGSNIQSSNIENTEILTVHDSLLTNNLPSTQTMTSAAYEHAFTETTSTTNTTGWTFGYAYNASATVWVVSASHNFSVDYNMSTANTTEKSVQRTLIAPPQNVVVPPYKTYKVNYVFEKMTISGKNNIEADLFGRVFYRNVPDLSYSLGQTWAWAKDKQGFERVNRELNYPYDHWLRNGIRTQGVGEFKTEFGTRLTVVFEDVTDPRNPVVVEKREVPVKFKTISENVREVK	NA
Brevibacillus_fortis_NRRL_NRS_1210	NOJIMLHP_02505	672	NA	NA	NO	NO	YES	NA	NA	NA	NA	NA	NA	NA	Cry.hmm	1340	1.5e-160	Rank1	YES	YES	YES	NO	NO	NO	NA	MNQNSNNNENEIMDTGSQPRYPLAQAPGSEFQGMNYKDGEQNPSVRQQEAVTDAALQTTSEVTQTLINAGNTTSTLGLSSWKIAGGILSAISKILWRTIANQQQWEEMIDAVEILIKKALNQQKYEVAIAQLEGLQAVVDRYIKALDDLHANPTNQDLQNEVLMRWDAADTTFITAMPQFSPGTTGGESQILLLAVYAQAANLHLLLLRDAVQFGAQWGMDSATIETNYDELLDRLNQYNDYCVNTYNSGIQQSRNLQADLSNYDQYPWTRDNQSAYSSFRDAKGEYKGTENWNLYNKFRKEMTIMALDITSFWSLYNPYNYPLPVKTELTRELFTDIRGTTWRSDNNLNTIDDIEARMVGNRNAHLFTWLKQMNFYMKYKGKDSDTTHGNLMVGLEKT…	NA
Brevibacillus_fortis_NRRL_NRS_1210	NOJIMLHP_04053	299	NA	NA	NO	NO	YES	NA	NA	NA	NA	NA	NA	NA	Mpp.hmm	291	9.6e-43	ND	NO	NO	NO	NO	NO	YES	NA	MKKNAKITKSILALTAIATLGTGLASSFPNVVSAAQIETRSQEAAVQDVYVNIDTMLATIPSGIPGLGSKGWHRTDLVYGNQYSLSGVNIQENNVTNVEPLFLGRNTFTNTTDQDQTYNTSTFEQAVTTETSTSVQAGFTSSTTVSGKVGIPFVAEGEVSETLEFNVSDTTTNTKSKTNTIAAPSQPVIVPAHKTYRTEVYFEKKKTSGNVELYADVLTGAQDPFTREVLPVGSALDKAKNKNGLTKSPNDPNQVRSKGKGKFAVEYGTNLIVKTYDVTSGARSTNSGTLVDTKVIPLK	NA
Brevibacillus_fortis_NRRL_NRS_1210	NOJIMLHP_05840	511	NA	NA	NO	NO	YES	NA	NA	NA	NA	NA	NA	NA	Spp.hmm	506	8.8e-279	ND	NO	NO	NO	NO	NO	NO	NA	MKIRNHTRILKVIASLSVIFATVNYPVISFAETVDSSLVSETSNADDINTGIADLDYDNDEVLAVSGDEIDSFVPKEGINPKGKFIVIERKKKSLSTSPVDISIIDSMTNRTYPGALQLANQAFTENKPSLLLVPRKPLTISIDLPGLKKENSITVDNPTYGNVSGAVDELVSKWSDEYSATHTLPARLQYAESMVYSKSQIGSALNVNAKYLDSTLGIDFNAISSGEKKVMVAAYKQIFYTVNAELPNDPSDLFDDSVTFKDLKRKGVSDQSPPVMVSNVAYGRTIYVKLETTSKSKDVKAAFKALLQNTVNVETNAEYKDIYEDSSFTAVVLGGDAQEHNKVVTKDFSEIRNIIKDNAEFSLKNPAYPISYTSVFLKDNAIAAVHNNTDYIETTATE…	NA
Brevibacillus_fortis_NRRL_NRS_1213	AJHCIMBG_00595	299	NA	NA	NO	NO	YES	NA	NA	NA	NA	NA	NA	NA	Mpp.hmm	291	5.7e-43	ND	NO	NO	NO	NO	NO	YES	NA	MKKNAKITKSILALTAIATLGTGLASSFPNVVSAAQIETRSQEAAVQDVYVNIDNMLATIPSGIPGLGSKGWHRTDLVYGNQYSLSGVNIQENNVTNVEPLFLGRNTFTNTTDQDQTYNTSTFEQAVTTETSTSVQAGFTSSTTVSGKVGIPFVAEGEVSETLEFNVSDTTTNTKSKTNTIAAPSQPVIVPAHKTYRTEVYFEKKKTSGNVELYADVLTGAQDPFTREVLPVGSALDKAKNKNGLTKSPNDPNQVRSKGKGKFAVEYGTNLIVKTYDVTSGARSTNSGTLVDTKVIPLK	NA
Brevibacillus_fortis_NRRL_NRS_1213	AJHCIMBG_02771	1815	NA	NA	YES	NO	NO	NA	NA	NA	NA	NA	NA	NA	NA	NA	NA	Rank1	NO	NO	NO	NO	NO	NO	NA	MKHFSIKSLMIYVLCLALCTTMLPLGTTFANESSPVSISHVTSDAEAATPDTAIEEIQQSMGEPITNDKGEAKNPTEYTETDISSLTWTQLDTGTVIEIHRSFDRALLKYAAYFYSELLQLLTTEEQEEVKRLSTEQIITQFENLSQESKDLLQRLTPLVLSKMNEIKQLEEQMEVQSTTPPPVKYTEKDQEFRFARSKTEQSVDDLYRAANLVEQDLYLPGKHGLDLDVKRRYHSLSSKISVPSWDEDFSKNESLKANEKFATGWDFNMPRLDIVSREQAVTVRDDPYNPSQQIYSTKVDKDPSSNRYYITLEDGTSLEYRFNKFVNYPYQDIFFTIDNVNRKYTLHYRNLKYEFDVTLGTVVKSNIYGDTIKYNLNSDGEPVSIEDSVGRYVVMKRK…	NA
Brevibacillus_fortis_NRRL_NRS_1213	AJHCIMBG_04369	830	NA	NA	YES	NO	NO	NA	NA	NA	NA	NA	NA	NA	NA	NA	NA	Rank1	NO	NO	NO	NO	NO	NO	NA	MTLPIKFKRGKENDLPSSAPAGEPLFTTDTHKLFIGTGTGIASAGADPALKDRIDSIEKQRSTITYTHHEDFSNRSRIDFDKTTAAVRTNAVRVAKTASFQESFENTNNYDSINSTNILFDTSNQKASIAPGNSEGILYTKPIPVKSSDTVTINANTVLPSTMAFSHSERLTNDDTRSYFQPIAFTDRTNRTWHVAFLKTEGVYYRVENPDGSLAFEKISPTPFSSNFDPASSYGSYVPDVSFVVDYNNRVWLGVPTSRENYYRHLYLGCINSDGSFHKDWVLHHSVNGGEVFYKSTSLCVDKNNHIWFGWTYGYYGLYIAKFDSEMNTLIPAFLLPGTNANGHLISLNLFYDSDQEVIVTIHRSQYSNGVFITKISLAGSPLQSPKLLTIQRFNDSLA…	NA
Brevibacillus_fortis_NRRL_NRS_1213	AJHCIMBG_04962	302	NA	NA	NO	NO	YES	NA	NA	NA	NA	NA	NA	NA	Mpp.hmm	291	1.4e-27	ND	NO	NO	NO	NO	NO	YES	NA	MKKWMCLLLASAVCVVPSVVAPPANVMAAEQSKSGAVQDIDERIIKMIKSDDGPLGWGQYYTDHKIDDFVLRGSNIQSSNIENTEILTVHDSLLTNKLPSTQTMTSAAYEHAFTETTSTTNTTGWTFGYAYNASATVWVVSASHNFSVDYNMSTANTTEKSVQRTLIAPPQNVVVPPYKTYKVNYVFEKMTISGKNNIEADLFGRVFYRNVPDLSYSLGQTWAWAKDKQGFERVNRELNYPYDHWLRNGIRTQGVGEFKTEFGTRLTVVFEDVTDPRNPVVVEKREVPVKFKTISENVREVK	NA
Brevibacillus_fortis_NRRL_NRS_1213	AJHCIMBG_05393	511	NA	NA	NO	NO	YES	NA	NA	NA	NA	NA	NA	NA	Spp.hmm	506	2.6e-279	ND	NO	NO	NO	NO	NO	NO	NA	MKIRNHTRILKVIASLSVIFATVNYPVISFAETVDSSFVSETSNAEDINTGIADLDYDNDEVLAVSGDEIDSFVPKEGINPKGKFIVIERKKKSLSTSPVDISIIDSMTNRTYPGALQLANQAFTENKPSLLLVPRKPLTISIDLPGLKKENSITVDNPTYGNVSGAVDELVSKWSDEYSATHTLPARLQYAESMVYSKSQIGSALNVNAKYLDSTLGIDFNAISSGEKKVMVAAYKQIFYTVNAELPNDPSDLFDDSVTFKDLKRKGVSDQSPPVMVSNVAYGRTIYVKLETTSKSKDVKAAFKALLQNTVNVETNAEYKDIYEDSSFTAVVLGGDSQEHNKVVTKDFSEIRNIIKDNAEFSLKNPAYPISYTSVFLKDNAIAAVHNNTDYIETTATE…	NA
Paenibacillus_alginolyticus_NRRL_B_14421	DCIODBKK_01820	1420	NA	NA	NO	NO	YES	NA	NA	NA	NA	NA	NA	NA	Xpp.hmm	401	3.9e-09	ND	NO	NO	NO	NO	NO	NO	NA	MMKRYVAALGIMVCIAASGGALALADPIWDAKAGVNGISHGYLNGPGQLAFDSHGRLYVIDRYNDRIEIYDGAGTYTASLGRTGSGQGGLLRPAGVAVGTGDQVFVSDSGNHRIQVFDENGDYLRGWGQLGVKPGEFSSPGGVTADVYGTIYVADTGNNRIQVFDGDGTFVRTWGGRGSKQGQFVDPAAVWAAPDGKVWVTDTGNHRIQVFDGSGNYLFQFGVKGVGPGRLFYPQAIAGDGHGILYVADGMNHRIQAFTSEGVYLKSWGRFGSGENGLNLPSGLAVTTGGMAYVADSGNHRIVDFRVNSAPVASLPSWTGEGTVGKAVYAHYTYNDPDGDPEDEAAYRWYKADDADGSNRQELAGQTLPWYILRPEDQGSWIRFEVTPKSVSGVVYGDA…	NA
Paenibacillus_alginolyticus_NRRL_B_14421	DCIODBKK_03546	2320	NA	NA	YES	NO	NO	NA	NA	NA	NA	NA	NA	NA	NA	NA	NA	Rank1	NO	NO	NO	NO	NO	NO	NA	MLRKFVHRAMLFLIFMELVLPFLDPGGGVKAASSITLYYNFEQGTYSISPVAAQYSSSATKTFTKDVSSLVGGTITRVNLNNQGGSGGNASYTETTITLTSLAGGSTTVYGKSETNPMHQIYRQPAGKIWEHKGSKTIPVEFDGASGNPSPYPGTIPLWGRKRYTLVDNFNYGDSGIFGPDLRYSFQSPLYSTNGASGDKVADYAKEIEGYAVTTAYEVPRATKWYLNQSSALVSGVGANITDPDKLDQSSIAIIGAEKPSDDYGARPLAYGKGDIPGTGMIRTMMLLDGLVPPGQIKNAPDLDGSGGLLRNYAMYAIGLWSGTTYKYQISIDVSYTAPVKPDIAAMSIDAGACVPQNTSVNITIKFKNIGVAIPSGDSFSVTLAADGTVFKTFTYSSG…	NA
Paenibacillus_alginolyticus_NRRL_B_14421	DCIODBKK_06231	1223	NA	NA	YES	NO	NO	NA	NA	NA	NA	NA	NA	NA	NA	NA	NA	Rank1	NO	NO	NO	NO	NO	NO	NA	MFKRTMCKMICFMILASFFLQNNASSVYADSGQLDVWVVNAMKAVYRTSTIPANPGNSIDLVSTRNEYESEQIAVRSNSDFEITGIEFSDLESSGNTISNSNLSYHFEEYVLEDTVQPNQYRPDLVGTQIYPLSEIPDPLSNDPSIHVAANSTQPILITNYVPADAAPGLYHGMVTVKSTSGDYQVPINVEVVNAEIPQTSKANFVNYQWSMTNGFMIGGSPPEIADDPLTQSSYDVGQNYYGVETYSDKWFELMDNFAKTMSDYRQNMIWVRTDLLLNAKGTKMVSFKDGIPEHIDWSLFDRYVQTFMDRGITHFANIHLIHALEQMPQSERPNNDNPEDPWKTSIPEPGSLPVTDAYLTNYLTALHDHLEDKGWLNDNGFTWYQHTKDEPNGASITN…	NA
Paenibacillus_alginolyticus_NRRL_B_14421	DCIODBKK_06419	1735	NA	NA	YES	NO	NO	NA	NA	NA	NA	NA	NA	NA	NA	NA	NA	Rank1	NO	NO	NO	NO	NO	NO	NA	MDLRPSFGAPAGWVDLGEYYFSGTGEEFVKLTRSTSSSSTILTRADAVKFEGNIRQKEPHKTIIIDDGSITIDDVVTSDVDNANNGYSAPYWTTSAGVKGYNNSSSKYTDAVGRSITWNPRLEAGTARISFYKLNWADKADSNVKIEIVHNGITDVMFMDLRPSSGPSVGWVDLGEYYFSGNDTEFVRLTRTQPTTGTIITRADSVKFEGNIRQQAPPLPPLRSRTLANLSYTEKGSIENANYKATFYEAAWDGGKSIVRDLFYKNTDTGNWVPINNVAERLEEQWVLLDGNAGSRTNYYDTMNKRWITFDGINFPDSHTAVLTDSSHGSDYDLQVNWSLSGDKPDVSFAFTPRRDGNYVIGYQSFTTEQISGINEVLNGFRSHAKMVGSVESTSLREL…	NA
Paenibacillus_alginolyticus_NRRL_B_14423	JBMONKFF_00570	1683	NA	NA	YES	NO	NO	NA	NA	NA	NA	NA	NA	NA	NA	NA	NA	Rank1	NO	NO	NO	NO	NO	NO	NA	MRSLHKSKLLVSVLLSAIIVSLLPIFPVHRAFAAAAGITQDYWNNVPGGKVEQIPVKTPPSGSRLLANFETPNNMGDLYGSRIYGFLTPPVSGGYTFWIAADDSSELWLSPDGDPAHKEKIASNTVFAKPREWEKSPTQKSVIIPLSSGKRYYIEALHKENTSNDNLAVAWQGPGIAQQVIPGTYLTPYVLPDAPTNPVQDDTANTFGWTPVSGYPGVAAYEYSTDRGYNWQTVTMNPLQLDNVNYTTGQIQVRLKETTAQPAGKILYSTSFYTLTTLEQPAPVYTTIWKIGLDNQLSTEFSDYKSTPVESFNLPSDWATRTDWSSVSKGLKLNRNSSMVITYNLPQVPEHGVQFSFRSLDVYVSVPQLAVFSNDTMAGLIQIVGLNGGNTTRKFKETY…	NA
Paenibacillus_alginolyticus_NRRL_B_14423	JBMONKFF_07382	1868	NA	NA	YES	NO	NO	NA	NA	NA	NA	NA	NA	NA	NA	NA	NA	Rank1	NO	NO	NO	NO	NO	NO	NA	MIKSKLFFLIVLIMTMIVPLSLFGIRTANAETFPFKTIIIDDGSITIDGVVTPDADNANNGYSAPNWTTSTGVKGYNNSSSQYTSTVGRTISWNPRLAAGTARISFYKLNWEDKADSNVKIEIVHNGMTDVRFMDLRPSFGAPAGWVDLGEYYFSGVGEEFVKLTRSTSTTSTILTRADAVKFEGNIRQKEPHKTIIIDDGSITIDDVVTSDVDNANNGYSAPYWTTSAGVKGYNNSSSKYTDAVGRSITWNPRLEAGTARISFYKLNWADKADSNVKIEIVHNGITDVMFMDLRPSSGPSAGWVDLGEYYFSGNDTEFVRLTRTQPTTGTIITRADSVKFEGNIRQQAPPLPPLRSRTLANLSYTEKGSIENANYKATFYEATWDGGKSIVRDLFYKD…	NA
Paenibacillus_algorifonticola_CGMCC_10223	MNMBCPAF_00155	1438	NA	NA	YES	NO	NO	NA	NA	NA	NA	NA	NA	NA	NA	NA	NA	Rank1	NO	NO	NO	NO	NO	NO	NA	MTSLIKRSTALLLILSMLFTGLMGSSRVQAEADAESANRIVFEDFENGAPDEFVLDSVSAPYSVVQTDDGNHVYRNFNSSDKQYAYYKKDDLPDDYSVEADISLDSWGGLTPAVPGLLLKYADADNYYEIGYKKSGGSASAKFHIRKRYNNTTSYLAMSAPTSFNTNKVYKVRGEIIGSRIRLYVDEVLLLDVVDSNNPLTSGYPGLFALRTNVDYDNFAVYDATPVEVPEAPSGLSMSEKTSSTVTLRWNPSPSEEVQSYQLFNNGAQVEDATSPVLDSDTDTWSATARNLTPETAYSFTVRSVGSNGLISEDSATVQVTTEEAAVGPEPPFAVHVMETTSTTVKLQWNPLPSSDVSQYVIYNGDSPAVSVSSSTYDANGGLYSALVFNLEPSTEYAF…	NA
Paenibacillus_algorifonticola_XJ259	IAIOJMID_00737	1438	NA	NA	YES	NO	NO	NA	NA	NA	NA	NA	NA	NA	NA	NA	NA	Rank1	NO	NO	NO	NO	NO	NO	NA	MTSLIKRSTALLLILSMLFTGLMGSSRVQAEADAESANRIVFEDFENGAPDEFVLDSVSAPYSVVQTDDGNHVYRNFNSSDKQYAYYKKDDLPDDYSVEADISLDSWGGLTPAVPGLLLKYADADNYYEIGYKKSGGSASAKFHIRKRYNNTTSYLAMSAPTSFNTNKVYKVRGEIIGSRIRLYVDEVLLLDVVDSNNPLTSGYPGLFALRTNVDYDNFAVYDATPVEVPEAPSGLSMSEKTSSTVTLRWNPSPSEEVQSYQLFNNGAQVEDATSPVLDSDTDTWSATARNLTPETAYSFTVRSVGSNGLISEDSATVQVTTEEAAVGPEPPFAVHVMETTSTTVKLQWNPLPSSDVSQYVIYNGDSPAVSVSSSTYDANGGLYSALVFNLEPSTEYAF…	NA
Paenibacillus_algorifonticola_XJ259	IAIOJMID_03479	322	NA	NA	NO	NO	YES	NA	NA	NA	NA	NA	NA	NA	Mpp.hmm	291	1.2e-16	ND	NO	NO	NO	NO	NO	YES	NA	MADAIEYQVIVLKARTSENKLLVITAASSGEGVTISPQVYGNEHQLWEKRKVRAGDDNAYALVNKATGKCIGRKDSTQGSKIYQAPVTEADVNGLMVWRDDNVAGTHNAINSYVDWEQKLNIPGNGPYKDGNSLVTWEWSGGQVNELWVFVPDRKKITVKKMEFQMDSSIVINSVPIVAAKQIVTNHSNIQQTQQVTLKFSKSHTYNFKWERGLKVSETLEFKAGLPLVGDTGVKISVEGSRSYSESKTQDESQEVSLQVPVVLPANTSIEVSAILLQGVIDVPYTVTFEVEYPNEKKTEMASGKYTGVNTFTVNTEYKTIV	NA
Paenibacillus_alvei_NRRL_B_04009	OBEFDLIG_01552	364	NA	NA	NO	NO	YES	NA	NA	NA	NA	NA	NA	NA	Mpp.hmm	291	4.6e-48	ND	NO	NO	NO	NO	NO	YES	NA	MLEKNKKKLIAGALALSMVPAWALPAMAADLAPVQSVAISSSEIAVPFAESYIDTVYLRIKERDRQAKMTNQPINMQEQILDSWFLARYWILKDQSSHQSNRFISWFKDNLASSRGYDSVAEQMGLKIEAVNDMNVSNIQYTSNTGDTIYRGTSELTNYTSSTQKMKTDSFQKDYTKSQAISVTNGLQLGFKVAAKGVVALAGADFETSVTYNLSTTKTETYTESDKYTVPSQEVTLPPGHKAVVTHDLRKMVYSGTHDLKGDLKITFDDKELVQKFYYPNYKTITLDDARNTINAISQWNGWPKIDLYQMMGPRNYLKNGTTLYIDTPVQFTFNGATPYYRADFKEYDKDGNLVQSKMIAEFE	NA
Paenibacillus_alvei_NRRL_B_04009	OBEFDLIG_01838	203	NA	NA	NO	NO	YES	NA	NA	NA	NA	NA	NA	NA	Vpa.hmm	462	5.3e-33	ND	NO	NO	NO	NO	NO	NO	NA	MIDFRIDTVKAKKWGEKKYSRWKSALTENEKGQITDYTKNANPINSYLRENNGNLGANPNMDEKIELLDKALNKSKLNDTITVYRGTDGIIFGEEFQTTLMKGNKVNEEVARKIKGQFEGTMLLERGYLSTSIVLGNNFLARNVLIELKVPKGESAGYVDPISYFPGQLEMLLPRNTQYYIDNIRTIVNGGSQRLKVEARIIK	NA
Paenibacillus_alvei_NRRL_B_04009	OBEFDLIG_01840	313	NA	NA	NO	NO	YES	NA	NA	NA	NA	NA	NA	NA	Vpb.hmm	881	5.6e-20	ND	NO	NO	NO	NO	NO	NO	NA	MIYDRKTERKIKKELEGNKNIKTIYDMIIRPGMNIQISIPVVWDDFNNDDGNWDGGSYDQSNGLNNGRCYKIDPNKSVSCDMGEITLEANSKYLIIMDVKGNGTGKATVEFGGTTREFDISNGYKRQKMMFEIFEFPDDFGSLTISTNSTVYIDNFSIVKVGTAWDKLKEENKEFSKINDQKDFYFASTDLTQYITNYKDEAFIKKWDVNSKQDFKLVYHVYRGAFYIYDIPAKKVLTWDRRNQKLIFMSDLGVRYQLWFLQKSGNNGYNIVSAADRSKVLAYDISKPDLTPLQIATLDEAKANQYFVLSPVK	NA
Paenibacillus_alvei_NRRL_B_04009	OBEFDLIG_03189	489	NA	NA	YES	NO	NO	NA	NA	NA	NA	NA	NA	NA	NA	NA	NA	Rank1	NO	NO	NO	NO	NO	NO	NA	MKKKFSIVTVLSLVLLLVFQMSVVSAAEGRLSEALPAITQEDASSLHAAIDNAEPITQLMKAAPADGLNGALQHTIDTPVNLNDAASIQPLTSSLRTLAESTSSVTTATYTGVIPKEGEAVHLYPIYVKPGEVLQVQLDPPLSPQLNYDLYLYEFDMATGNIITTPIDQSIYGTYMNNYENGTRTLSENVGTKNTTSGDKAYLVEVLAKQGGSINDPFTVTLAVSSEYDAYETDENAFHAYGFTVNTSGSSLNTRSISSPIDNDWFAINVPENRNYDALNLTLDNTSMSKGYKVEVYGAYEGNQMRLLSSPTDKNVRIGTGTFYVRVYTTGQYDNTNYTLTVRPVLRADKISIIGFNSNEGPNSYPTYQYGRHFRAKDTLTVSGKVTTSDNFAVANAKV…	NA
Paenibacillus_alvei_NRRL_B_04009	OBEFDLIG_03697	501	NA	NA	NO	NO	YES	NA	NA	NA	NA	NA	NA	NA	Spp.hmm	506	7.4e-266	ND	NO	NO	NO	NO	NO	NO	NA	MKKKSNHLKGRKVLVSLLVSLQVFAFASISSAAPTEPNDIDMGIAGLNYNRNEVLAIQGDQISSFVPKEGIQSNGKFIVVERDKKSLTTSPVDISIVDSITNRTYPGAIQLANKDFADNQPSLVMAARKPLDISIDLPGLKNENTISVQNPNYGTVSSAIDQLVSTWGEKYSSTHTLPARLQYAESMVYSQNQISSALNVNAKVLNGTLGIDFNAVANGEKKVMVAAYKQIFYTVSAGLPNNPSDLFDDSVTFAELARKGVSNEAPPLMVSNVAYGRTIYVKLETTSKSNDVQTAFKLLLNNPSIQASGQYKDIYENSSFTAVVLGGDAQTHNQVVTKDFNVIQSVIKDNAQFSSKNPAYPISYTSVFLKDNSIAAVHNNTEYIETKTTEYSKGKIKLD…	NA
Paenibacillus_alvei_NRRL_B_04009	OBEFDLIG_03808	688	NA	NA	YES	NO	NO	NA	NA	NA	NA	NA	NA	NA	NA	NA	NA	Rank1	NO	NO	NO	NO	NO	NO	NA	MYPISPLYADYLRRPDREFIVKASVGSEEFDNTRIVDFRIENSLSLTDGFQIGTAIPSKLTIKLRTNYIVPANARIVPYLSLSMSGLTWLQAQYPWQDVDINWNGTSTSWLPLGEFYVDSRERVNDVWTYVCYDKLVFADVPYISSLTYPATQQAVFNEICARLGWTYDSSVVINPSYQIQVGPAGYSMRQVLAYIAAANSASLYVDKAGTLKFKRFTATEEPVFSMTTADYVTAKQTNPVKTYTRIVVTYDTEDDLQYEAGSGDENHTLYIENPFMTQAMVNDLHAKLNGFSYLPLTMDARGYPQLEQGDVIAFEQQEGATWDDTFSAWQDTHIPWDGIVRYKSIILHQVFSFAGGLRMSLEAPSVSAQQSEFVVEGSLSQQVNKLDKTAVKEGKNYF…	NA
Paenibacillus_alvei_NRRL_B_04009	OBEFDLIG_04564	1373	NA	NA	NO	NO	YES	NA	NA	NA	NA	NA	NA	NA	Xpp.hmm	401	5.5e-13	ND	NO	NO	NO	NO	NO	NO	NA	MKTGRKRSARRLFAMTVMTIMMFVSSLAPAYAGTTVSAAQEPVVKNATKEIRNVMYYGDWSIWGGQGNFYPKDIPADQLTHLNYAFLDFDAQGNLVFTDKDAAVEAPVGQDGVQWQAANAGILIALQQLRAENPNLKIGISLGGWSKSGDFAVVAADASKRANLIQNVMKFIKYTNMDFVDVDWEFPAEVRQPDLVDNKNDEGTKYAMPEDKNNYILLLQDIKNALNKQGAELGKAYELSVALPAPKSKIDIGIDVPRLFNIVDFANIMTYDMRGAWDEVSGHHTGLYTNPNDPLTGNNLSIDESVNYLIQQGAEPNKIVIGAAYYTRGWDKVSQGSDPNHPGLFGDAALSAKDADLTPSRGAVGEAALAIGDGGRRTGIWSYRNLDKLKATYPNLKEY…	NA
Paenibacillus_alvei_NRRL_B_04010	BBHHNADE_00124	489	NA	NA	YES	NO	NO	NA	NA	NA	NA	NA	NA	NA	NA	NA	NA	Rank1	NO	NO	NO	NO	NO	NO	NA	MKKKFSIVTVLSLVLLLVFQMSVVSAAEGRLSEALPAITQEDASSLHAAIDNAEPITQLMKAAPADGLNGALQHTIDTPVNLNDAASIQPLTSSLRTLAESTSSVTTATYTGVIPKEGEAVHLYPIYVKPGEVLQVQLDPPLSPQLNYDLYLYEFDMATGNIITTPIDQSIYGTYMNNYENGTRTLSENVGTKNTTSGDKAYLVEVLAKQGGSINDPFTVTLAVSSEYDAYETDENAFHAYGFTVNTSGSSLNTRSISSPIDNDWFAINVPENRNYDALNLTLDNTSMSKGYKVEVYGAYEGNQMRLLSSPTDKNVRIGTGTFYVRVYTTGQYDNTNYTLTVRPVLRADKISIIGFNSNEGPNSYPTYQYGRHFRAKDTLTVSGKVTTSDNFAVANAKV…	NA
Paenibacillus_alvei_NRRL_B_04010	BBHHNADE_00301	364	NA	NA	NO	NO	YES	NA	NA	NA	NA	NA	NA	NA	Mpp.hmm	291	4.6e-48	ND	NO	NO	NO	NO	NO	YES	NA	MLEKNKKKLIAGALALSMVPAWALPAMAADLAPVQSVAISSSEIAVPFAESYIDTVYLRIKERDRQAKMTNQPINMQEQILDSWFLARYWILKDQSSHQSNRFISWFKDNLASSRGYDSVAEQMGLKIEAVNDMNVSNIQYTSNTGDTIYRGTSELTNYTSSTQKMKTDSFQKDYTKSQAISVTNGLQLGFKVAAKGVVALAGADFETSVTYNLSTTKTETYTESDKYTVPSQEVTLPPGHKAVVTHDLRKMVYSGTHDLKGDLKITFDDKELVQKFYYPNYKTITLDDARNTINAISQWNGWPKIDLYQMMGPRNYLKNGTTLYIDTPVQFTFNGATPYYRADFKEYDKDGNLVQSKMIAEFE	NA
Paenibacillus_alvei_NRRL_B_04010	BBHHNADE_03458	501	NA	NA	NO	NO	YES	NA	NA	NA	NA	NA	NA	NA	Spp.hmm	506	7.4e-266	ND	NO	NO	NO	NO	NO	NO	NA	MKKKSNHLKGRKVLVSLLVSLQVFAFASISSAAPTEPNDIDMGIAGLNYNRNEVLAIQGDQISSFVPKEGIQSNGKFIVVERDKKSLTTSPVDISIVDSITNRTYPGAIQLANKDFADNQPSLVMAARKPLDISIDLPGLKNENTISVQNPNYGTVSSAIDQLVSTWGEKYSSTHTLPARLQYAESMVYSQNQISSALNVNAKVLNGTLGIDFNAVANGEKKVMVAAYKQIFYTVSAGLPNNPSDLFDDSVTFAELARKGVSNEAPPLMVSNVAYGRTIYVKLETTSKSNDVQTAFKLLLNNPSIQASGQYKDIYENSSFTAVVLGGDAQTHNQVVTKDFNVIQSVIKDNAQFSSKNPAYPISYTSVFLKDNSIAAVHNNTEYIETKTTEYSKGKIKLD…	NA
Paenibacillus_alvei_NRRL_B_04010	BBHHNADE_05416	313	NA	NA	NO	NO	YES	NA	NA	NA	NA	NA	NA	NA	Vpb.hmm	881	5.6e-20	ND	NO	NO	NO	NO	NO	NO	NA	MIYDRKTERKIKKELEGNKNIKTIYDMIIRPGMNIQISIPVVWDDFNNDDGNWDGGSYDQSNGLNNGRCYKIDPNKSVSCDMGEITLEANSKYLIIMDVKGNGTGKATVEFGGTTREFDISNGYKRQKMMFEIFEFPDDFGSLTISTNSTVYIDNFSIVKVGTAWDKLKEENKEFSKINDQKDFYFASTDLTQYITNYKDEAFIKKWDVNSKQDFKLVYHVYRGAFYIYDIPAKKVLTWDRRNQKLIFMSDLGVRYQLWFLQKSGNNGYNIVSAADRSKVLAYDISKPDLTPLQIATLDEAKANQYFVLSPVK	NA
Paenibacillus_alvei_NRRL_B_04010	BBHHNADE_05418	203	NA	NA	NO	NO	YES	NA	NA	NA	NA	NA	NA	NA	Vpa.hmm	462	5.3e-33	ND	NO	NO	NO	NO	NO	NO	NA	MIDFRIDTVKAKKWGEKKYSRWKSALTENEKGQITDYTKNANPINSYLRENNGNLGANPNMDEKIELLDKALNKSKLNDTITVYRGTDGIIFGEEFQTTLMKGNKVNEEVARKIKGQFEGTMLLERGYLSTSIVLGNNFLARNVLIELKVPKGESAGYVDPISYFPGQLEMLLPRNTQYYIDNIRTIVNGGSQRLKVEARIIK	NA
Paenibacillus_alvei_NRRL_B_04010	BBHHNADE_06000	666	NA	NA	NO	NO	YES	NA	NA	NA	NA	NA	NA	NA	Xpp.hmm	401	1.5e-12	ND	NO	NO	NO	NO	NO	NO	NA	MHGIADLTLTVGDNFDKLAGVTATDAEDGDLTPRIAVTGDVNTNAAGKYELVYSVTDSQGLTVEKKRTISVIEATAPGYDFGVGQGIEWPKQVNSPFVDMVAWVTKPGYSNNGAPNLARISEDTGVKFFNLGFIQSSSQQIADGKVQWGWGGYSVLNEKNADNTQYQGIKQSIREIREMGGDVTISLGGLNGVSFWEVTQDTDTLFHTYMEIVQGYGLTRLDLDIEGGAQNKALNVANAQAIKKLQDATGVDIVLTLPVLPSGLTSVQLDVLEAYLSAGVDVKVVNIMTMCYGSGTLLPGENYGSASLRAVDSTKNQVKQYFKQFANTDLTDQDAYGIIGTTPSIGFEGAAHPIFTTEWSQLVVDHAIEKGLAMTSFWSMNRDAMLENNNGVTAQYQYT…	NA
Paenibacillus_alvei_NRRL_B_04185	EJNJNKIN_00598	364	NA	NA	NO	NO	YES	NA	NA	NA	NA	NA	NA	NA	Mpp.hmm	291	4.6e-48	ND	NO	NO	NO	NO	NO	YES	NA	MLEKNKKKLIAGALALSMVPAWALPAMAADLAPVQSVAISSSEIAVPFAESYIDTVYLRIKERDRQAKMTNQPINMQEQILDSWFLARYWILKDQSSHQSNRFISWFKDNLASSRGYDSVAEQMGLKIEAVNDMNVSNIQYTSNTGDTIYRGTSELTNYTSSTQKMKTDSFQKDYTKSQAISVTNGLQLGFKVAAKGVVALAGADFETSVTYNLSTTKTETYTESDKYTVPSQEVTLPPGHKAVVTHDLRKMVYSGTHDLKGDLKITFDDKELVQKFYYPNYKTITLDDARNTINAISQWNGWPKIDLYQMMGPRNYLKNGTTLYIDTPVQFTFNGATPYYRADFKEYDKDGNLVQSKMIAEFE	NA
Paenibacillus_alvei_NRRL_B_04185	EJNJNKIN_00765	321	NA	NA	NO	NO	YES	NA	NA	NA	NA	NA	NA	NA	Vpb.hmm	881	2.7e-20	ND	NO	NO	NO	NO	NO	NO	NA	MGFFYATLLIYDRKTERKIKKELEGNKNIKTIYDMIIRPGMNIQISIPVVWDDFNNDDGNWDGGSYDQSNGLNNGRCYKIDPNKSVSCDMGEITLEANSKYLIIMDVKGNGTGKATVEFGGTTREFDISNGYKRQKMMFEIFEFPDDFGSLTISTNSTVYIDNFSIVKVGTAWDKLKEENKEFSKINDQKDFYFASTDLTQYITNYKDEAFIKKWDVNSKQDFKLVYHVYRGAFYIYDIPAKKVLTWDRRNQKLIFMSDLGVRYQLWFLQKSGNNGYNIVSAADRSKVLAYDISKPDLTPLQIATLDEAKANQYFVLSPVK	NA
Paenibacillus_alvei_NRRL_B_04185	EJNJNKIN_00767	203	NA	NA	NO	NO	YES	NA	NA	NA	NA	NA	NA	NA	Vpa.hmm	462	5.3e-33	ND	NO	NO	NO	NO	NO	NO	NA	MIDFRIDTVKAKKWGEKKYSRWKSALTENEKGQITDYTKNANPINSYLRENNGNLGANPNMDEKIELLDKALNKSKLNDTITVYRGTDGIIFGEEFQTTLMKGNKVNEEVARKIKGQFEGTMLLERGYLSTSIVLGNNFLARNVLIELKVPKGESAGYVDPISYFPGQLEMLLPRNTQYYIDNIRTIVNGGSQRLKVEARIIK	NA
Paenibacillus_alvei_NRRL_B_04185	EJNJNKIN_00787	305	NA	NA	NO	NO	YES	NA	NA	NA	NA	NA	NA	NA	Xpp.hmm	401	3.1e-12	ND	NO	NO	NO	NO	NO	NO	NA	MVVDHAIEKGLAMTSFWSMNRDAMLENNNGVTAQYQYTDIFKAFGNGSTPPVATKPVIHGATDKTIFVGEQFDPREGVTATDKLDGDLTDRIMIEGAVDSSATGTYKLVYTVENSQGLQAVVERTITVAEKMNHKPVIHGATDKTVLVGEHFDPKDGVTATDEEDGDLTDRIVIEGTVDSSTPGTYKLMYTVEDNQGLQASVERNITVLDGLADTYDPTKIYYQGDTVIYKGEKYTAKWWVQGQAPDSSQAWEKEVIPNEDGSVDYVPGNVYVEGNLVRYEGKLYQAKWWTKSIPGSDESWKLVE	NA
Paenibacillus_alvei_NRRL_B_04185	EJNJNKIN_03282	501	NA	NA	NO	NO	YES	NA	NA	NA	NA	NA	NA	NA	Spp.hmm	506	7.4e-266	ND	NO	NO	NO	NO	NO	NO	NA	MKKKSNHLKGRKVLVSLLVSLQVFAFASISSAAPTEPNDIDMGIAGLNYNRNEVLAIQGDQISSFVPKEGIQSNGKFIVVERDKKSLTTSPVDISIVDSITNRTYPGAIQLANKDFADNQPSLVMAARKPLDISIDLPGLKNENTISVQNPNYGTVSSAIDQLVSTWGEKYSSTHTLPARLQYAESMVYSQNQISSALNVNAKVLNGTLGIDFNAVANGEKKVMVAAYKQIFYTVSAGLPNNPSDLFDDSVTFAELARKGVSNEAPPLMVSNVAYGRTIYVKLETTSKSNDVQTAFKLLLNNPSIQASGQYKDIYENSSFTAVVLGGDAQTHNQVVTKDFNVIQSVIKDNAQFSSKNPAYPISYTSVFLKDNSIAAVHNNTEYIETKTTEYSKGKIKLD…	NA
Paenibacillus_alvei_NRRL_B_04186	JNLCEJME_01239	364	NA	NA	NO	NO	YES	NA	NA	NA	NA	NA	NA	NA	Mpp.hmm	291	4.6e-48	ND	NO	NO	NO	NO	NO	YES	NA	MLEKNKKKLIAGALALSMVPAWALPAMAADLAPVQSVAISSSEIAVPFAESYIDTVYLRIKERDRQAKMTNQPINMQEQILDSWFLARYWILKDQSSHQSNRFISWFKDNLASSRGYDSVAEQMGLKIEAVNDMNVSNIQYTSNTGDTIYRGTSELTNYTSSTQKMKTDSFQKDYTKSQAISVTNGLQLGFKVAAKGVVALAGADFETSVTYNLSTTKTETYTESDKYTVPSQEVTLPPGHKAVVTHDLRKMVYSGTHDLKGDLKITFDDKELVQKFYYPNYKTITLDDARNTINAISQWNGWPKIDLYQMMGPRNYLKNGTTLYIDTPVQFTFNGATPYYRADFKEYDKDGNLVQSKMIAEFE	NA
Paenibacillus_alvei_NRRL_B_04186	JNLCEJME_01632	533	NA	NA	YES	NO	NO	NA	NA	NA	NA	NA	NA	NA	NA	NA	NA	Rank1	NO	NO	NO	NO	NO	NO	NA	MKKTGVLILAAAIGLGFSSNVHIPVAIAAESTPTILPINLAVDGTVTASGENGSHEGKEKAFDQYIFSKWLTFNTPAWLQYEFTSAKIVNSYSITTADDEPGRDPKSWVLKGSNDGIVWDDLDTQQNQSFTSRHQTKTYSFANTAAYKFVKFDNFANQYDDGGMLQLSEIKLFGDDVQTFSTIKPTVTASGENAPDDIKSNLVDGSSNTKWLTWNNTAWLQFDFGEQVMIDDYALTSAKSYNNSPDADPRSWVLQGSNDSTNWTDLDTKSDENFKLRHQRKHYLLNNNTNAYQYYRLNNIQNHSGYALQVSEVEFSRTNDMWHTENPIIEVQNLAGYSLFDQALPNAQQEILTILRKLNEILYKSPAEMPVRVKKILVEIVDTPGVAWMSGDNELKTLG…	NA
Paenibacillus_alvei_NRRL_B_04186	JNLCEJME_02090	321	NA	NA	NO	NO	YES	NA	NA	NA	NA	NA	NA	NA	Vpb.hmm	881	2.7e-20	ND	NO	NO	NO	NO	NO	NO	NA	MGFFYATLLIYDRKTERKIKKELEGNKNIKTIYDMIIRPGMNIQISIPVVWDDFNNDDGNWDGGSYDQSNGLNNGRCYKIDPNKSVSCDMGEITLEANSKYLIIMDVKGNGTGKATVEFGGTTREFDISNGYKRQKMMFEIFEFPDDFGSLTISTNSTVYIDNFSIVKVGTAWDKLKEENKEFSKINDQKDFYFASTDLTQYITNYKDEAFIKKWDVNSKQDFKLVYHVYRGAFYIYDIPAKKVLTWDRRNQKLIFMSDLGVRYQLWFLQKSGNNGYNIVSAADRSKVLAYDISKPDLTPLQIATLDEAKANQYFVLSPVK	NA
Paenibacillus_alvei_NRRL_B_04186	JNLCEJME_02092	203	NA	NA	NO	NO	YES	NA	NA	NA	NA	NA	NA	NA	Vpa.hmm	462	5.3e-33	ND	NO	NO	NO	NO	NO	NO	NA	MIDFRIDTVKAKKWGEKKYSRWKSALTENEKGQITDYTKNANPINSYLRENNGNLGANPNMDEKIELLDKALNKSKLNDTITVYRGTDGIIFGEEFQTTLMKGNKVNEEVARKIKGQFEGTMLLERGYLSTSIVLGNNFLARNVLIELKVPKGESAGYVDPISYFPGQLEMLLPRNTQYYIDNIRTIVNGGSQRLKVEARIIK	NA
Paenibacillus_alvei_NRRL_B_04186	JNLCEJME_03310	501	NA	NA	NO	NO	YES	NA	NA	NA	NA	NA	NA	NA	Spp.hmm	506	7.4e-266	ND	NO	NO	NO	NO	NO	NO	NA	MKKKSNHLKGRKVLVSLLVSLQVFAFASISSAAPTEPNDIDMGIAGLNYNRNEVLAIQGDQISSFVPKEGIQSNGKFIVVERDKKSLTTSPVDISIVDSITNRTYPGAIQLANKDFADNQPSLVMAARKPLDISIDLPGLKNENTISVQNPNYGTVSSAIDQLVSTWGEKYSSTHTLPARLQYAESMVYSQNQISSALNVNAKVLNGTLGIDFNAVANGEKKVMVAAYKQIFYTVSAGLPNNPSDLFDDSVTFAELARKGVSNEAPPLMVSNVAYGRTIYVKLETTSKSNDVQTAFKLLLNNPSIQASGQYKDIYENSSFTAVVLGGDAQTHNQVVTKDFNVIQSVIKDNAQFSSKNPAYPISYTSVFLKDNSIAAVHNNTEYIETKTTEYSKGKIKLD…	NA
Paenibacillus_alvei_NRRL_B_04186	JNLCEJME_06506	305	NA	NA	NO	NO	YES	NA	NA	NA	NA	NA	NA	NA	Xpp.hmm	401	3.1e-12	ND	NO	NO	NO	NO	NO	NO	NA	MVVDHAIEKGLAMTSFWSMNRDAMLENNNGVTAQYQYTDIFKAFGNGSTPPVATKPVIHGATDKTIFVGEQFDPREGVTATDKLDGDLTDRIMIEGAVDSSATGTYKLVYTVENSQGLQAVVERTITVAEKMNHKPVIHGATDKTVLVGEHFDPKDGVTATDEEDGDLTDRIVIEGTVDSSTPGTYKLMYTVEDNQGLQASVERNITVLDGLADTYDPTKIYYQGDTVIYKGEKYTAKWWVQGQAPDSSQAWEKEVIPNEDGSVDYVPGNVYVEGNLVRYEGKLYQAKWWTKSIPGSDESWKLVE	NA
Paenibacillus_alvei_NRRL_B_04300	DEPHJOLJ_00046	203	NA	NA	NO	NO	YES	NA	NA	NA	NA	NA	NA	NA	Vpa.hmm	462	5.3e-33	ND	NO	NO	NO	NO	NO	NO	NA	MIDFRIDTVKAKKWGEKKYSRWKSALTENEKGQITDYTKNANPINSYLRENNGNLGANPNMDEKIELLDKALNKSKLNDTITVYRGTDGIIFGEEFQTTLMKGNKVNEEVARKIKGQFEGTMLLERGYLSTSIVLGNNFLARNVLIELKVPKGESAGYVDPISYFPGQLEMLLPRNTQYYIDNIRTIVNGGSQRLKVEARIIK	NA
Paenibacillus_alvei_NRRL_B_04300	DEPHJOLJ_00048	321	NA	NA	NO	NO	YES	NA	NA	NA	NA	NA	NA	NA	Vpb.hmm	881	2.7e-20	ND	NO	NO	NO	NO	NO	NO	NA	MGFFYATLLIYDRKTERKIKKELEGNKNIKTIYDMIIRPGMNIQISIPVVWDDFNNDDGNWDGGSYDQSNGLNNGRCYKIDPNKSVSCDMGEITLEANSKYLIIMDVKGNGTGKATVEFGGTTREFDISNGYKRQKMMFEIFEFPDDFGSLTISTNSTVYIDNFSIVKVGTAWDKLKEENKEFSKINDQKDFYFASTDLTQYITNYKDEAFIKKWDVNSKQDFKLVYHVYRGAFYIYDIPAKKVLTWDRRNQKLIFMSDLGVRYQLWFLQKSGNNGYNIVSAADRSKVLAYDISKPDLTPLQIATLDEAKANQYFVLSPVK	NA
Paenibacillus_alvei_NRRL_B_04300	DEPHJOLJ_03699	501	NA	NA	NO	NO	YES	NA	NA	NA	NA	NA	NA	NA	Spp.hmm	506	7.4e-266	ND	NO	NO	NO	NO	NO	NO	NA	MKKKSNHLKGRKVLVSLLVSLQVFAFASISSAAPTEPNDIDMGIAGLNYNRNEVLAIQGDQISSFVPKEGIQSNGKFIVVERDKKSLTTSPVDISIVDSITNRTYPGAIQLANKDFADNQPSLVMAARKPLDISIDLPGLKNENTISVQNPNYGTVSSAIDQLVSTWGEKYSSTHTLPARLQYAESMVYSQNQISSALNVNAKVLNGTLGIDFNAVANGEKKVMVAAYKQIFYTVSAGLPNNPSDLFDDSVTFAELARKGVSNEAPPLMVSNVAYGRTIYVKLETTSKSNDVQTAFKLLLNNPSIQASGQYKDIYENSSFTAVVLGGDAQTHNQVVTKDFNVIQSVIKDNAQFSSKNPAYPISYTSVFLKDNSIAAVHNNTEYIETKTTEYSKGKIKLD…	NA
Paenibacillus_alvei_NRRL_B_04300	DEPHJOLJ_04056	305	NA	NA	NO	NO	YES	NA	NA	NA	NA	NA	NA	NA	Xpp.hmm	401	3.1e-12	ND	NO	NO	NO	NO	NO	NO	NA	MVVDHAIEKGLAMTSFWSMNRDAMLENNNGVTAQYQYTDIFKAFGNGSTPPVATKPVIHGATDKTIFVGEQFDPREGVTATDKLDGDLTDRIMIEGAVDSSATGTYKLVYTVENSQGLQAVVERTITVAEKMNHKPVIHGATDKTVLVGEHFDPKDGVTATDEEDGDLTDRIVIEGTVDSSTPGTYKLMYTVEDNQGLQASVERNITVLDGLADTYDPTKIYYQGDTVIYKGEKYTAKWWVQGQAPDSSQAWEKEVIPNEDGSVDYVPGNVYVEGNLVRYEGKLYQAKWWTKSIPGSDESWKLVE	NA
Paenibacillus_alvei_NRRL_B_04300	DEPHJOLJ_04811	364	NA	NA	NO	NO	YES	NA	NA	NA	NA	NA	NA	NA	Mpp.hmm	291	4.6e-48	ND	NO	NO	NO	NO	NO	YES	NA	MLEKNKKKLIAGALALSMVPAWALPAMAADLAPVQSVAISSSEIAVPFAESYIDTVYLRIKERDRQAKMTNQPINMQEQILDSWFLARYWILKDQSSHQSNRFISWFKDNLASSRGYDSVAEQMGLKIEAVNDMNVSNIQYTSNTGDTIYRGTSELTNYTSSTQKMKTDSFQKDYTKSQAISVTNGLQLGFKVAAKGVVALAGADFETSVTYNLSTTKTETYTESDKYTVPSQEVTLPPGHKAVVTHDLRKMVYSGTHDLKGDLKITFDDKELVQKFYYPNYKTITLDDARNTINAISQWNGWPKIDLYQMMGPRNYLKNGTTLYIDTPVQFTFNGATPYYRADFKEYDKDGNLVQSKMIAEFE	NA
Paenibacillus_alvei_NRRL_B_23219	KGAHFOKM_02399	347	NA	NA	NO	NO	YES	NA	NA	NA	NA	NA	NA	NA	Mpp.hmm	291	3.9e-48	ND	NO	NO	NO	NO	NO	YES	NA	MVPAWALPAMAADLAPVQSVAISSSEIAVPFAESYIDTVYLRIKERDRQAKMTNQPINMQEQILDSWFLARYWILKDQSSHQSNRFISWFKDNLASSRGYDSVAEQMGLKIEAVNDMNVSNIQYTSNTGDTIYRGTSELTNYTSSTQKMKTDSFQKDYTKSQAISVTNGLQLGFKVAAKGVVALAGADFETSVTYNLSTTKTETYTESDKYTVPSQEVTLPPGHKAVVTHDLRKMVYSGTHDLKGDLKITFDDKELVQKFYYPNYKTITLDDARNTINAISQWNGWPKIDLYQMMGPRNYLKNGTTLYIDTPVQFTFNGATPYYRADFKEYDKDGNLVQSKMIAEFE	NA
Paenibacillus_alvei_NRRL_B_23219	KGAHFOKM_02425	501	NA	NA	NO	NO	YES	NA	NA	NA	NA	NA	NA	NA	Spp.hmm	506	3.1e-270	ND	NO	NO	NO	NO	NO	NO	NA	MKKKSNHLKGRKVLVSLLVSLQVFAFASISSAAPTEPNDIDMGIAGLNYNRNEVLAIQGDQISSFVPKEGIQSNGKFIVVERDKKSLTTSPVDISIVDSITNRTYPGAIQLANKDFADNQPSLVMAARKPLDISIDLPGLKNENTISVQNPNYGTVSSAIDQLVSTWGEKYSSTHTLPARLQYAESMVYSQNQISSALNVNAKVLNGTLGIDFNAVANGEKKVMVAAYKQIFYTVSAGLPNNPSDLFDDSVTFAELARKGVSNEAPPLMVSNVAYGRTIYVKLETTSKSNDVQTAFKLLLNNPSIQASGQYKDIYENSSFTAVVLGGDAQTHNQVVTKDFNVIQSVIKDNAQFSSKNPAYPISYTSVFLKDNSIAAVHNNTEYIETKTTEYTKGKITLD…	NA
Paenibacillus_alvei_NRRL_B_23219	KGAHFOKM_04313	1290	NA	NA	NO	NO	YES	NA	NA	NA	NA	NA	NA	NA	Xpp.hmm	401	7.9e-13	ND	NO	NO	NO	NO	NO	NO	NA	MKTRRKRSARRLFAMTVMTIMMFVSSLAPAYAGTTVSAAQEPVVKNATKEIRNVMYYGDWSIWGGQGNFYPKDIPADQLTHLNYAFLDFDAQGNLVFTDKDAAVEAPVGQDGVQWQAANAGILIALQQLRAENPNLKIGISLGGWSKSGDFAVVAADASKRANLIQNVMKFIKYTNMDFVDVDWEFPAEVRQPDLVDNKNDEGTKYAMPEDKNNYILLLQDIKNALNKQGAELGKAYELSVALPAPKSKIDIGIDVPRLFNIVDFANIMTYDMRGAWDEVSGHHTGLYTNPNDPLTGNNLSIDESVNYLIQQGAEPNKIVIGAAYYTRGWDKVSQGSDPNHPGLFGDAALSAKDADQTPSRGAVGEAALAIGDGGRRTGIWSYRNLDKLKATYPKLKEY…	NA
Paenibacillus_alvei_NRRL_B_23222	GFIEIBNF_00410	364	NA	NA	NO	NO	YES	NA	NA	NA	NA	NA	NA	NA	Mpp.hmm	291	4.6e-48	ND	NO	NO	NO	NO	NO	YES	NA	MLEKNKKKLIAGALALSMVPAWALPAMAADLAPVQSVAISSSEIAVPFAESYIDTVYLRIKERDRQAKMTNQPINMQEQILDSWFLARYWILKDQSSHQSNRFISWFKDNLASSRGYDSVAEQMGLKIEAVNDMNVSNIQYTSNTGDTIYRGTSELTNYTSSTQKMKTDSFQKDYTKSQAISVTNGLQLGFKVAAKGVVALAGADFETSVTYNLSTTKTETYTESDKYTVPSQEVTLPPGHKAVVTHDLRKMVYSGTHDLKGDLKITFDDKELVQKFYYPNYKTITLDDARNTINAISQWNGWPKIDLYQMMGPRNYLKNGTTLYIDTPVQFTFNGATPYYRADFKEYDKDGNLVQSKMIAEFE	NA
Paenibacillus_alvei_NRRL_B_23222	GFIEIBNF_04011	501	NA	NA	NO	NO	YES	NA	NA	NA	NA	NA	NA	NA	Spp.hmm	506	3.1e-270	ND	NO	NO	NO	NO	NO	NO	NA	MKKKSNHLKGRKVLVSLLVSLQVFAFASISSAAPTEPNDIDMGIAGLNYNRNEVLAIQGDQISSFVPKEGIQSNGKFIVVERDKKSLTTSPVDISIVDSITNRTYPGAIQLANKDFADNQPSLVMAARKPLDISIDLPGLKNENTISVQNPNYGTVSSAIDQLVSTWGEKYSSTHTLPARLQYAESMVYSQNQISSALNVNAKVLNGTLGIDFNAVANGEKKVMVAAYKQIFYTVSAGLPNNPSDLFDDSVTFAELARKGVSNEAPPLMVSNVAYGRTIYVKLETTSKSNDVQTAFKLLLNNPSIQASGQYKDIYENSSFTAVVLGGDAQTHNQVVTKDFNVIQSVIKDNAQFSSKNPAYPISYTSVFLKDNSIAAVHNNTEYIETKTTEYTKGKITLD…	NA
Paenibacillus_alvei_NRRL_B_23222	GFIEIBNF_04887	1290	NA	NA	NO	NO	YES	NA	NA	NA	NA	NA	NA	NA	Xpp.hmm	401	7.9e-13	ND	NO	NO	NO	NO	NO	NO	NA	MKTRRKRSARRLFAMTVMTIMMFVSSLAPAYAGTTVSAAQEPVVKNATKEIRNVMYYGDWSIWGGQGNFYPKDIPADQLTHLNYAFLDFDAQGNLVFTDKDAAVEAPVGQDGVQWQAANAGILIALQQLRAENPNLKIGISLGGWSKSGDFAVVAADASKRANLIQNVMKFIKYTNMDFVDVDWEFPAEVRQPDLVDNKNDEGTKYAMPEDKNNYILLLQDIKNALNKQGAELGKAYELSVALPAPKSKIDIGIDVPRLFNIVDFANIMTYDMRGAWDEVSGHHTGLYTNPNDPLTGNNLSIDESVNYLIQQGAEPNKIVIGAAYYTRGWDKVSQGSDPNHPGLFGDAALSAKDADQTPSRGAVGEAALAIGDGGRRTGIWSYRNLDKLKATYPKLKEY…	NA
Paenibacillus_alvei_NRRL_NRS_750	OPHFNEEO_02027	1290	NA	NA	NO	NO	YES	NA	NA	NA	NA	NA	NA	NA	Xpp.hmm	401	6.4e-13	ND	NO	NO	NO	NO	NO	NO	NA	MKTGKKQSARRLFAMTVVTIMMFVSSLAPAYAGSAVSAAQEPVVKNATKEIRNVMYYGDWSIWGGQGNFYPKDIPADQLTHLNYAFLDFDAQGNLVFTDKDAAVEAPVGQDGVQWQAANAGILIALQQLRAENPNLKIGISLGGWSKSGDFAVVAADASKRANLIQNVMKFIKYTNMDFVDVDWEFPAEVRQPDMVDNKNDEGTKYAIPEDKNNYILLLQDIKNALNKQGAELGKAYELSVALPAPKSKIDIGIDVPRLFNIVDFANIMTYDMRGAWDEISGHHTGLYTNPNDPLTGNNLSIDESVKYLIQQGAEPNKIVVGAAYYTRGWDKVSQGSDPNHPGLFGEAALSAKDADQTPSRGAVGEAALAVGDGGRRTGIWSYRNLDKLKATYPNLKEY…	NA
Paenibacillus_alvei_NRRL_NRS_750	OPHFNEEO_02549	501	NA	NA	NO	NO	YES	NA	NA	NA	NA	NA	NA	NA	Spp.hmm	506	5.7e-268	ND	NO	NO	NO	NO	NO	NO	NA	MKKKSNYVKGRKVLVSLLVSLQVFTFASISSAAPNESNDIDLGIAGLNYNRNEVLAVQGDQISSFVPKEGIQSNGKFIVVERDKKSLTTSPVDISIIDSITNRTYPGAIQLANKDFADNQPSLVMAARKPMDISIDLPGLKNENTISVQNPNYGSVSSAIDQLVSTWGEKYSSTHTLPARLQYAESMVYSQNQISSALNVNAKVLNGTLGIDFNAVANGEKKVMVAAYKQIFYTVSAGLPNNPSDLFDDSVSFAELVRKGVSNETPPLMVSNVAYGRTIYVKLETTSKSNDVQTAFKLLLNNPSIQASGQYKDIYENSSFTAVVLGGDAQTHNQVVTKDFNVIQSVIKDNAEFSSKNPAYPISYTSVFLKDNSIAAVHNNTEYIETKTTEYTKGKIKLD…	NA
Paenibacillus_alvei_NRRL_NRS_750	OPHFNEEO_05701	533	NA	NA	YES	NO	NO	NA	NA	NA	NA	NA	NA	NA	NA	NA	NA	Rank1	NO	NO	NO	NO	NO	NO	NA	MKKIGVLILAAAIGLGFSSNVYIPVAIAAESTPTILPINLAVDGTVTASGENGSHEGKDKAFDQYIFSKWLTFSTPAWLQYEFTTAKIVNSYSITTAEDEPGRDPKSWVLKGSNDGIVWDDLDTQQNQSFTSRHQTKTYSFANTAAYKFVKFDNFANQYDDGGMLQLSEIKLFGNDVQTFSTIKPTVTASGENAPDDIKSNLVDGSSNTKWLTWNNTAWLQFDFGEQVTIDGYALTSANSYNNSPDADPRSWVLQGSNDSINWTDLDTKSDENFKLRHQRKHYLLNNNTNAYQYYRLNNIQNHSGYALQVSEVEFSRTNDMWHTENPIIEVQNLAGYSLFDQALPNAEQEILTILRKLNEILYKSPAEMPVRVKKILVEIVDTPGVAWMSGDNELKTLG…	NA
Paenibacillus_alvei_NRRL_NRS_811	KPNFNMAJ_00847	364	NA	NA	NO	NO	YES	NA	NA	NA	NA	NA	NA	NA	Mpp.hmm	291	4.6e-48	ND	NO	NO	NO	NO	NO	YES	NA	MLEKNKKKLIAGALALSMVPAWALPAMAADLAPVQSVAISSSEIAVPFAESYIDTVYLRIKERDRQAKMTNQPINMQEQILDSWFLARYWILKDQSSHQSNRFISWFKDNLASSRGYDSVAEQMGLKIEAVNDMNVSNIQYTSNTGDTIYRGTSELTNYTSSTQKMKTDSFQKDYTKSQAISVTNGLQLGFKVAAKGVVALAGADFETSVTYNLSTTKTETYTESDKYTVPSQEVTLPPGHKAVVTHDLRKMVYSGTHDLKGDLKITFDDKELVQKFYYPNYKTITLDDARNTINAISQWNGWPKIDLYQMMGPRNYLKNGTTLYIDTPVQFTFNGATPYYRADFKEYDKDGNLVQSKMIAEFE	NA
Paenibacillus_alvei_NRRL_NRS_811	KPNFNMAJ_03000	305	NA	NA	NO	NO	YES	NA	NA	NA	NA	NA	NA	NA	Xpp.hmm	401	3.1e-12	ND	NO	NO	NO	NO	NO	NO	NA	MVVDHAIEKGLAMTSFWSMNRDAMLENNNGVTAQYQYTDIFKAFGNGSTPPVATKPVIHGATDKTIFVGEQFDPREGVTATDKLDGDLTDRIMIEGAVDSSATGTYKLVYTVENSQGLQAVVERTITVAEKMNHKPVIHGATDKTVLVGEHFDPKDGVTATDEEDGDLTDRIVIEGTVDSSTPGTYKLMYTVEDNQGLQASVERNITVLDGLADTYDPTKIYYQGDTVIYKGEKYTAKWWVQGQAPDSSQAWEKEVIPNEDGSVDYVPGNVYVEGNLVRYEGKLYQAKWWTKSIPGSDESWKLVE	NA
Paenibacillus_alvei_NRRL_NRS_811	KPNFNMAJ_05212	203	NA	NA	NO	NO	YES	NA	NA	NA	NA	NA	NA	NA	Vpa.hmm	462	5.3e-33	ND	NO	NO	NO	NO	NO	NO	NA	MIDFRIDTVKAKKWGEKKYSRWKSALTENEKGQITDYTKNANPINSYLRENNGNLGANPNMDEKIELLDKALNKSKLNDTITVYRGTDGIIFGEEFQTTLMKGNKVNEEVARKIKGQFEGTMLLERGYLSTSIVLGNNFLARNVLIELKVPKGESAGYVDPISYFPGQLEMLLPRNTQYYIDNIRTIVNGGSQRLKVEARIIK	NA
Paenibacillus_alvei_NRRL_NRS_811	KPNFNMAJ_06247	501	NA	NA	NO	NO	YES	NA	NA	NA	NA	NA	NA	NA	Spp.hmm	506	7.4e-266	ND	NO	NO	NO	NO	NO	NO	NA	MKKKSNHLKGRKVLVSLLVSLQVFAFASISSAAPTEPNDIDMGIAGLNYNRNEVLAIQGDQISSFVPKEGIQSNGKFIVVERDKKSLTTSPVDISIVDSITNRTYPGAIQLANKDFADNQPSLVMAARKPLDISIDLPGLKNENTISVQNPNYGTVSSAIDQLVSTWGEKYSSTHTLPARLQYAESMVYSQNQISSALNVNAKVLNGTLGIDFNAVANGEKKVMVAAYKQIFYTVSAGLPNNPSDLFDDSVTFAELARKGVSNEAPPLMVSNVAYGRTIYVKLETTSKSNDVQTAFKLLLNNPSIQASGQYKDIYENSSFTAVVLGGDAQTHNQVVTKDFNVIQSVIKDNAQFSSKNPAYPISYTSVFLKDNSIAAVHNNTEYIETKTTEYSKGKIKLD…	NA
Paenibacillus_anseongense_NRRL_B_14424	HEOIPPFB_00458	772	NA	NA	NO	NO	YES	NA	NA	NA	NA	NA	NA	NA	Tpp.hmm	410	1e-12	ND	NO	NO	NO	NO	NO	NO	NA	MKRIKKAAICLGLVSALLAGSAASAFADTYTNQKNYVDLRFGMFIHYNMGTYHDKEWVMPGQNPLSFNPATVNTDQWADAAKSAKMKYAVLTAKHHDGFALWPTKYGAYNVMNSAYPHDIVKQYVDSMRSRGILPGLYYSIWDRQQQIEKDSVSRADIDFMKGQLTELLTNYGEIPVLVIDGWAWRMGHQQAPYQEIREHVKRLQPNILIVDHNGQTQLWEEDALYFEEPKNIWAPAGNTQVANQGNLLVSGGWFWHPGMTTRSSASVSDIVYGHLKVLEPLYTNFLLNVSPNPQGALDTNVVNRLAEIGTAWTPDASRPPLPPQPIIMEHPITANSAFSISGSANHVVDGNLDYNKGSYVETVWQSSASFPQTVTLDLGYTYANINLLNYLPSQNMAA…	NA
Paenibacillus_anseongense_NRRL_B_14424	HEOIPPFB_01793	548	NA	NA	NO	NO	YES	NA	NA	NA	NA	NA	NA	NA	Vpa.hmm	462	5.7e-19	ND	NO	NO	NO	NO	NO	NO	NA	MRTAEYWAQRMEQLNEAQLAKGEAYIQDMKREYGKAMASIQKDINAFYQRFAKNNDVDLATARQMLKAGELKELKWSLEDYIKAGRENAIDQRWMKELENASIRVRMSRLESLQLQMRQQVELLTAKRQMGASSLLGDIYKDSYYRNIFELQKGVGIGASFAKLNTQQIESLLTTPWAPDGSNFSQRIWGDRSKLIHELQTTLTQGLIRGDSSDLMISRLSERMGVSRTRAETLILTESAYFSGASRRASYVELNVEKYRNVATLDKRTSDICRTMDGSIFLVSEAKAGLNCAPFHARCRTVDIPYYEDNVKERAARGENGKTYDVPGDMNYEQWAKQHLLDDDIKPPRDQVVQPVEKVTQDEPPVLYKTFTTPDEIYDWDDAVAPDWEKALTKDERNA…	NA
Paenibacillus_apiarius_NRRL_B_03678	FANDDOCA_00628	364	NA	NA	NO	NO	YES	NA	NA	NA	NA	NA	NA	NA	Mpp.hmm	291	2.4e-48	ND	NO	NO	NO	NO	NO	YES	NA	MLEKNKKKVIACALALSLMPVGALPAIAADLDTNRNNASSYSSASPYAAESYIDTVYLRMKDRDTQSKLTHKPINMQQQILDSWFLARFWILKDQSSHQANRFISWYKANLASPKGYDSIAEQMGLTIEAVHDMDVSNVNYTSKTGDTIYRGTSELTNFTSTTQKMKTDSFQKDYTKSQATSVTNGMQLGFKVAAKGVVALAGADFETSVTYNLSTTNTETFTESDKYTVPSQEVTLPAGHKAIVTHDLRKMVYSGTHDLKGDLKVTFNDKTLVQKFYYPNYKEITLNDARNTINAISKWNGWKDIDLFQLMGYNNYLKNGTTLYIDTPAQFTFNGATPYYRATFKEYDKNGNLVQNRALMETY	NA
Paenibacillus_apiarius_NRRL_B_03678	FANDDOCA_03658	315	NA	NA	NO	NO	YES	NA	NA	NA	NA	NA	NA	NA	Mpp.hmm	291	6.2e-37	ND	NO	NO	NO	NO	NO	YES	NA	MKIRLKQKKLFLMTLGILLGLSSTMFMGSNVISAQDANITNVDAQMDKISDFYFQNELYRKDLPEYPGAYHYLRLDSKKTDMDLDLKTSDLKNMTYSDLHPEYVGENEFDNTHSDIDQTFTTAAYSHQVTNSASTNVSEGFKVGGKSTIFKLPILLTGGIDITAEFNSATSTTNTVTDTKTLTASPQNIKVPAGKKYLVTVDMAKKSFSGDVDFTATGKNVKSKLDMLATYYGPGFPRPNKYPSLTFATADMWKKLSNSQQSQIGGVKFDSGKNLVLNGKAKVNGIFGSKLRVSVYDITDSKLSPKPVQQKFIEQ	NA
Paenibacillus_apiarius_NRRL_B_03678	FANDDOCA_03743	1290	NA	NA	NO	NO	YES	NA	NA	NA	NA	NA	NA	NA	Xpp.hmm	401	2.1e-12	ND	NO	NO	NO	NO	NO	NO	NA	MKTRRKQSGRRLFAMTVMTIMMFVSSLAPAYAGTAVPAAKEPVVKNSTQEIRNVMYYGDWSIWGGQGNFYPKDIPADQLTHLNYAFLDFDAQGNLVFTDKDAAVGAPVGQDGVQWDAANAGALIALQQLRAENPNLKIGISLGGWSKSGDFSVVTADASKRANLVQNVMKFIKYTNMDFVDVDWEFPAEVRQPDLVDNKNDEGTKYATPEDKNNYILLLQDLKNALNQQGAELGKAYELSVALPAPKKKIDIGIDVPKLFNIVDFANIMTYDMRGAWDEVSGHHTGLYPNPNDPLTGNNLSIDESVNYLIQQGAEPSKIVIGAAYYTRGWDKVPQGSDPNYPGLFGEAALSAKDADYTPSRGAVGESPLVLGDGGRRTGTWSYRNLDKLKATYPNLKEY…	NA
Paenibacillus_apiarius_NRRL_B_03678	FANDDOCA_03900	597	NA	NA	NO	NO	YES	NA	NA	NA	NA	NA	NA	NA	Cyt.hmm	411	7.7e-17	ND	NO	NO	NO	NO	NO	NO	NA	MKKLIDEKATNVLPDGTYKIQIDGSKESKVLQHEGTSAVIAEWAGEQSQIWDIRYQSPNWQGIGGYVIQSANTDRYLAWDRNNGSSVIVSRIPAADIQYTRFWRVEKTQNNTYIFKNNHHPLPNLTIRENTLQVLSGHNYEFTLSTDLTKPIPKGRALVITSDPQYPWTKNTDNNVPESDSEKERESERLIREQYQSINRYNNTKQQSAVIINGDITAFGHSWQRTKMLNTLLPILNRNYYFGLGNHDIENNQGDCADDACFGGSMLMLKSHIEKLNLPTFQYDIKKASTSWSEPWKGSFAYAIDFGTIYSLQLNNYPTMNAYGGSYSNYYEIHENLDWIEANLKYASKLGKPIIVNVHKPDGWTGGPSQRFIDLLEEYDVKAVFAGHYHKSLGTYSAR…	NA
Paenibacillus_apiarius_NRRL_B_03678	FANDDOCA_03905	853	NA	NA	NO	NO	YES	NA	NA	NA	NA	NA	NA	NA	Vpb.hmm	881	4.2e-149	ND	NO	NO	NO	NO	NO	NO	NA	MKETRRTAENEQDQQVLKSVGQFFYGENLDEPAFVSGRGMNGFKIDPGQLEGADLNKKVKSARWIADFTPKQTGLYQFITRSNPYTHIFVDGQEVKDNEVTLIEGEHYTFVILYFGNPDVKQEDLLQLEVKYTCNRQETEEIAAEDFSIPREISFDSLPVGIVPRAEGNEEKLIDTDKDGIYDEWEINGYTVINNVAVPWNEKYAAQGYKKYVSNPNESHTAGDPYTDLEKASGRIDRNIQKVAWDPLVAAYPSITVGMERLILSDNKEFSSSSGKSVSRETSSSSSASNTEGIDVSAGFSLLQGFSGSVTGSYSHTSTHTVNSAQTSGQDWSKQLGLHAAQAAYVNANIRYYNTGTAPVYKFIPTTNLVLGKETIATITGQKNQEAFSLAPSQAYPKR…	NA
Paenibacillus_apiarius_NRRL_B_03678	FANDDOCA_03906	849	NA	NA	NO	NO	YES	NA	NA	NA	NA	NA	NA	NA	Vpb.hmm	881	6.4e-154	ND	NO	NO	NO	NO	NO	NO	NA	MEKTSRIEENQQILKSVGQFFYGENLDEPAFVSGRGMNGFKVDPSQLKGVDLKKKVKSARWIADFTPKQTGLYKFITSSNPYTHIFVDGKEVKDTEVTLTEGEQYTFVILYFGNPDVKQEDLFQFEVKYRCNQQETQEIAAEDFSIPRQVSFEYLPGGSDDTKDEQPLLDTDNDGIYDDWEIKGYTVINHLVVPWDEKYAAQGYKKYVSNPNESHTAGDPYSDLEKASGSIDRNIKKVAWDPLVAAYPSITVGMERLILSDNKEFSSSSGKRISRETSSSSSASNTEGIDVSAGFSLFEGFSGSVTGHYSHTSTHTVNSAQTSGQDWSEQLGLNSAQAAYVNANIRYYNTGTAPVYKFIPTTNLVLGKETIATITGQMNQEAFSLPPDQTYPRRHLHAI…	NA
Paenibacillus_apiarius_NRRL_B_03678	FANDDOCA_03908	203	NA	NA	NO	NO	YES	NA	NA	NA	NA	NA	NA	NA	Vpa.hmm	462	1.8e-33	ND	NO	NO	NO	NO	NO	NO	NA	MIDFRIDTVKAKKWGEKKYSRWKSVLTENEKRQITDYTKNASPINSYLRENNGNLGANSNMDEKIERMDKALNKSKLNDTITVYRGADGIIFGEEFQTTLMKGNKVNEEVARKIKGQFEGTMLLERGYLSTSIVLGNNFLARNVLIELKVPKGENAGYVDPISYFPGQLEMLLPRNTQYYIDNIRTIVNGGSQRLKVEARIIK	NA
Paenibacillus_apiarius_NRRL_B_03678	FANDDOCA_05359	500	NA	NA	NO	NO	YES	NA	NA	NA	NA	NA	NA	NA	Spp.hmm	506	4.7e-269	ND	NO	NO	NO	NO	NO	NO	NA	MKIPQHGKGIKVLVSLLIGLHVFTYSSISFAATNEPNDIDSGIAGLNYNRNEVLAVKGDQISSFVPKEGIQSNDKFIVVERDKKSLTTSPVDISIIDSITNRTYPGALQLANQDFADNQPSLVMAARKPLDITIDLPGLKNENTITVQNPTYSSVSSAVDQLVSTWGEKYSDTHTLPARLQYAESMVYSQNQIASALNVNSKVLNGTLGIDFNAVASGEKKVMVAAYKQIFYTVSAALPNNPSDLFDDSVTFAELVRKGVSNEAPPLMVSNVAYGRTIYVKLETTSKSSDVQTAFKLLLNNPSIQASGQYKDIYENSSFTAVVLGGDAQTHNQVVSKDFDVIQNVIKDNAQYSSKNPAYPISYTSVFLKDNSIAAVHNNTDYIETKTTEYTKGKITLDH…	NA
Paenibacillus_apiarius_NRRL_B_04187	LBCIMMFH_00709	364	NA	NA	NO	NO	YES	NA	NA	NA	NA	NA	NA	NA	Mpp.hmm	291	2.4e-48	ND	NO	NO	NO	NO	NO	YES	NA	MLEKNKKKVIACALALSLMPVGALPAIAADLDTNRNNASSYSSASPYAAESYIDTVYLRMKDRDTQSKLTHKPINMQQQILDSWFLARFWILKDQSSHQANRFISWYKANLASPKGYDSIAEQMGLTIEAVHDMDVSNVNYTSKTGDTIYRGTSELTNFTSTTQKMKTDSFQKDYTKSQATSVTNGMQLGFKVAAKGVVALAGADFETSVTYNLSTTNTETFTESDKYTVPSQEVTLPAGHKAIVTHDLRKMVYSGTHDLKGDLKVTFNDKTLVQKFYYPNYKEITLNDARNTINAISKWNGWKDIDLFQLMGYNNYLKNGTTLYIDTPAQFTFNGATPYYRATFKEYDKNGNLVQNRALMETY	NA
Paenibacillus_apiarius_NRRL_B_04187	LBCIMMFH_01198	203	NA	NA	NO	NO	YES	NA	NA	NA	NA	NA	NA	NA	Vpa.hmm	462	1.8e-33	ND	NO	NO	NO	NO	NO	NO	NA	MIDFRIDTVKAKKWGEKKYSRWKSVLTENEKRQITDYTKNASPINSYLRENNGNLGANSNMDEKIERMDKALNKSKLNDTITVYRGADGIIFGEEFQTTLMKGNKVNEEVARKIKGQFEGTMLLERGYLSTSIVLGNNFLARNVLIELKVPKGENAGYVDPISYFPGQLEMLLPRNTQYYIDNIRTIVNGGSQRLKVEARIIK	NA
Paenibacillus_apiarius_NRRL_B_04187	LBCIMMFH_01200	849	NA	NA	NO	NO	YES	NA	NA	NA	NA	NA	NA	NA	Vpb.hmm	881	6.4e-154	ND	NO	NO	NO	NO	NO	NO	NA	MEKTSRIEENQQILKSVGQFFYGENLDEPAFVSGRGMNGFKVDPSQLKGVDLKKKVKSARWIADFTPKQTGLYKFITSSNPYTHIFVDGKEVKDTEVTLTEGEQYTFVILYFGNPDVKQEDLFQFEVKYRCNQQETQEIAAEDFSIPRQVSFEYLPGGSDDTKDEQPLLDTDNDGIYDDWEIKGYTVINHLVVPWDEKYAAQGYKKYVSNPNESHTAGDPYSDLEKASGSIDRNIKKVAWDPLVAAYPSITVGMERLILSDNKEFSSSSGKRISRETSSSSSASNTEGIDVSAGFSLFEGFSGSVTGHYSHTSTHTVNSAQTSGQDWSEQLGLNSAQAAYVNANIRYYNTGTAPVYKFIPTTNLVLGKETIATITGQMNQEAFSLPPDQTYPRRHLHAI…	NA
Paenibacillus_apiarius_NRRL_B_04187	LBCIMMFH_01201	853	NA	NA	NO	NO	YES	NA	NA	NA	NA	NA	NA	NA	Vpb.hmm	881	4.2e-149	ND	NO	NO	NO	NO	NO	NO	NA	MKETRRTAENEQDQQVLKSVGQFFYGENLDEPAFVSGRGMNGFKIDPGQLEGADLNKKVKSARWIADFTPKQTGLYQFITRSNPYTHIFVDGQEVKDNEVTLIEGEHYTFVILYFGNPDVKQEDLLQLEVKYTCNRQETEEIAAEDFSIPREISFDSLPVGIVPRAEGNEEKLIDTDKDGIYDEWEINGYTVINNVAVPWNEKYAAQGYKKYVSNPNESHTAGDPYTDLEKASGRIDRNIQKVAWDPLVAAYPSITVGMERLILSDNKEFSSSSGKSVSRETSSSSSASNTEGIDVSAGFSLLQGFSGSVTGSYSHTSTHTVNSAQTSGQDWSKQLGLHAAQAAYVNANIRYYNTGTAPVYKFIPTTNLVLGKETIATITGQKNQEAFSLAPSQAYPKR…	NA
Paenibacillus_apiarius_NRRL_B_04187	LBCIMMFH_01206	597	NA	NA	NO	NO	YES	NA	NA	NA	NA	NA	NA	NA	Cyt.hmm	411	7.7e-17	ND	NO	NO	NO	NO	NO	NO	NA	MKKLIDEKATNVLPDGTYKIQIDGSKESKVLQHEGTSAVIAEWAGEQSQIWDIRYQSPNWQGIGGYVIQSANTDRYLAWDRNNGSSVIVSRIPAADIQYTRFWRVEKTQNNTYIFKNNHHPLPNLTIRENTLQVLSGHNYEFTLSTDLTKPIPKGRALVITSDPQYPWTKNTDNNVPESDSEKERESERLIREQYQSINRYNNTKQQSAVIINGDITAFGHSWQRTKMLNTLLPILNRNYYFGLGNHDIENNQGDCADDACFGGSMLMLKSHIEKLNLPTFQYDIKKASTSWSEPWKGSFAYAIDFGTIYSLQLNNYPTMNAYGGSYSNYYEIHENLDWIEANLKYASKLGKPIIVNVHKPDGWTGGPSQRFIDLLEEYDVKAVFAGHYHKSLGTYSAR…	NA
Paenibacillus_apiarius_NRRL_B_04187	LBCIMMFH_01362	1290	NA	NA	NO	NO	YES	NA	NA	NA	NA	NA	NA	NA	Xpp.hmm	401	2.1e-12	ND	NO	NO	NO	NO	NO	NO	NA	MKTRRKQSGRRLFAMTVMTIMMFVSSLAPAYAGTAVPAAKEPVVKNSTQEIRNVMYYGDWSIWGGQGNFYPKDIPADQLTHLNYAFLDFDAQGNLVFTDKDAAVGAPVGQDGVQWDAANAGALIALQQLRAENPNLKIGISLGGWSKSGDFSVVTADASKRANLVQNVMKFIKYTNMDFVDVDWEFPAEVRQPDLVDNKNDEGTKYATPEDKNNYILLLQDLKNALNQQGAELGKAYELSVALPAPKKKIDIGIDVPKLFNIVDFANIMTYDMRGAWDEVSGHHTGLYPNPNDPLTGNNLSIDESVNYLIQQGAEPSKIVIGAAYYTRGWDKVPQGSDPNYPGLFGEAALSAKDADYTPSRGAVGESPLVLGDGGRRTGTWSYRNLDKLKATYPNLKEY…	NA
Paenibacillus_apiarius_NRRL_B_04187	LBCIMMFH_02075	315	NA	NA	NO	NO	YES	NA	NA	NA	NA	NA	NA	NA	Mpp.hmm	291	6.2e-37	ND	NO	NO	NO	NO	NO	YES	NA	MKIRLKQKKLFLMTLGILLGLSSTMFMGSNVISAQDANITNVDAQMDKISDFYFQNELYRKDLPEYPGAYHYLRLDSKKTDMDLDLKTSDLKNMTYSDLHPEYVGENEFDNTHSDIDQTFTTAAYSHQVTNSASTNVSEGFKVGGKSTIFKLPILLTGGIDITAEFNSATSTTNTVTDTKTLTASPQNIKVPAGKKYLVTVDMAKKSFSGDVDFTATGKNVKSKLDMLATYYGPGFPRPNKYPSLTFATADMWKKLSNSQQSQIGGVKFDSGKNLVLNGKAKVNGIFGSKLRVSVYDITDSKLSPKPVQQKFIEQ	NA
Paenibacillus_apiarius_NRRL_B_04187	LBCIMMFH_05770	500	NA	NA	NO	NO	YES	NA	NA	NA	NA	NA	NA	NA	Spp.hmm	506	4.7e-269	ND	NO	NO	NO	NO	NO	NO	NA	MKIPQHGKGIKVLVSLLIGLHVFTYSSISFAATNEPNDIDSGIAGLNYNRNEVLAVKGDQISSFVPKEGIQSNDKFIVVERDKKSLTTSPVDISIIDSITNRTYPGALQLANQDFADNQPSLVMAARKPLDITIDLPGLKNENTITVQNPTYSSVSSAVDQLVSTWGEKYSDTHTLPARLQYAESMVYSQNQIASALNVNSKVLNGTLGIDFNAVASGEKKVMVAAYKQIFYTVSAALPNNPSDLFDDSVTFAELVRKGVSNEAPPLMVSNVAYGRTIYVKLETTSKSSDVQTAFKLLLNNPSIQASGQYKDIYENSSFTAVVLGGDAQTHNQVVSKDFDVIQNVIKDNAQYSSKNPAYPISYTSVFLKDNSIAAVHNNTDYIETKTTEYTKGKITLDH…	NA
Paenibacillus_apiarius_NRRL_B_04188	FECHLGIJ_03490	203	NA	NA	NO	NO	YES	NA	NA	NA	NA	NA	NA	NA	Vpa.hmm	462	1.8e-33	ND	NO	NO	NO	NO	NO	NO	NA	MIDFRIDTVKAKKWGEKKYSRWKSVLTENEKRQITDYTKNASPINSYLRENNGNLGANSNMDEKIERMDKALNKSKLNDTITVYRGADGIIFGEEFQTTLMKGNKVNEEVARKIKGQFEGTMLLERGYLSTSIVLGNNFLARNVLIELKVPKGENAGYVDPISYFPGQLEMLLPRNTQYYIDNIRTIVNGGSQRLKVEARIIK	NA
Paenibacillus_apiarius_NRRL_B_04188	FECHLGIJ_03492	849	NA	NA	NO	NO	YES	NA	NA	NA	NA	NA	NA	NA	Vpb.hmm	881	6.4e-154	ND	NO	NO	NO	NO	NO	NO	NA	MEKTSRIEENQQILKSVGQFFYGENLDEPAFVSGRGMNGFKVDPSQLKGVDLKKKVKSARWIADFTPKQTGLYKFITSSNPYTHIFVDGKEVKDTEVTLTEGEQYTFVILYFGNPDVKQEDLFQFEVKYRCNQQETQEIAAEDFSIPRQVSFEYLPGGSDDTKDEQPLLDTDNDGIYDDWEIKGYTVINHLVVPWDEKYAAQGYKKYVSNPNESHTAGDPYSDLEKASGSIDRNIKKVAWDPLVAAYPSITVGMERLILSDNKEFSSSSGKRISRETSSSSSASNTEGIDVSAGFSLFEGFSGSVTGHYSHTSTHTVNSAQTSGQDWSEQLGLNSAQAAYVNANIRYYNTGTAPVYKFIPTTNLVLGKETIATITGQMNQEAFSLPPDQTYPRRHLHAI…	NA
Paenibacillus_apiarius_NRRL_B_04188	FECHLGIJ_03493	853	NA	NA	NO	NO	YES	NA	NA	NA	NA	NA	NA	NA	Vpb.hmm	881	4.2e-149	ND	NO	NO	NO	NO	NO	NO	NA	MKETRRTAENEQDQQVLKSVGQFFYGENLDEPAFVSGRGMNGFKIDPGQLEGADLNKKVKSARWIADFTPKQTGLYQFITRSNPYTHIFVDGQEVKDNEVTLIEGEHYTFVILYFGNPDVKQEDLLQLEVKYTCNRQETEEIAAEDFSIPREISFDSLPVGIVPRAEGNEEKLIDTDKDGIYDEWEINGYTVINNVAVPWNEKYAAQGYKKYVSNPNESHTAGDPYTDLEKASGRIDRNIQKVAWDPLVAAYPSITVGMERLILSDNKEFSSSSGKSVSRETSSSSSASNTEGIDVSAGFSLLQGFSGSVTGSYSHTSTHTVNSAQTSGQDWSKQLGLHAAQAAYVNANIRYYNTGTAPVYKFIPTTNLVLGKETIATITGQKNQEAFSLAPSQAYPKR…	NA
Paenibacillus_apiarius_NRRL_B_04188	FECHLGIJ_03498	597	NA	NA	NO	NO	YES	NA	NA	NA	NA	NA	NA	NA	Cyt.hmm	411	7.7e-17	ND	NO	NO	NO	NO	NO	NO	NA	MKKLIDEKATNVLPDGTYKIQIDGSKESKVLQHEGTSAVIAEWAGEQSQIWDIRYQSPNWQGIGGYVIQSANTDRYLAWDRNNGSSVIVSRIPAADIQYTRFWRVEKTQNNTYIFKNNHHPLPNLTIRENTLQVLSGHNYEFTLSTDLTKPIPKGRALVITSDPQYPWTKNTDNNVPESDSEKERESERLIREQYQSINRYNNTKQQSAVIINGDITAFGHSWQRTKMLNTLLPILNRNYYFGLGNHDIENNQGDCADDACFGGSMLMLKSHIEKLNLPTFQYDIKKASTSWSEPWKGSFAYAIDFGTIYSLQLNNYPTMNAYGGSYSNYYEIHENLDWIEANLKYASKLGKPIIVNVHKPDGWTGGPSQRFIDLLEEYDVKAVFAGHYHKSLGTYSAR…	NA
Paenibacillus_apiarius_NRRL_B_04188	FECHLGIJ_04669	364	NA	NA	NO	NO	YES	NA	NA	NA	NA	NA	NA	NA	Mpp.hmm	291	2.4e-48	ND	NO	NO	NO	NO	NO	YES	NA	MLEKNKKKVIACALALSLMPVGALPAIAADLDTNRNNASSYSSASPYAAESYIDTVYLRMKDRDTQSKLTHKPINMQQQILDSWFLARFWILKDQSSHQANRFISWYKANLASPKGYDSIAEQMGLTIEAVHDMDVSNVNYTSKTGDTIYRGTSELTNFTSTTQKMKTDSFQKDYTKSQATSVTNGMQLGFKVAAKGVVALAGADFETSVTYNLSTTNTETFTESDKYTVPSQEVTLPAGHKAIVTHDLRKMVYSGTHDLKGDLKVTFNDKTLVQKFYYPNYKEITLNDARNTINAISKWNGWKDIDLFQLMGYNNYLKNGTTLYIDTPAQFTFNGATPYYRATFKEYDKNGNLVQNRALMETY	NA
Paenibacillus_apiarius_NRRL_B_04188	FECHLGIJ_05157	1290	NA	NA	NO	NO	YES	NA	NA	NA	NA	NA	NA	NA	Xpp.hmm	401	2.1e-12	ND	NO	NO	NO	NO	NO	NO	NA	MKTRRKQSGRRLFAMTVMTIMMFVSSLAPAYAGTAVPAAKEPVVKNSTQEIRNVMYYGDWSIWGGQGNFYPKDIPADQLTHLNYAFLDFDAQGNLVFTDKDAAVGAPVGQDGVQWDAANAGALIALQQLRAENPNLKIGISLGGWSKSGDFSVVTADASKRANLVQNVMKFIKYTNMDFVDVDWEFPAEVRQPDLVDNKNDEGTKYATPEDKNNYILLLQDLKNALNQQGAELGKAYELSVALPAPKKKIDIGIDVPKLFNIVDFANIMTYDMRGAWDEVSGHHTGLYPNPNDPLTGNNLSIDESVNYLIQQGAEPSKIVIGAAYYTRGWDKVPQGSDPNYPGLFGEAALSAKDADYTPSRGAVGESPLVLGDGGRRTGTWSYRNLDKLKATYPNLKEY…	NA
Paenibacillus_apiarius_NRRL_B_04188	FECHLGIJ_05386	315	NA	NA	NO	NO	YES	NA	NA	NA	NA	NA	NA	NA	Mpp.hmm	291	6.2e-37	ND	NO	NO	NO	NO	NO	YES	NA	MKIRLKQKKLFLMTLGILLGLSSTMFMGSNVISAQDANITNVDAQMDKISDFYFQNELYRKDLPEYPGAYHYLRLDSKKTDMDLDLKTSDLKNMTYSDLHPEYVGENEFDNTHSDIDQTFTTAAYSHQVTNSASTNVSEGFKVGGKSTIFKLPILLTGGIDITAEFNSATSTTNTVTDTKTLTASPQNIKVPAGKKYLVTVDMAKKSFSGDVDFTATGKNVKSKLDMLATYYGPGFPRPNKYPSLTFATADMWKKLSNSQQSQIGGVKFDSGKNLVLNGKAKVNGIFGSKLRVSVYDITDSKLSPKPVQQKFIEQ	NA
Paenibacillus_apiarius_NRRL_B_04188	FECHLGIJ_05556	500	NA	NA	NO	NO	YES	NA	NA	NA	NA	NA	NA	NA	Spp.hmm	506	4.7e-269	ND	NO	NO	NO	NO	NO	NO	NA	MKIPQHGKGIKVLVSLLIGLHVFTYSSISFAATNEPNDIDSGIAGLNYNRNEVLAVKGDQISSFVPKEGIQSNDKFIVVERDKKSLTTSPVDISIIDSITNRTYPGALQLANQDFADNQPSLVMAARKPLDITIDLPGLKNENTITVQNPTYSSVSSAVDQLVSTWGEKYSDTHTLPARLQYAESMVYSQNQIASALNVNSKVLNGTLGIDFNAVASGEKKVMVAAYKQIFYTVSAALPNNPSDLFDDSVTFAELVRKGVSNEAPPLMVSNVAYGRTIYVKLETTSKSSDVQTAFKLLLNNPSIQASGQYKDIYENSSFTAVVLGGDAQTHNQVVSKDFDVIQNVIKDNAQYSSKNPAYPISYTSVFLKDNSIAAVHNNTDYIETKTTEYTKGKITLDH…	NA
Paenibacillus_apiarius_NRRL_B_04299	DIJFKGLD_01588	315	NA	NA	NO	NO	YES	NA	NA	NA	NA	NA	NA	NA	Mpp.hmm	291	6.2e-37	ND	NO	NO	NO	NO	NO	YES	NA	MKIRLKQKKLFLMTLGILLGLSSTMFMGSNVISAQDANITNVDAQMDKISDFYFQNELYRKDLPEYPGAYHYLRLDSKKTDMDLDLKTSDLKNMTYSDLHPEYVGENEFDNTHSDIDQTFTTAAYSHQVTNSASTNVSEGFKVGGKSTIFKLPILLTGGIDITAEFNSATSTTNTVTDTKTLTASPQNIKVPAGKKYLVTVDMAKKSFSGDVDFTATGKNVKSKLDMLATYYGPGFPRPNKYPSLTFATADMWKKLSNSQQSQIGGVKFDSGKNLVLNGKAKVNGIFGSKLRVSVYDITDSKLSPKPVQQKFIEQ	NA
Paenibacillus_apiarius_NRRL_B_04299	DIJFKGLD_03676	203	NA	NA	NO	NO	YES	NA	NA	NA	NA	NA	NA	NA	Vpa.hmm	462	1.8e-33	ND	NO	NO	NO	NO	NO	NO	NA	MIDFRIDTVKAKKWGEKKYSRWKSVLTENEKRQITDYTKNASPINSYLRENNGNLGANSNMDEKIERMDKALNKSKLNDTITVYRGADGIIFGEEFQTTLMKGNKVNEEVARKIKGQFEGTMLLERGYLSTSIVLGNNFLARNVLIELKVPKGENAGYVDPISYFPGQLEMLLPRNTQYYIDNIRTIVNGGSQRLKVEARIIK	NA
Paenibacillus_apiarius_NRRL_B_04299	DIJFKGLD_03678	849	NA	NA	NO	NO	YES	NA	NA	NA	NA	NA	NA	NA	Vpb.hmm	881	6.4e-154	ND	NO	NO	NO	NO	NO	NO	NA	MEKTSRIEENQQILKSVGQFFYGENLDEPAFVSGRGMNGFKVDPSQLKGVDLKKKVKSARWIADFTPKQTGLYKFITSSNPYTHIFVDGKEVKDTEVTLTEGEQYTFVILYFGNPDVKQEDLFQFEVKYRCNQQETQEIAAEDFSIPRQVSFEYLPGGSDDTKDEQPLLDTDNDGIYDDWEIKGYTVINHLVVPWDEKYAAQGYKKYVSNPNESHTAGDPYSDLEKASGSIDRNIKKVAWDPLVAAYPSITVGMERLILSDNKEFSSSSGKRISRETSSSSSASNTEGIDVSAGFSLFEGFSGSVTGHYSHTSTHTVNSAQTSGQDWSEQLGLNSAQAAYVNANIRYYNTGTAPVYKFIPTTNLVLGKETIATITGQMNQEAFSLPPDQTYPRRHLHAI…	NA
Paenibacillus_apiarius_NRRL_B_04299	DIJFKGLD_03679	853	NA	NA	NO	NO	YES	NA	NA	NA	NA	NA	NA	NA	Vpb.hmm	881	4.2e-149	ND	NO	NO	NO	NO	NO	NO	NA	MKETRRTAENEQDQQVLKSVGQFFYGENLDEPAFVSGRGMNGFKIDPGQLEGADLNKKVKSARWIADFTPKQTGLYQFITRSNPYTHIFVDGQEVKDNEVTLIEGEHYTFVILYFGNPDVKQEDLLQLEVKYTCNRQETEEIAAEDFSIPREISFDSLPVGIVPRAEGNEEKLIDTDKDGIYDEWEINGYTVINNVAVPWNEKYAAQGYKKYVSNPNESHTAGDPYTDLEKASGRIDRNIQKVAWDPLVAAYPSITVGMERLILSDNKEFSSSSGKSVSRETSSSSSASNTEGIDVSAGFSLLQGFSGSVTGSYSHTSTHTVNSAQTSGQDWSKQLGLHAAQAAYVNANIRYYNTGTAPVYKFIPTTNLVLGKETIATITGQKNQEAFSLAPSQAYPKR…	NA
Paenibacillus_apiarius_NRRL_B_04299	DIJFKGLD_03684	597	NA	NA	NO	NO	YES	NA	NA	NA	NA	NA	NA	NA	Cyt.hmm	411	7.7e-17	ND	NO	NO	NO	NO	NO	NO	NA	MKKLIDEKATNVLPDGTYKIQIDGSKESKVLQHEGTSAVIAEWAGEQSQIWDIRYQSPNWQGIGGYVIQSANTDRYLAWDRNNGSSVIVSRIPAADIQYTRFWRVEKTQNNTYIFKNNHHPLPNLTIRENTLQVLSGHNYEFTLSTDLTKPIPKGRALVITSDPQYPWTKNTDNNVPESDSEKERESERLIREQYQSINRYNNTKQQSAVIINGDITAFGHSWQRTKMLNTLLPILNRNYYFGLGNHDIENNQGDCADDACFGGSMLMLKSHIEKLNLPTFQYDIKKASTSWSEPWKGSFAYAIDFGTIYSLQLNNYPTMNAYGGSYSNYYEIHENLDWIEANLKYASKLGKPIIVNVHKPDGWTGGPSQRFIDLLEEYDVKAVFAGHYHKSLGTYSAR…	NA
Paenibacillus_apiarius_NRRL_B_04299	DIJFKGLD_03840	1290	NA	NA	NO	NO	YES	NA	NA	NA	NA	NA	NA	NA	Xpp.hmm	401	2.1e-12	ND	NO	NO	NO	NO	NO	NO	NA	MKTRRKQSGRRLFAMTVMTIMMFVSSLAPAYAGTAVPAAKEPVVKNSTQEIRNVMYYGDWSIWGGQGNFYPKDIPADQLTHLNYAFLDFDAQGNLVFTDKDAAVGAPVGQDGVQWDAANAGALIALQQLRAENPNLKIGISLGGWSKSGDFSVVTADASKRANLVQNVMKFIKYTNMDFVDVDWEFPAEVRQPDLVDNKNDEGTKYATPEDKNNYILLLQDLKNALNQQGAELGKAYELSVALPAPKKKIDIGIDVPKLFNIVDFANIMTYDMRGAWDEVSGHHTGLYPNPNDPLTGNNLSIDESVNYLIQQGAEPSKIVIGAAYYTRGWDKVPQGSDPNYPGLFGEAALSAKDADYTPSRGAVGESPLVLGDGGRRTGTWSYRNLDKLKATYPNLKEY…	NA
Paenibacillus_apiarius_NRRL_B_04299	DIJFKGLD_03995	364	NA	NA	NO	NO	YES	NA	NA	NA	NA	NA	NA	NA	Mpp.hmm	291	2.4e-48	ND	NO	NO	NO	NO	NO	YES	NA	MLEKNKKKVIACALALSLMPVGALPAIAADLDTNRNNASSYSSASPYAAESYIDTVYLRMKDRDTQSKLTHKPINMQQQILDSWFLARFWILKDQSSHQANRFISWYKANLASPKGYDSIAEQMGLTIEAVHDMDVSNVNYTSKTGDTIYRGTSELTNFTSTTQKMKTDSFQKDYTKSQATSVTNGMQLGFKVAAKGVVALAGADFETSVTYNLSTTNTETFTESDKYTVPSQEVTLPAGHKAIVTHDLRKMVYSGTHDLKGDLKVTFNDKTLVQKFYYPNYKEITLNDARNTINAISKWNGWKDIDLFQLMGYNNYLKNGTTLYIDTPAQFTFNGATPYYRATFKEYDKNGNLVQNRALMETY	NA
Paenibacillus_apiarius_NRRL_B_04299	DIJFKGLD_05663	500	NA	NA	NO	NO	YES	NA	NA	NA	NA	NA	NA	NA	Spp.hmm	506	4.7e-269	ND	NO	NO	NO	NO	NO	NO	NA	MKIPQHGKGIKVLVSLLIGLHVFTYSSISFAATNEPNDIDSGIAGLNYNRNEVLAVKGDQISSFVPKEGIQSNDKFIVVERDKKSLTTSPVDISIIDSITNRTYPGALQLANQDFADNQPSLVMAARKPLDITIDLPGLKNENTITVQNPTYSSVSSAVDQLVSTWGEKYSDTHTLPARLQYAESMVYSQNQIASALNVNSKVLNGTLGIDFNAVASGEKKVMVAAYKQIFYTVSAALPNNPSDLFDDSVTFAELVRKGVSNEAPPLMVSNVAYGRTIYVKLETTSKSSDVQTAFKLLLNNPSIQASGQYKDIYENSSFTAVVLGGDAQTHNQVVSKDFDVIQNVIKDNAQYSSKNPAYPISYTSVFLKDNSIAAVHNNTDYIETKTTEYTKGKITLDH…	NA
Paenibacillus_apiarius_NRRL_B_23460	OGMODCNM_03620	364	NA	NA	NO	NO	YES	NA	NA	NA	NA	NA	NA	NA	Mpp.hmm	291	2.4e-48	ND	NO	NO	NO	NO	NO	YES	NA	MLEKNKKKVIACALALSLMPVGALPAIAADLDTNRNNASSYSSASPYAAESYIDTVYLRMKDRDTQSKLTHKPINMQQQILDSWFLARFWILKDQSSHQANRFISWYKANLASPKGYDSIAEQMGLTIEAVHDMDVSNVNYTSKTGDTIYRGTSELTNFTSTTQKMKTDSFQKDYTKSQATSVTNGMQLGFKVAAKGVVALAGADFETSVTYNLSTTNTETFTESDKYTVPSQEVTLPAGHKAIVTHDLRKMVYSGTHDLKGDLKVTFNDKTLVQKFYYPNYKEITLNDARNTINAISKWNGWKDIDLFQLMGYNNYLKNGTTLYIDTPAQFTFNGATPYYRATFKEYDKNGNLVQNRALMETY	NA
Paenibacillus_apiarius_NRRL_B_23460	OGMODCNM_04345	315	NA	NA	NO	NO	YES	NA	NA	NA	NA	NA	NA	NA	Mpp.hmm	291	6.2e-37	ND	NO	NO	NO	NO	NO	YES	NA	MKIRLKQKKLFLMTLGILLGLSSTMFMGSNVISAQDANITNVDAQMDKISDFYFQNELYRKDLPEYPGAYHYLRLDSKKTDMDLDLKTSDLKNMTYSDLHPEYVGENEFDNTHSDIDQTFTTAAYSHQVTNSASTNVSEGFKVGGKSTIFKLPILLTGGIDITAEFNSATSTTNTVTDTKTLTASPQNIKVPAGKKYLVTVDMAKKSFSGDVDFTATGKNVKSKLDMLATYYGPGFPRPNKYPSLTFATADMWKKLSNSQQSQIGGVKFDSGKNLVLNGKAKVNGIFGSKLRVSVYDITDSKLSPKPVQQKFIEQ	NA
Paenibacillus_apiarius_NRRL_B_23460	OGMODCNM_04565	1290	NA	NA	NO	NO	YES	NA	NA	NA	NA	NA	NA	NA	Xpp.hmm	401	2.1e-12	ND	NO	NO	NO	NO	NO	NO	NA	MKTRRKQSGRRLFAMTVMTIMMFVSSLAPAYAGTAVPAAKEPVVKNSTQEIRNVMYYGDWSIWGGQGNFYPKDIPADQLTHLNYAFLDFDAQGNLVFTDKDAAVGAPVGQDGVQWDAANAGALIALQQLRAENPNLKIGISLGGWSKSGDFSVVTADASKRANLVQNVMKFIKYTNMDFVDVDWEFPAEVRQPDLVDNKNDEGTKYATPEDKNNYILLLQDLKNALNQQGAELGKAYELSVALPAPKKKIDIGIDVPKLFNIVDFANIMTYDMRGAWDEVSGHHTGLYPNPNDPLTGNNLSIDESVNYLIQQGAEPSKIVIGAAYYTRGWDKVPQGSDPNYPGLFGEAALSAKDADYTPSRGAVGESPLVLGDGGRRTGTWSYRNLDKLKATYPNLKEY…	NA
Paenibacillus_apiarius_NRRL_B_23460	OGMODCNM_04722	597	NA	NA	NO	NO	YES	NA	NA	NA	NA	NA	NA	NA	Cyt.hmm	411	7.7e-17	ND	NO	NO	NO	NO	NO	NO	NA	MKKLIDEKATNVLPDGTYKIQIDGSKESKVLQHEGTSAVIAEWAGEQSQIWDIRYQSPNWQGIGGYVIQSANTDRYLAWDRNNGSSVIVSRIPAADIQYTRFWRVEKTQNNTYIFKNNHHPLPNLTIRENTLQVLSGHNYEFTLSTDLTKPIPKGRALVITSDPQYPWTKNTDNNVPESDSEKERESERLIREQYQSINRYNNTKQQSAVIINGDITAFGHSWQRTKMLNTLLPILNRNYYFGLGNHDIENNQGDCADDACFGGSMLMLKSHIEKLNLPTFQYDIKKASTSWSEPWKGSFAYAIDFGTIYSLQLNNYPTMNAYGGSYSNYYEIHENLDWIEANLKYASKLGKPIIVNVHKPDGWTGGPSQRFIDLLEEYDVKAVFAGHYHKSLGTYSAR…	NA
Paenibacillus_apiarius_NRRL_B_23460	OGMODCNM_04727	853	NA	NA	NO	NO	YES	NA	NA	NA	NA	NA	NA	NA	Vpb.hmm	881	4.2e-149	ND	NO	NO	NO	NO	NO	NO	NA	MKETRRTAENEQDQQVLKSVGQFFYGENLDEPAFVSGRGMNGFKIDPGQLEGADLNKKVKSARWIADFTPKQTGLYQFITRSNPYTHIFVDGQEVKDNEVTLIEGEHYTFVILYFGNPDVKQEDLLQLEVKYTCNRQETEEIAAEDFSIPREISFDSLPVGIVPRAEGNEEKLIDTDKDGIYDEWEINGYTVINNVAVPWNEKYAAQGYKKYVSNPNESHTAGDPYTDLEKASGRIDRNIQKVAWDPLVAAYPSITVGMERLILSDNKEFSSSSGKSVSRETSSSSSASNTEGIDVSAGFSLLQGFSGSVTGSYSHTSTHTVNSAQTSGQDWSKQLGLHAAQAAYVNANIRYYNTGTAPVYKFIPTTNLVLGKETIATITGQKNQEAFSLAPSQAYPKR…	NA
Paenibacillus_apiarius_NRRL_B_23460	OGMODCNM_04728	849	NA	NA	NO	NO	YES	NA	NA	NA	NA	NA	NA	NA	Vpb.hmm	881	6.4e-154	ND	NO	NO	NO	NO	NO	NO	NA	MEKTSRIEENQQILKSVGQFFYGENLDEPAFVSGRGMNGFKVDPSQLKGVDLKKKVKSARWIADFTPKQTGLYKFITSSNPYTHIFVDGKEVKDTEVTLTEGEQYTFVILYFGNPDVKQEDLFQFEVKYRCNQQETQEIAAEDFSIPRQVSFEYLPGGSDDTKDEQPLLDTDNDGIYDDWEIKGYTVINHLVVPWDEKYAAQGYKKYVSNPNESHTAGDPYSDLEKASGSIDRNIKKVAWDPLVAAYPSITVGMERLILSDNKEFSSSSGKRISRETSSSSSASNTEGIDVSAGFSLFEGFSGSVTGHYSHTSTHTVNSAQTSGQDWSEQLGLNSAQAAYVNANIRYYNTGTAPVYKFIPTTNLVLGKETIATITGQMNQEAFSLPPDQTYPRRHLHAI…	NA
Paenibacillus_apiarius_NRRL_B_23460	OGMODCNM_04730	203	NA	NA	NO	NO	YES	NA	NA	NA	NA	NA	NA	NA	Vpa.hmm	462	1.8e-33	ND	NO	NO	NO	NO	NO	NO	NA	MIDFRIDTVKAKKWGEKKYSRWKSVLTENEKRQITDYTKNASPINSYLRENNGNLGANSNMDEKIERMDKALNKSKLNDTITVYRGADGIIFGEEFQTTLMKGNKVNEEVARKIKGQFEGTMLLERGYLSTSIVLGNNFLARNVLIELKVPKGENAGYVDPISYFPGQLEMLLPRNTQYYIDNIRTIVNGGSQRLKVEARIIK	NA
Paenibacillus_apiarius_NRRL_B_23460	OGMODCNM_05781	500	NA	NA	NO	NO	YES	NA	NA	NA	NA	NA	NA	NA	Spp.hmm	506	4.7e-269	ND	NO	NO	NO	NO	NO	NO	NA	MKIPQHGKGIKVLVSLLIGLHVFTYSSISFAATNEPNDIDSGIAGLNYNRNEVLAVKGDQISSFVPKEGIQSNDKFIVVERDKKSLTTSPVDISIIDSITNRTYPGALQLANQDFADNQPSLVMAARKPLDITIDLPGLKNENTITVQNPTYSSVSSAVDQLVSTWGEKYSDTHTLPARLQYAESMVYSQNQIASALNVNSKVLNGTLGIDFNAVASGEKKVMVAAYKQIFYTVSAALPNNPSDLFDDSVTFAELVRKGVSNEAPPLMVSNVAYGRTIYVKLETTSKSSDVQTAFKLLLNNPSIQASGQYKDIYENSSFTAVVLGGDAQTHNQVVSKDFDVIQNVIKDNAQYSSKNPAYPISYTSVFLKDNSIAAVHNNTDYIETKTTEYTKGKITLDH…	NA
Paenibacillus_apiarius_NRRL_B_24729	EABOJIPN_00058	315	NA	NA	NO	NO	YES	NA	NA	NA	NA	NA	NA	NA	Mpp.hmm	291	6.2e-37	ND	NO	NO	NO	NO	NO	YES	NA	MKIRLKQKKLFLMTLGILLGLSSTMFMGSNVISAQDANITNVDAQMDKISDFYFQNELYRKDLPEYPGAYHYLRLDSKKTDMDLDLKTSDLKNMTYSDLHPEYVGENEFDNTHSDIDQTFTTAAYSHQVTNSASTNVSEGFKVGGKSTIFKLPILLTGGIDITAEFNSATSTTNTVTDTKTLTASPQNIKVPAGKKYLVTVDMAKKSFSGDVDFTATGKNVKSKLDMLATYYGPGFPRPNKYPSLTFATADMWKKLSNSQQSQIGGVKFDSGKNLVLNGKAKVNGIFGSKLRVSVYDITDSKLSPKPVQQKFIEQ	NA
Paenibacillus_apiarius_NRRL_B_24729	EABOJIPN_01621	597	NA	NA	NO	NO	YES	NA	NA	NA	NA	NA	NA	NA	Cyt.hmm	411	7.7e-17	ND	NO	NO	NO	NO	NO	NO	NA	MKKLIDEKATNVLPDGTYKIQIDGSKESKVLQHEGTSAVIAEWAGEQSQIWDIRYQSPNWQGIGGYVIQSANTDRYLAWDRNNGSSVIVSRIPAADIQYTRFWRVEKTQNNTYIFKNNHHPLPNLTIRENTLQVLSGHNYEFTLSTDLTKPIPKGRALVITSDPQYPWTKNTDNNVPESDSEKERESERLIREQYQSINRYNNTKQQSAVIINGDITAFGHSWQRTKMLNTLLPILNRNYYFGLGNHDIENNQGDCADDACFGGSMLMLKSHIEKLNLPTFQYDIKKASTSWSEPWKGSFAYAIDFGTIYSLQLNNYPTMNAYGGSYSNYYEIHENLDWIEANLKYASKLGKPIIVNVHKPDGWTGGPSQRFIDLLEEYDVKAVFAGHYHKSLGTYSAR…	NA
Paenibacillus_apiarius_NRRL_B_24729	EABOJIPN_01778	1290	NA	NA	NO	NO	YES	NA	NA	NA	NA	NA	NA	NA	Xpp.hmm	401	2.1e-12	ND	NO	NO	NO	NO	NO	NO	NA	MKTRRKQSGRRLFAMTVMTIMMFVSSLAPAYAGTAVPAAKEPVVKNSTQEIRNVMYYGDWSIWGGQGNFYPKDIPADQLTHLNYAFLDFDAQGNLVFTDKDAAVGAPVGQDGVQWDAANAGALIALQQLRAENPNLKIGISLGGWSKSGDFSVVTADASKRANLVQNVMKFIKYTNMDFVDVDWEFPAEVRQPDLVDNKNDEGTKYATPEDKNNYILLLQDLKNALNQQGAELGKAYELSVALPAPKKKIDIGIDVPKLFNIVDFANIMTYDMRGAWDEVSGHHTGLYPNPNDPLTGNNLSIDESVNYLIQQGAEPSKIVIGAAYYTRGWDKVPQGSDPNYPGLFGEAALSAKDADYTPSRGAVGESPLVLGDGGRRTGTWSYRNLDKLKATYPNLKEY…	NA
Paenibacillus_apiarius_NRRL_B_24729	EABOJIPN_03524	364	NA	NA	NO	NO	YES	NA	NA	NA	NA	NA	NA	NA	Mpp.hmm	291	2.4e-48	ND	NO	NO	NO	NO	NO	YES	NA	MLEKNKKKVIACALALSLMPVGALPAIAADLDTNRNNASSYSSASPYAAESYIDTVYLRMKDRDTQSKLTHKPINMQQQILDSWFLARFWILKDQSSHQANRFISWYKANLASPKGYDSIAEQMGLTIEAVHDMDVSNVNYTSKTGDTIYRGTSELTNFTSTTQKMKTDSFQKDYTKSQATSVTNGMQLGFKVAAKGVVALAGADFETSVTYNLSTTNTETFTESDKYTVPSQEVTLPAGHKAIVTHDLRKMVYSGTHDLKGDLKVTFNDKTLVQKFYYPNYKEITLNDARNTINAISKWNGWKDIDLFQLMGYNNYLKNGTTLYIDTPAQFTFNGATPYYRATFKEYDKNGNLVQNRALMETY	NA
Paenibacillus_apiarius_NRRL_B_24729	EABOJIPN_04465	500	NA	NA	NO	NO	YES	NA	NA	NA	NA	NA	NA	NA	Spp.hmm	506	4.7e-269	ND	NO	NO	NO	NO	NO	NO	NA	MKIPQHGKGIKVLVSLLIGLHVFTYSSISFAATNEPNDIDSGIAGLNYNRNEVLAVKGDQISSFVPKEGIQSNDKFIVVERDKKSLTTSPVDISIIDSITNRTYPGALQLANQDFADNQPSLVMAARKPLDITIDLPGLKNENTITVQNPTYSSVSSAVDQLVSTWGEKYSDTHTLPARLQYAESMVYSQNQIASALNVNSKVLNGTLGIDFNAVASGEKKVMVAAYKQIFYTVSAALPNNPSDLFDDSVTFAELVRKGVSNEAPPLMVSNVAYGRTIYVKLETTSKSSDVQTAFKLLLNNPSIQASGQYKDIYENSSFTAVVLGGDAQTHNQVVSKDFDVIQNVIKDNAQYSSKNPAYPISYTSVFLKDNSIAAVHNNTDYIETKTTEYTKGKITLDH…	NA
Paenibacillus_apiarius_NRRL_B_24729	EABOJIPN_04584	853	NA	NA	NO	NO	YES	NA	NA	NA	NA	NA	NA	NA	Vpb.hmm	881	4.2e-149	ND	NO	NO	NO	NO	NO	NO	NA	MKETRRTAENEQDQQVLKSVGQFFYGENLDEPAFVSGRGMNGFKIDPGQLEGADLNKKVKSARWIADFTPKQTGLYQFITRSNPYTHIFVDGQEVKDNEVTLIEGEHYTFVILYFGNPDVKQEDLLQLEVKYTCNRQETEEIAAEDFSIPREISFDSLPVGIVPRAEGNEEKLIDTDKDGIYDEWEINGYTVINNVAVPWNEKYAAQGYKKYVSNPNESHTAGDPYTDLEKASGRIDRNIQKVAWDPLVAAYPSITVGMERLILSDNKEFSSSSGKSVSRETSSSSSASNTEGIDVSAGFSLLQGFSGSVTGSYSHTSTHTVNSAQTSGQDWSKQLGLHAAQAAYVNANIRYYNTGTAPVYKFIPTTNLVLGKETIATITGQKNQEAFSLAPSQAYPKR…	NA
Paenibacillus_apiarius_NRRL_B_24729	EABOJIPN_04585	849	NA	NA	NO	NO	YES	NA	NA	NA	NA	NA	NA	NA	Vpb.hmm	881	6.4e-154	ND	NO	NO	NO	NO	NO	NO	NA	MEKTSRIEENQQILKSVGQFFYGENLDEPAFVSGRGMNGFKVDPSQLKGVDLKKKVKSARWIADFTPKQTGLYKFITSSNPYTHIFVDGKEVKDTEVTLTEGEQYTFVILYFGNPDVKQEDLFQFEVKYRCNQQETQEIAAEDFSIPRQVSFEYLPGGSDDTKDEQPLLDTDNDGIYDDWEIKGYTVINHLVVPWDEKYAAQGYKKYVSNPNESHTAGDPYSDLEKASGSIDRNIKKVAWDPLVAAYPSITVGMERLILSDNKEFSSSSGKRISRETSSSSSASNTEGIDVSAGFSLFEGFSGSVTGHYSHTSTHTVNSAQTSGQDWSEQLGLNSAQAAYVNANIRYYNTGTAPVYKFIPTTNLVLGKETIATITGQMNQEAFSLPPDQTYPRRHLHAI…	NA
Paenibacillus_apiarius_NRRL_B_24729	EABOJIPN_04587	203	NA	NA	NO	NO	YES	NA	NA	NA	NA	NA	NA	NA	Vpa.hmm	462	1.8e-33	ND	NO	NO	NO	NO	NO	NO	NA	MIDFRIDTVKAKKWGEKKYSRWKSVLTENEKRQITDYTKNASPINSYLRENNGNLGANSNMDEKIERMDKALNKSKLNDTITVYRGADGIIFGEEFQTTLMKGNKVNEEVARKIKGQFEGTMLLERGYLSTSIVLGNNFLARNVLIELKVPKGENAGYVDPISYFPGQLEMLLPRNTQYYIDNIRTIVNGGSQRLKVEARIIK	NA
Paenibacillus_apiarius_NRRL_NRS_1438	LCEEPNPN_02134	315	NA	NA	NO	NO	YES	NA	NA	NA	NA	NA	NA	NA	Mpp.hmm	291	6.2e-37	ND	NO	NO	NO	NO	NO	YES	NA	MKIRLKQKKLFLMTLGILLGLSSTMFMGSNVISAQDANITNVDAQMDKISDFYFQNELYRKDLPEYPGAYHYLRLDSKKTDMDLDLKTSDLKNMTYSDLHPEYVGENEFDNTHSDIDQTFTTAAYSHQVTNSASTNVSEGFKVGGKSTIFKLPILLTGGIDITAEFNSATSTTNTVTDTKTLTASPQNIKVPAGKKYLVTVDMAKKSFSGDVDFTATGKNVKSKLDMLATYYGPGFPRPNKYPSLTFATADMWKKLSNSQQSQIGGVKFDSGKNLVLNGKAKVNGIFGSKLRVSVYDITDSKLSPKPVQQKFIEQ	NA
Paenibacillus_apiarius_NRRL_NRS_1438	LCEEPNPN_03298	364	NA	NA	NO	NO	YES	NA	NA	NA	NA	NA	NA	NA	Mpp.hmm	291	2.4e-48	ND	NO	NO	NO	NO	NO	YES	NA	MLEKNKKKVIACALALSLMPVGALPAIAADLDTNRNNASSYSSASPYAAESYIDTVYLRMKDRDTQSKLTHKPINMQQQILDSWFLARFWILKDQSSHQANRFISWYKANLASPKGYDSIAEQMGLTIEAVHDMDVSNVNYTSKTGDTIYRGTSELTNFTSTTQKMKTDSFQKDYTKSQATSVTNGMQLGFKVAAKGVVALAGADFETSVTYNLSTTNTETFTESDKYTVPSQEVTLPAGHKAIVTHDLRKMVYSGTHDLKGDLKVTFNDKTLVQKFYYPNYKEITLNDARNTINAISKWNGWKDIDLFQLMGYNNYLKNGTTLYIDTPAQFTFNGATPYYRATFKEYDKNGNLVQNRALMETY	NA
Paenibacillus_apiarius_NRRL_NRS_1438	LCEEPNPN_03554	203	NA	NA	NO	NO	YES	NA	NA	NA	NA	NA	NA	NA	Vpa.hmm	462	1.8e-33	ND	NO	NO	NO	NO	NO	NO	NA	MIDFRIDTVKAKKWGEKKYSRWKSVLTENEKRQITDYTKNASPINSYLRENNGNLGANSNMDEKIERMDKALNKSKLNDTITVYRGADGIIFGEEFQTTLMKGNKVNEEVARKIKGQFEGTMLLERGYLSTSIVLGNNFLARNVLIELKVPKGENAGYVDPISYFPGQLEMLLPRNTQYYIDNIRTIVNGGSQRLKVEARIIK	NA
Paenibacillus_apiarius_NRRL_NRS_1438	LCEEPNPN_03556	849	NA	NA	NO	NO	YES	NA	NA	NA	NA	NA	NA	NA	Vpb.hmm	881	6.4e-154	ND	NO	NO	NO	NO	NO	NO	NA	MEKTSRIEENQQILKSVGQFFYGENLDEPAFVSGRGMNGFKVDPSQLKGVDLKKKVKSARWIADFTPKQTGLYKFITSSNPYTHIFVDGKEVKDTEVTLTEGEQYTFVILYFGNPDVKQEDLFQFEVKYRCNQQETQEIAAEDFSIPRQVSFEYLPGGSDDTKDEQPLLDTDNDGIYDDWEIKGYTVINHLVVPWDEKYAAQGYKKYVSNPNESHTAGDPYSDLEKASGSIDRNIKKVAWDPLVAAYPSITVGMERLILSDNKEFSSSSGKRISRETSSSSSASNTEGIDVSAGFSLFEGFSGSVTGHYSHTSTHTVNSAQTSGQDWSEQLGLNSAQAAYVNANIRYYNTGTAPVYKFIPTTNLVLGKETIATITGQMNQEAFSLPPDQTYPRRHLHAI…	NA
Paenibacillus_apiarius_NRRL_NRS_1438	LCEEPNPN_03557	853	NA	NA	NO	NO	YES	NA	NA	NA	NA	NA	NA	NA	Vpb.hmm	881	4.2e-149	ND	NO	NO	NO	NO	NO	NO	NA	MKETRRTAENEQDQQVLKSVGQFFYGENLDEPAFVSGRGMNGFKIDPGQLEGADLNKKVKSARWIADFTPKQTGLYQFITRSNPYTHIFVDGQEVKDNEVTLIEGEHYTFVILYFGNPDVKQEDLLQLEVKYTCNRQETEEIAAEDFSIPREISFDSLPVGIVPRAEGNEEKLIDTDKDGIYDEWEINGYTVINNVAVPWNEKYAAQGYKKYVSNPNESHTAGDPYTDLEKASGRIDRNIQKVAWDPLVAAYPSITVGMERLILSDNKEFSSSSGKSVSRETSSSSSASNTEGIDVSAGFSLLQGFSGSVTGSYSHTSTHTVNSAQTSGQDWSKQLGLHAAQAAYVNANIRYYNTGTAPVYKFIPTTNLVLGKETIATITGQKNQEAFSLAPSQAYPKR…	NA
Paenibacillus_apiarius_NRRL_NRS_1438	LCEEPNPN_03562	597	NA	NA	NO	NO	YES	NA	NA	NA	NA	NA	NA	NA	Cyt.hmm	411	7.7e-17	ND	NO	NO	NO	NO	NO	NO	NA	MKKLIDEKATNVLPDGTYKIQIDGSKESKVLQHEGTSAVIAEWAGEQSQIWDIRYQSPNWQGIGGYVIQSANTDRYLAWDRNNGSSVIVSRIPAADIQYTRFWRVEKTQNNTYIFKNNHHPLPNLTIRENTLQVLSGHNYEFTLSTDLTKPIPKGRALVITSDPQYPWTKNTDNNVPESDSEKERESERLIREQYQSINRYNNTKQQSAVIINGDITAFGHSWQRTKMLNTLLPILNRNYYFGLGNHDIENNQGDCADDACFGGSMLMLKSHIEKLNLPTFQYDIKKASTSWSEPWKGSFAYAIDFGTIYSLQLNNYPTMNAYGGSYSNYYEIHENLDWIEANLKYASKLGKPIIVNVHKPDGWTGGPSQRFIDLLEEYDVKAVFAGHYHKSLGTYSAR…	NA
Paenibacillus_apiarius_NRRL_NRS_1438	LCEEPNPN_05737	500	NA	NA	NO	NO	YES	NA	NA	NA	NA	NA	NA	NA	Spp.hmm	506	4.7e-269	ND	NO	NO	NO	NO	NO	NO	NA	MKIPQHGKGIKVLVSLLIGLHVFTYSSISFAATNEPNDIDSGIAGLNYNRNEVLAVKGDQISSFVPKEGIQSNDKFIVVERDKKSLTTSPVDISIIDSITNRTYPGALQLANQDFADNQPSLVMAARKPLDITIDLPGLKNENTITVQNPTYSSVSSAVDQLVSTWGEKYSDTHTLPARLQYAESMVYSQNQIASALNVNSKVLNGTLGIDFNAVASGEKKVMVAAYKQIFYTVSAALPNNPSDLFDDSVTFAELVRKGVSNEAPPLMVSNVAYGRTIYVKLETTSKSSDVQTAFKLLLNNPSIQASGQYKDIYENSSFTAVVLGGDAQTHNQVVSKDFDVIQNVIKDNAQYSSKNPAYPISYTSVFLKDNSIAAVHNNTDYIETKTTEYTKGKITLDH…	NA
Paenibacillus_apiarius_NRRL_NRS_1439	KBBGDEIN_00583	1290	NA	NA	NO	NO	YES	NA	NA	NA	NA	NA	NA	NA	Xpp.hmm	401	2.1e-12	ND	NO	NO	NO	NO	NO	NO	NA	MKTRRKQSGRRLFAMTVMTIMMFVSSLAPAYAGTAVPAAKEPVVKNSTQEIRNVMYYGDWSIWGGQGNFYPKDIPADQLTHLNYAFLDFDAQGNLVFTDKDAAVGAPVGQDGVQWDAANAGALIALQQLRAENPNLKIGISLGGWSKSGDFSVVTADASKRANLVQNVMKFIKYTNMDFVDVDWEFPAEVRQPDLVDNKNDEGTKYATPEDKNNYILLLQDLKNALNQQGAELGKAYELSVALPAPKKKIDIGIDVPKLFNIVDFANIMTYDMRGAWDEVSGHHTGLYPNPNDPLTGNNLSIDESVNYLIQQGAEPSKIVIGAAYYTRGWDKVPQGSDPNYPGLFGEAALSAKDADYTPSRGAVGESPLVLGDGGRRTGTWSYRNLDKLKATYPNLKEY…	NA
Paenibacillus_apiarius_NRRL_NRS_1439	KBBGDEIN_00740	597	NA	NA	NO	NO	YES	NA	NA	NA	NA	NA	NA	NA	Cyt.hmm	411	7.7e-17	ND	NO	NO	NO	NO	NO	NO	NA	MKKLIDEKATNVLPDGTYKIQIDGSKESKVLQHEGTSAVIAEWAGEQSQIWDIRYQSPNWQGIGGYVIQSANTDRYLAWDRNNGSSVIVSRIPAADIQYTRFWRVEKTQNNTYIFKNNHHPLPNLTIRENTLQVLSGHNYEFTLSTDLTKPIPKGRALVITSDPQYPWTKNTDNNVPESDSEKERESERLIREQYQSINRYNNTKQQSAVIINGDITAFGHSWQRTKMLNTLLPILNRNYYFGLGNHDIENNQGDCADDACFGGSMLMLKSHIEKLNLPTFQYDIKKASTSWSEPWKGSFAYAIDFGTIYSLQLNNYPTMNAYGGSYSNYYEIHENLDWIEANLKYASKLGKPIIVNVHKPDGWTGGPSQRFIDLLEEYDVKAVFAGHYHKSLGTYSAR…	NA
Paenibacillus_apiarius_NRRL_NRS_1439	KBBGDEIN_00745	853	NA	NA	NO	NO	YES	NA	NA	NA	NA	NA	NA	NA	Vpb.hmm	881	4.2e-149	ND	NO	NO	NO	NO	NO	NO	NA	MKETRRTAENEQDQQVLKSVGQFFYGENLDEPAFVSGRGMNGFKIDPGQLEGADLNKKVKSARWIADFTPKQTGLYQFITRSNPYTHIFVDGQEVKDNEVTLIEGEHYTFVILYFGNPDVKQEDLLQLEVKYTCNRQETEEIAAEDFSIPREISFDSLPVGIVPRAEGNEEKLIDTDKDGIYDEWEINGYTVINNVAVPWNEKYAAQGYKKYVSNPNESHTAGDPYTDLEKASGRIDRNIQKVAWDPLVAAYPSITVGMERLILSDNKEFSSSSGKSVSRETSSSSSASNTEGIDVSAGFSLLQGFSGSVTGSYSHTSTHTVNSAQTSGQDWSKQLGLHAAQAAYVNANIRYYNTGTAPVYKFIPTTNLVLGKETIATITGQKNQEAFSLAPSQAYPKR…	NA
Paenibacillus_apiarius_NRRL_NRS_1439	KBBGDEIN_00746	849	NA	NA	NO	NO	YES	NA	NA	NA	NA	NA	NA	NA	Vpb.hmm	881	6.4e-154	ND	NO	NO	NO	NO	NO	NO	NA	MEKTSRIEENQQILKSVGQFFYGENLDEPAFVSGRGMNGFKVDPSQLKGVDLKKKVKSARWIADFTPKQTGLYKFITSSNPYTHIFVDGKEVKDTEVTLTEGEQYTFVILYFGNPDVKQEDLFQFEVKYRCNQQETQEIAAEDFSIPRQVSFEYLPGGSDDTKDEQPLLDTDNDGIYDDWEIKGYTVINHLVVPWDEKYAAQGYKKYVSNPNESHTAGDPYSDLEKASGSIDRNIKKVAWDPLVAAYPSITVGMERLILSDNKEFSSSSGKRISRETSSSSSASNTEGIDVSAGFSLFEGFSGSVTGHYSHTSTHTVNSAQTSGQDWSEQLGLNSAQAAYVNANIRYYNTGTAPVYKFIPTTNLVLGKETIATITGQMNQEAFSLPPDQTYPRRHLHAI…	NA
Paenibacillus_apiarius_NRRL_NRS_1439	KBBGDEIN_00748	203	NA	NA	NO	NO	YES	NA	NA	NA	NA	NA	NA	NA	Vpa.hmm	462	1.8e-33	ND	NO	NO	NO	NO	NO	NO	NA	MIDFRIDTVKAKKWGEKKYSRWKSVLTENEKRQITDYTKNASPINSYLRENNGNLGANSNMDEKIERMDKALNKSKLNDTITVYRGADGIIFGEEFQTTLMKGNKVNEEVARKIKGQFEGTMLLERGYLSTSIVLGNNFLARNVLIELKVPKGENAGYVDPISYFPGQLEMLLPRNTQYYIDNIRTIVNGGSQRLKVEARIIK	NA
Paenibacillus_apiarius_NRRL_NRS_1439	KBBGDEIN_01065	364	NA	NA	NO	NO	YES	NA	NA	NA	NA	NA	NA	NA	Mpp.hmm	291	2.4e-48	ND	NO	NO	NO	NO	NO	YES	NA	MLEKNKKKVIACALALSLMPVGALPAIAADLDTNRNNASSYSSASPYAAESYIDTVYLRMKDRDTQSKLTHKPINMQQQILDSWFLARFWILKDQSSHQANRFISWYKANLASPKGYDSIAEQMGLTIEAVHDMDVSNVNYTSKTGDTIYRGTSELTNFTSTTQKMKTDSFQKDYTKSQATSVTNGMQLGFKVAAKGVVALAGADFETSVTYNLSTTNTETFTESDKYTVPSQEVTLPAGHKAIVTHDLRKMVYSGTHDLKGDLKVTFNDKTLVQKFYYPNYKEITLNDARNTINAISKWNGWKDIDLFQLMGYNNYLKNGTTLYIDTPAQFTFNGATPYYRATFKEYDKNGNLVQNRALMETY	NA
Paenibacillus_apiarius_NRRL_NRS_1439	KBBGDEIN_01925	315	NA	NA	NO	NO	YES	NA	NA	NA	NA	NA	NA	NA	Mpp.hmm	291	6.2e-37	ND	NO	NO	NO	NO	NO	YES	NA	MKIRLKQKKLFLMTLGILLGLSSTMFMGSNVISAQDANITNVDAQMDKISDFYFQNELYRKDLPEYPGAYHYLRLDSKKTDMDLDLKTSDLKNMTYSDLHPEYVGENEFDNTHSDIDQTFTTAAYSHQVTNSASTNVSEGFKVGGKSTIFKLPILLTGGIDITAEFNSATSTTNTVTDTKTLTASPQNIKVPAGKKYLVTVDMAKKSFSGDVDFTATGKNVKSKLDMLATYYGPGFPRPNKYPSLTFATADMWKKLSNSQQSQIGGVKFDSGKNLVLNGKAKVNGIFGSKLRVSVYDITDSKLSPKPVQQKFIEQ	NA
Paenibacillus_apiarius_NRRL_NRS_1439	KBBGDEIN_04153	500	NA	NA	NO	NO	YES	NA	NA	NA	NA	NA	NA	NA	Spp.hmm	506	4.7e-269	ND	NO	NO	NO	NO	NO	NO	NA	MKIPQHGKGIKVLVSLLIGLHVFTYSSISFAATNEPNDIDSGIAGLNYNRNEVLAVKGDQISSFVPKEGIQSNDKFIVVERDKKSLTTSPVDISIIDSITNRTYPGALQLANQDFADNQPSLVMAARKPLDITIDLPGLKNENTITVQNPTYSSVSSAVDQLVSTWGEKYSDTHTLPARLQYAESMVYSQNQIASALNVNSKVLNGTLGIDFNAVASGEKKVMVAAYKQIFYTVSAALPNNPSDLFDDSVTFAELVRKGVSNEAPPLMVSNVAYGRTIYVKLETTSKSSDVQTAFKLLLNNPSIQASGQYKDIYENSSFTAVVLGGDAQTHNQVVSKDFDVIQNVIKDNAQYSSKNPAYPISYTSVFLKDNSIAAVHNNTDYIETKTTEYTKGKITLDH…	NA
Paenibacillus_apiarius_NRRL_NRS_1578	BIJKCHBD_00014	364	NA	NA	NO	NO	YES	NA	NA	NA	NA	NA	NA	NA	Mpp.hmm	291	2.4e-48	ND	NO	NO	NO	NO	NO	YES	NA	MLEKNKKKVIACALALSLMPVGALPAIAADLDTNRNNASSYSSASPYAAESYIDTVYLRMKDRDTQSKLTHKPINMQQQILDSWFLARFWILKDQSSHQANRFISWYKANLASPKGYDSIAEQMGLTIEAVHDMDVSNVNYTSKTGDTIYRGTSELTNFTSTTQKMKTDSFQKDYTKSQATSVTNGMQLGFKVAAKGVVALAGADFETSVTYNLSTTNTETFTESDKYTVPSQEVTLPAGHKAIVTHDLRKMVYSGTHDLKGDLKVTFNDKTLVQKFYYPNYKEITLNDARNTINAISKWNGWKDIDLFQLMGYNNYLKNGTTLYIDTPAQFTFNGATPYYRATFKEYDKNGNLVQNRALMETY	NA
Paenibacillus_apiarius_NRRL_NRS_1578	BIJKCHBD_01644	203	NA	NA	NO	NO	YES	NA	NA	NA	NA	NA	NA	NA	Vpa.hmm	462	1.8e-33	ND	NO	NO	NO	NO	NO	NO	NA	MIDFRIDTVKAKKWGEKKYSRWKSVLTENEKRQITDYTKNASPINSYLRENNGNLGANSNMDEKIERMDKALNKSKLNDTITVYRGADGIIFGEEFQTTLMKGNKVNEEVARKIKGQFEGTMLLERGYLSTSIVLGNNFLARNVLIELKVPKGENAGYVDPISYFPGQLEMLLPRNTQYYIDNIRTIVNGGSQRLKVEARIIK	NA
Paenibacillus_apiarius_NRRL_NRS_1578	BIJKCHBD_01646	849	NA	NA	NO	NO	YES	NA	NA	NA	NA	NA	NA	NA	Vpb.hmm	881	6.4e-154	ND	NO	NO	NO	NO	NO	NO	NA	MEKTSRIEENQQILKSVGQFFYGENLDEPAFVSGRGMNGFKVDPSQLKGVDLKKKVKSARWIADFTPKQTGLYKFITSSNPYTHIFVDGKEVKDTEVTLTEGEQYTFVILYFGNPDVKQEDLFQFEVKYRCNQQETQEIAAEDFSIPRQVSFEYLPGGSDDTKDEQPLLDTDNDGIYDDWEIKGYTVINHLVVPWDEKYAAQGYKKYVSNPNESHTAGDPYSDLEKASGSIDRNIKKVAWDPLVAAYPSITVGMERLILSDNKEFSSSSGKRISRETSSSSSASNTEGIDVSAGFSLFEGFSGSVTGHYSHTSTHTVNSAQTSGQDWSEQLGLNSAQAAYVNANIRYYNTGTAPVYKFIPTTNLVLGKETIATITGQMNQEAFSLPPDQTYPRRHLHAI…	NA
Paenibacillus_apiarius_NRRL_NRS_1578	BIJKCHBD_01647	853	NA	NA	NO	NO	YES	NA	NA	NA	NA	NA	NA	NA	Vpb.hmm	881	4.2e-149	ND	NO	NO	NO	NO	NO	NO	NA	MKETRRTAENEQDQQVLKSVGQFFYGENLDEPAFVSGRGMNGFKIDPGQLEGADLNKKVKSARWIADFTPKQTGLYQFITRSNPYTHIFVDGQEVKDNEVTLIEGEHYTFVILYFGNPDVKQEDLLQLEVKYTCNRQETEEIAAEDFSIPREISFDSLPVGIVPRAEGNEEKLIDTDKDGIYDEWEINGYTVINNVAVPWNEKYAAQGYKKYVSNPNESHTAGDPYTDLEKASGRIDRNIQKVAWDPLVAAYPSITVGMERLILSDNKEFSSSSGKSVSRETSSSSSASNTEGIDVSAGFSLLQGFSGSVTGSYSHTSTHTVNSAQTSGQDWSKQLGLHAAQAAYVNANIRYYNTGTAPVYKFIPTTNLVLGKETIATITGQKNQEAFSLAPSQAYPKR…	NA
Paenibacillus_apiarius_NRRL_NRS_1578	BIJKCHBD_01652	597	NA	NA	NO	NO	YES	NA	NA	NA	NA	NA	NA	NA	Cyt.hmm	411	7.7e-17	ND	NO	NO	NO	NO	NO	NO	NA	MKKLIDEKATNVLPDGTYKIQIDGSKESKVLQHEGTSAVIAEWAGEQSQIWDIRYQSPNWQGIGGYVIQSANTDRYLAWDRNNGSSVIVSRIPAADIQYTRFWRVEKTQNNTYIFKNNHHPLPNLTIRENTLQVLSGHNYEFTLSTDLTKPIPKGRALVITSDPQYPWTKNTDNNVPESDSEKERESERLIREQYQSINRYNNTKQQSAVIINGDITAFGHSWQRTKMLNTLLPILNRNYYFGLGNHDIENNQGDCADDACFGGSMLMLKSHIEKLNLPTFQYDIKKASTSWSEPWKGSFAYAIDFGTIYSLQLNNYPTMNAYGGSYSNYYEIHENLDWIEANLKYASKLGKPIIVNVHKPDGWTGGPSQRFIDLLEEYDVKAVFAGHYHKSLGTYSAR…	NA
Paenibacillus_apiarius_NRRL_NRS_1578	BIJKCHBD_01808	1290	NA	NA	NO	NO	YES	NA	NA	NA	NA	NA	NA	NA	Xpp.hmm	401	2.1e-12	ND	NO	NO	NO	NO	NO	NO	NA	MKTRRKQSGRRLFAMTVMTIMMFVSSLAPAYAGTAVPAAKEPVVKNSTQEIRNVMYYGDWSIWGGQGNFYPKDIPADQLTHLNYAFLDFDAQGNLVFTDKDAAVGAPVGQDGVQWDAANAGALIALQQLRAENPNLKIGISLGGWSKSGDFSVVTADASKRANLVQNVMKFIKYTNMDFVDVDWEFPAEVRQPDLVDNKNDEGTKYATPEDKNNYILLLQDLKNALNQQGAELGKAYELSVALPAPKKKIDIGIDVPKLFNIVDFANIMTYDMRGAWDEVSGHHTGLYPNPNDPLTGNNLSIDESVNYLIQQGAEPSKIVIGAAYYTRGWDKVPQGSDPNYPGLFGEAALSAKDADYTPSRGAVGESPLVLGDGGRRTGTWSYRNLDKLKATYPNLKEY…	NA
Paenibacillus_apiarius_NRRL_NRS_1578	BIJKCHBD_01986	500	NA	NA	NO	NO	YES	NA	NA	NA	NA	NA	NA	NA	Spp.hmm	506	4.7e-269	ND	NO	NO	NO	NO	NO	NO	NA	MKIPQHGKGIKVLVSLLIGLHVFTYSSISFAATNEPNDIDSGIAGLNYNRNEVLAVKGDQISSFVPKEGIQSNDKFIVVERDKKSLTTSPVDISIIDSITNRTYPGALQLANQDFADNQPSLVMAARKPLDITIDLPGLKNENTITVQNPTYSSVSSAVDQLVSTWGEKYSDTHTLPARLQYAESMVYSQNQIASALNVNSKVLNGTLGIDFNAVASGEKKVMVAAYKQIFYTVSAALPNNPSDLFDDSVTFAELVRKGVSNEAPPLMVSNVAYGRTIYVKLETTSKSSDVQTAFKLLLNNPSIQASGQYKDIYENSSFTAVVLGGDAQTHNQVVSKDFDVIQNVIKDNAQYSSKNPAYPISYTSVFLKDNSIAAVHNNTDYIETKTTEYTKGKITLDH…	NA
Paenibacillus_apiarius_NRRL_NRS_1578	BIJKCHBD_03900	315	NA	NA	NO	NO	YES	NA	NA	NA	NA	NA	NA	NA	Mpp.hmm	291	6.2e-37	ND	NO	NO	NO	NO	NO	YES	NA	MKIRLKQKKLFLMTLGILLGLSSTMFMGSNVISAQDANITNVDAQMDKISDFYFQNELYRKDLPEYPGAYHYLRLDSKKTDMDLDLKTSDLKNMTYSDLHPEYVGENEFDNTHSDIDQTFTTAAYSHQVTNSASTNVSEGFKVGGKSTIFKLPILLTGGIDITAEFNSATSTTNTVTDTKTLTASPQNIKVPAGKKYLVTVDMAKKSFSGDVDFTATGKNVKSKLDMLATYYGPGFPRPNKYPSLTFATADMWKKLSNSQQSQIGGVKFDSGKNLVLNGKAKVNGIFGSKLRVSVYDITDSKLSPKPVQQKFIEQ	NA
Paenibacillus_assamensis_DSM_18201	LJBPOABC_00782	662	NA	NA	NO	NO	YES	NA	NA	NA	NA	NA	NA	NA	Vpb.hmm	881	2e-13	ND	NO	NO	NO	NO	NO	NO	NA	MNSRMLGWVGVLLIFTFIGGLFPNYVSANQAKKTVKAAGTPVNGLKGEYYDNKNLTNLKLLRTDANIDFKWDLGSPSPEINGDTFSVRWTGYIQPKFSEAYTFYMVSDDGVRLWVNDQLLIDEWKDLAGDFVSKPIQLEASKKHKIRVEYLENDGNARTDLQWSSPSQPKAIVSNESLFVPEAAAGTGLRGEYFNNMDLTNLKMTRVDKNVNHSIGLAAPEPSMGVDTFSIRWTGQIVPKYTESYTFDMISDDGVRVWVNDQLVLDKWHNQAGEFSSKPISLKAGYAYNIRIKYYENGGASTAILQWSSSSQAKEVVPQSALYPPSSTSGVGLKGEYYSGKNFEELRMTRVDSKIDYYWEAASPNDGITNDAFSVRWTGYVVPKSTELYNFYMLADDGA…	NA
Paenibacillus_assamensis_DSM_18201	LJBPOABC_02736	500	NA	NA	NO	NO	YES	NA	NA	NA	NA	NA	NA	NA	Spp.hmm	506	6.2e-255	ND	NO	NO	NO	NO	NO	NO	NA	MKTSKLANGAKWLASLLVMLHLFTYSNISVAAANELHDIDTGITNLNYDRNAVLAVNGDQISSFVPKEGLQSNGTFIVVEREKKSLATSPVDISIIDSMTNRTYPGAIQLANQSFVDNQPDLVMAKRKPLDISIDLPGLKNENTITVQHPTYSSVSSAVDQLVSTWVDKYSSTHTLPARLQYAESMVHSKNQIASALNVNAQVLNNTLGIDFNAVESGEKKVMVAAYKQIFYTVNAALPNNPSDLFDQNVTFNELVRKGVSNDAPPLMVSNVAYGRTIYVKLETTSKSSDVQAAFKALLRDSSVQSSGQYKDIYENSSFTAVVLGGDAHTHNQIVTKDFNVIQNIIKDNAQFSPKNPAYPISYTSVFLKDNAVAAVRNNTEYIETKTTEYTKGKITLNH…	NA
Paenibacillus_assamensis_DSM_18201	LJBPOABC_04024	374	NA	NA	NO	NO	YES	NA	NA	NA	NA	NA	NA	NA	Tpp.hmm	410	2.4e-79	ND	NO	NO	NO	NO	YES	NO	NA	MNFLSKKALSLLLVGAMSLSFWTPLSEAAVPEKNQYYYIKLKADFNKEWDNPNSSQSNNTGVNLHYPFYVDNQKYIFFPLDGGLYAIVNKSSGKATSFANWEAEQLVQQTWTGATRQQWYLRALGNNDFEIVNQENGKVASYGARGSEEFVDLDHANSSDPNRVFRLSATNTSITLPTLPAIGTRPNAPVYTTQNVNEQLPDTSSSAVVGATLLPFIVVQDNQASDYTKINNSPYYVLVKEEYWEKTFSAVVPPGLTYNYSFTSGVSSEDQRTLTDTLSITVGADFGFAFKAITASLRTEITKSLQTSVSSTTSKATEETISTTVTNTSGVTTGYTGYQLVTKYTLKRKDGSLVQEPWIVKNNKNTVARINPPQ	NA
Paenibacillus_borealis_FSL_H7_0744	PHMMPNAM_01541	800	NA	NA	NO	NO	YES	NA	NA	NA	NA	NA	NA	NA	Vpb.hmm	881	1.4e-11	ND	NO	NO	NO	NO	NO	NO	NA	MKTYRKSRLLSTLLSLAVLLTAMPLGFGLSPSTAEASSSTAVPVNPDASAEAVKLLSNLYSITGKGIISGQHDYLESPDEFSNKLKGTSGEYAALHGYELGVISGQSESTAASQRKNVVNSAINWYKNGGIVAMTFHQNLPGTAYLWSNVQKPLTQAEFNRYVTPGTAEYASLITDLDKVAVSLKSLRDAGVPVLWRPYHEMNGNWFWWGKKSNFAELWNIMYDRFVNVHQLNNLLWVWNPNAPNAWSDPYALTYPGASKVDVLAADIYDNDYMNKYYDSLLSLAAGKPIGIGENGEMPSTAKLKLSQKNFVFMMNWGKMLYEKNSTTTIKSFMNDSYTLTRNKYKSWSAPAVAPTATPTPTPTPTPTPTPTPTATPTPTPTATSKPTAMPTPDSNDSV…	NA
Paenibacillus_borealis_FSL_H7_0744	PHMMPNAM_02945	1268	NA	NA	YES	NO	NO	NA	NA	NA	NA	NA	NA	NA	NA	NA	NA	Rank1	NO	NO	NO	NO	NO	NO	NA	MVKRIVTVLLCWLMVLSVFPEAFPGTAKVNALDTNIIQYADVIIPAWSDTLSYSDDEYGIIRNGNLILDASETTITNITFNKITKEFNYKILPAQYRARRTSISRDMYIRNKVQFGMYMGIRDDLPDYPWYNPVDEMHFTTSQDYLPEKNPPEQNEREVDTMVDILHDSHDPFKETEAEYPGVQKRIVNPPTQMEVEVSLQNDVADYNHSRTFRIRKVMNFDLVVNSTPTLSLTTPSGQTLQNDAGKSLLNVEGYVQDADNNDVTVSVEVPNVLYKKIIVPKAHNTKAFSIPIDVLEDAIPPGDYTVIVKAVDPSNASASASMSFKVRQRLKRSAFVLINSQIQNSTSYSDYEGDAKYAERFKYQHNPDYFDNSMGLLADSGAWRNSPYDSFPFTGYYV…	NA
Paenibacillus_borealis_FSL_H7_0744	PHMMPNAM_06377	346	NA	NA	NO	NO	YES	NA	NA	NA	NA	NA	NA	NA	Tpp.hmm	410	1.6e-12	ND	NO	NO	NO	NO	NO	NO	NA	MKKFIFFIVFCMCILFYPSTTTAMKYTYLKTGQLGLISISEGKYMNFQYDNNGNMIGRKSLTCKSSEFKLINVNSNKALDVFAGNTSNGTKIQIEEDNGTDAQRWLICNAPNETYKLINVNSGKALDITGGKTAEGTSVQLWDDNGTEAQAWRMVDNGDSSYTLLNVYSNKVLDVADGSVSNGSAVRIWTSNGTSAQKWRLVKAISNGAEFKVLNYGNQKALDVTGGNTADGTPVQIWTDNSTASQRWQVFDTGGNKYKLINVNSGKALEVSGGGTNNGSAVQVWTDNGTASQHWTINENEDGSCTLKNVNSNKVLDIPGGSNADGTRLQIYTDNGTSSQKWKLVK	NA
Paenibacillus_daejeonensis_DSM_15491	HOCKGKDG_01826	1365	NA	NA	YES	NO	NO	NA	NA	NA	NA	NA	NA	NA	NA	NA	NA	Rank1	NO	NO	NO	NO	NO	NO	NA	MLKKALSVLMAVALLLTIAPVYPAQVEANTSRNFVFNNEQYTSGTPRITTNERVTLNGTINNVIGSTITYSVYQISLTNGQETILNRNENQTTNISLSGSSITILNVQLFPGLNKITFKGAQGSAEVTDSIYIEYRNSPTLFNLMANLDGLQYEIQEHGTTVVHSTPSQGRASADISISGKAPNAERVTVIVNNRSYTYAVNSINDWNFVAAPVNIVKGKNTVTIRVFNNNQTVETTRDIAFYNGTVTFFDMNLKHDNGSASLENNPNFSVPNTNLTLEGKVIVPLLYDQATNAHTPTIPNAGLQYRLGNTGAFTAIPGTIQMDPVGTVLRPNDRFMTLTYAIPLSGANLTFDTRHTIQFQGMNLVKVPAGTDLSDVYSFTLRNSGLAYIEDINYLPGF…	NA
Paenibacillus_daejeonensis_DSM_15491	HOCKGKDG_02929	635	NA	NA	YES	NO	NO	NA	NA	NA	NA	NA	NA	NA	NA	NA	NA	Rank1	NO	NO	NO	NO	NO	NO	NA	MRKILGLLLAITLLVLPISFNKVYADIPTEFAYTVHNSMATITGYTGSSKDIIIPEEIDGYPVTGIGNEAFRSLGLTSVTIPEGVITIGSSAFHSNQLTSITIPDSVTSISDRVFASNHIGDLVIPDGVTSIGDYAFSSNHLNTVTLSDDVTFIGDGAFFYNQLTSVSLPSRLTRLNPSVFMSNKLTHLIIPDGVTSIGNGAFHGNNLISVTLPDRVTTIEENAFSSNELLSVTIPDSVINIGRDAFSYNKLLHVTLPNSLTSIENSVFYNNELTSITIPASVTRINSYAFASNSLDTITFEGSLPSLDESVVASQTKQNYTFGNWYSDETWQAAWDFTRSIDANTTLYSQYIPNQLTVTFNSNGGSQVVDLNDVSYDTTITEPVPPTKSGYAFGGWYV…	NA
Paenibacillus_daejeonensis_DSM_15491	HOCKGKDG_04031	2184	NA	NA	YES	NO	NO	NA	NA	NA	NA	NA	NA	NA	NA	NA	NA	Rank1	NO	NO	NO	NO	NO	NO	NA	MKWKKGLSIILVAAILIGSISTFFIWQKNEVNATEISNSHVQTVREGILSGTTYLPNEKSVKRYAVGFAYIDIWSNSSGAWTTHRPGASGVRISNPYTFSFPGRSVKNVSVRTFNSAVPIHEYYFSESRKNEDYSSFEMHFGTNASNPIVSNEVGRGTSTVKFDVIMTGTLRTDSSGYPYNLRTQGGHCTNCAELVQGQRYYFPILFEFELDAKIEIRHFTTSGQSLNSVFGNSVNEMVRGTRYPSAPPTHDNYNYVGHKKTDSGKEDVLQAQQITPGQAHSFVFNNDMERYIINYYYETGPPTGRFTATEKHMTRDGRSIPEMPDPPVKTLIEGSPYSFTHKVHPNYTYIGHSKTTTGATPNLNDLIRDPANPPSFTFNGNYNYQVHFYYDLKPPITS…	NA
Paenibacillus_darwinianus_Br	POOKOABN_02285	2169	NA	NA	YES	NO	NO	NA	NA	NA	NA	NA	NA	NA	NA	NA	NA	Rank1	NO	NO	NO	NO	NO	NO	NA	MRRRRTIALFFLLMFTITSIPFSHFVKAGTIPSIPDNDPIVGGTDANQFYFVAMYITSINKNPDGYWTPGQRGGSHPNIAAPYEFTLTDRKIVGLDVKPFTQAMINQDAKWLKVYEKSRSDYAWNTIVNAVNNTYTPSPVNIAGKGTDTVSFDVNMSGIVLDAPQPEETKRGEETIGMTFYFPMLITITTEPQLIIKHFTTTGQSLDGLFADRKQVMANGQSYTITPPGNAQYTYAGYKQANETPPSGGSPTTGNYQFTYDNTYNRKYVFLYYQAGGQINVRQMVRTSTTGPYSQQGSASTPVNTLPDTRTISSNSSYGTVTGKSLSYTAFSDTASAGSSVSVNLTSSQKTAYVTFFYEKLTAFSGDFDVLPPTINYRDSFTFRPKNFVLNGCSYISHS…	NA
Paenibacillus_darwinianus_CE1	POKLLHNJ_02576	2169	NA	NA	YES	NO	NO	NA	NA	NA	NA	NA	NA	NA	NA	NA	NA	Rank1	NO	NO	NO	NO	NO	NO	NA	MRRRRTIALFFLLMFTITSIPFSHFVKAGTIPSIPDNDPIVGGTDANQFYFVAMYITSINKNPDGYWTPGQRGGSHPNIAAPYEFTLTDRKIVGLDVKPFTQAMINQDAKWLKVYEKSRSDYAWNTIVNAVNNTYTPSPVNIAGKGTDTVSFDVNMSGIVLDAPQPEETKRGEETIGMTFYFPMLITITTEPQLIIKHFTTTGQSLDGLFADRKQVMANGQSYTITPPGNAQYTYAGYKQANETPPSGGSPTTGNYQFTYDNTYNRKYVFLYYQAGGQINVRQMVRTSTTGPYSQQGSASTPVNTLPDTRTISSNSSYGTVTGKSLSYTAFSDTASAGSSVSVNLTSSQKTAYVTFFYEKLTAFSGDFDVLPPTINYRDSFTFRPKNFVLNGCSYISHS…	NA
Paenibacillus_darwinianus_MB1	EAFCNOPH_02334	2169	NA	NA	YES	NO	NO	NA	NA	NA	NA	NA	NA	NA	NA	NA	NA	Rank1	NO	NO	NO	NO	NO	NO	NA	MRRRRTIALFFLLMFTITSIPFSHFVKAGTIPSIPDNDPIVGGTDANQFYFVAMYITSINKNPDGYWTPGQRGGSHPNIAAPYEFTLTDRKIVGLDVKPFTQAMINQDAKWLKVYEKSRSDYAWNTIVNAVNNTYTPSPVNIAGKGTDTVSFDVNMSGIVLDAPQPEETKRGEETIGMTFYFPMLITITTEPQLIIKHFTTTGQSLDGLFADRKQVMANGQSYTITPPGNAQYTYAGYKQANETPPSGGSPTTGNYQFTYDNTYNRKYVFLYYQAGGQINVRQMVRTSTTGPYSQQGSASTPVNTLPDTRTISSNSSYGTVTGKSLSYTAFSDTASAGSSVSVNLTSSQKTAYVTFFYEKLTAFSGDFDVLPPTINYRDSFTFRPKNFVLNGCSYISHS…	NA
Paenibacillus_dendritiformis_CRN20	ABCLMLDO_02531	1292	NA	NA	NO	NO	YES	NA	NA	NA	NA	NA	NA	NA	Xpp.hmm	401	1.3e-14	ND	NO	NO	NO	NO	NO	NO	NA	MKIRRKQSARRLFAMTVMTIMMFVSSLAPAYAGTTVPAAKEPDIKQGSAQEIRNVMYYGDWSIWGGQGNFYPKDIPADQLTHLNYAFLDFDAQGNLVFTDKDAAVGAPVGQDGVQWDAANAGVLIALQQLRAENPNLKIGISLGGWSKSGDFSVVAADAAKRANLVQNVMKFIKYTNMDFVDVDWEFPAEVRQPDLVDNKNDEGTKYATPEDKNNYILLLQDFKNALNQQGAELGKTYELSVALPAPKAKIDIGIDVPRLFNIVDFANIMTYDMRGAWDEVSGHHTGLYPNPNDPLTGNNLSIDESVNYLIQQGAEPNKIVIGAAYYTRGWDQVSQGPDPNHPGLFGQAALSAKDADQTPSRGAVGESPLVLGDGGRRTGIWSYRNLDKLKATYPNLTE…	NA
Paenibacillus_dendritiformis_CRN20	ABCLMLDO_03037	507	NA	NA	NO	NO	YES	NA	NA	NA	NA	NA	NA	NA	Spp.hmm	506	2.6e-268	ND	NO	NO	NO	NO	NO	NO	NA	MRKSKQRRTRQVKGVKVLLSLLISLQVVFTYSSISFAATNELHDIDAGIASLNYDRNEVLAVKGDQISSFVPKEGLHSNGKFIVVERDKKSLTTSPVDISIIDSITNRTYPGAIQLANQDFADNQPSLVMAARKPLDITIDLPGLKSENTITVQNPTYSSVSSAVDQLVSTWGEKYSDTHTLPARLQYAESMVYSQNQIASALNVNAKVLNGTLGIDFNAVASGEKKVMVAAYKQIFYTVSAALPNNPSDLFDDSVTFAELVRKGVSNEAPPLMVSNVAYGRTIYVKLETTSKSSDVQTAFKLLLNNPSIQASGQYKDIYENSSFTAVVLGGDAQTHNQVVTKDFNVIQNVIKDNAQFSTKNPAYPISYTSVFLKDNSIAAVHNNTEYIETKTTEYTKG…	NA
Paenibacillus_dendritiformis_J27TS7	GJAEGMKL_02353	507	NA	NA	NO	NO	YES	NA	NA	NA	NA	NA	NA	NA	Spp.hmm	506	2.6e-268	ND	NO	NO	NO	NO	NO	NO	NA	MRKSKQRRTRQVKGVKVLLSLLISLQVVFTYSSISFAATNELHDIDAGIASLNYDRNEVLAVKGDQISSFVPKEGLHSNGKFIVVERDKKSLTTSPVDISIIDSITNRTYPGAIQLANQDFADNQPSLVMAARKPLDITIDLPGLKSENTITVQNPTYSSVSSAVDQLVSTWGEKYSDTHTLPARLQYAESMVYSQNQIASALNVNAKVLNGTLGIDFNAVASGEKKVMVAAYKQIFYTVSAALPNNPSDLFDDSVTFAELVRKGVSNEAPPLMVSNVAYGRTIYVKLETTSKSSDVQTAFKLLLNNPSIQASGQYKDIYENSSFTAVVLGGDAQTHNQVVTKDFNVIQNVIKDNAQFSTKNPAYPISYTSVFLKDNSIAAVHNNTEYIETKTTEYTKG…	NA
Paenibacillus_dendritiformis_J27TS7	GJAEGMKL_02423	1291	NA	NA	NO	NO	YES	NA	NA	NA	NA	NA	NA	NA	Xpp.hmm	401	9.9e-15	ND	NO	NO	NO	NO	NO	NO	NA	MKIRRKQSARRLFAMTVMTIMMFVSSLAPAYAGTTVPAAKEPDIKQGSAQEIRNVMYYGDWSIWGGQGNFYPKDIPADQLTHLNYAFLDFDAQGNLVFTDKDAAVGAPVGQDGVQWDAANAGVLIALQQLRAENPNLKIGISLGGWSKSGDFSVVAADAAKRANLVQNVMKFIKYTNMDFVDVDWEFPAEVRQPDLVDNKNDEGTKYATPEDKNNYILLLQDFKNALNQQGAELGKTYELSVALPAPKAKIDIGIDVPRLFNIVDFANIMTYDMRGAWDEVSGHHTGLYPNPNDPLTGNNLSIDESVNYLIQQGAEPNKIVIGAAYYTRGWDQVSQGPDPNHPGLFGQAALSAKDADQTPSRGAVGESPLVLGDGGRRTGIWSYRNLDKLKATYPNLTE…	NA
Paenibacillus_dendritiformis_J27TS7	GJAEGMKL_05576	1080	NA	NA	NO	NO	YES	NA	NA	NA	NA	NA	NA	NA	Vpa.hmm	462	4.7e-25	ND	NO	NO	NO	NO	NO	NO	NA	MNVIYQGDGFELQWPYQIKDLRSFRVERTFNAHARCVFTARMSEEEAEQCLLHSSFNDSLVLQMRTESRPESWFAGGIAKVDIQMEDGIPLVEVHALSRTHIMDMKPKSRSYQNKHLTYTDAIRQLAKDYPGGDAQNMATRDEASTGALLVQYEETDWQFLKRLASRVGTVILPDVAMDAPRVYFGVPDLSWGKELHARRYTVIKDRALYQEFKALAEGEDANKLVESDFVSYRVTSEQYFHVGEDVSFKNRIWVVSESVISYASGGLLQYEYLLVQRQSLRRKSRRNDKLQGRSLEGRVVKRANNMVKVHLDIDDQHDEQGNWWFPYSGEGNNIFHCLPDEGARIKVYFPNGTEKQAIAINSVRGGGEEMRSRTVFQKPATKVFEMPGEARMQLGEDG…	NA
Paenibacillus_dendritiformis_PV3_16	BLGNADBF_02713	338	NA	NA	NO	NO	YES	NA	NA	NA	NA	NA	NA	NA	Mpp.hmm	291	3.9e-40	ND	NO	NO	NO	NO	NO	YES	NA	MRKHVLRNGLVIGLSALMLGSASVPPQAYAEASIAQEKSIGIVDVNEVLKKVGTYYYKNHLANTVANPESNGFRYTLRANPDSVTPVIDLSIEARTENIHYDSTMPVFIGENTFPNTLDEEQTFNTLKYSKTYTESNSTSMSSGFKVGGAGDLGNKFILPLILEGAGKLNLEYNTGSTETHTTSESYTLEVPSQPVKVPPHKTYKTIVEFSQRTYRGDVVFTGRTGSTMANRSIINATGIYTGWMGMQDSKKFTYDNFLGRHYAGLTASQQQEIKNAGVQITTSGYGAAANAYSSVEVTGKGSFSGVIGAELIVTTYDVTDAKNARLVNQRTVPIDLD	NA
Paenibacillus_dendritiformis_PV3_16	BLGNADBF_04415	1291	NA	NA	NO	NO	YES	NA	NA	NA	NA	NA	NA	NA	Xpp.hmm	401	4.1e-09	ND	NO	NO	NO	NO	NO	NO	NA	MKTRRKQSARRLFAMTVMTIMMFVSSLAPAYAGTTVPAAKEPDVKQGSAQEIRNVMYYGDWSIWGGQGNFYPKDIPADQLTHLNYAFLDFDAQGNLVFTDKDAAVGAPVGQDGVQWDAANAGVLIALQQLRAENPNLKIGISLGGWSKSGDFSVVAADASKRANLVQNVMKFVKYTNMDFVDVDWEFPAEVRQPDLVDNKNDEGTKYATPEDKNNYILLLQDLKNALNQQGAELGKTYELSVALPAPKKKIDIGIDVPKLFNIVDFANIMTYDMRGAWDEVSGHHTGLYPNPNEPLTGNNLSIDESVNYLIQQGAEPNKIVIGAAYYTRGWDKVSQGPDPNHPGLFGQAALSAKDADQTPSRGAVGESPLVLGDGGRRTGTWSYRNLDKLKATYPNLKE…	NA
Paenibacillus_ehimensis_A2	NIHPOLIJ_02071	2414	NA	NA	YES	NO	NO	NA	NA	NA	NA	NA	NA	NA	NA	NA	NA	Rank1	NO	NO	NO	NO	NO	NO	NA	MFTKSNWKKIIVAALIFMLAFSVFVFLRPDYIMAAINFKTFEPTSTLTNYSMPLNSGTQKVERVDVYMKDSKGVERKIDVNKYEVVSDQIVFKNLTDGIPVPLYGRQYANPGHIIWRDPSGKYWDTEGERTKHYQFEGSCISSPDPVPSPCPGLFPNDATIYPPDGKSFPGEYAVFDEPDLRKYDGSAVTTAYQVPPPTEFFFDEERREPINFDRIEPNSITIRNAIAKSEGLLVEEFGRKVDGFGYLKVSKPFTSSYNRLNMDYLFWPEGTPTYNKYQQGRNYVMGADTYWTATTYKFEGRIEVFYKAPTFPDLIPIDLKSNGPVKIGEPTMFTYTFRNVGEPVKNKTFSILIQNRSNGKTVHKASFTSAEQNVDITGTFQYTVTDPGKLLTGFYVDP…	NA
Paenibacillus_ehimensis_A2	NIHPOLIJ_04445	579	NA	NA	NO	NO	YES	NA	NA	NA	NA	NA	NA	NA	Tpp.hmm	410	3.6e-11	ND	NO	NO	NO	NO	NO	NO	NA	MKKILTSLIFLGMLVDMLSVITVSAITNTTGSANSEITSGAVYKLTAQHSGKNLDVEGGRTTDGAKVQQWTDNGNAQQKWKVIDVGSGYYKLIVQSSGKVLTVAEGSTADGDSVQQWTDNGSSNQKWKIIDVGGGYFKLIAQSSGKALDVVGGYTNDGAIVQQWTDNGNAQQKWKFTRIDTAADTTPPTAPTNLQNPSKTSTSVNLTWTASTDNVGVTGYDIYNGTALAGSSTTTSYTVTGLSAHTSYSFTIKARDAAGNVSPASKILNVTTDPASTHTGFYIKGTTLYDANGNPFVMRGINHAYTWYKGQESVAIPAIAKTGANTIRIVLSDGQKWTKDNLSAIQNLITLSEQNKLVVVLEVHDGTGSDSATVLDNIANYWIEMKSALIGKEKTVILN…	NA
Paenibacillus_ehimensis_A2	NIHPOLIJ_05052	410	NA	NA	NO	NO	YES	NA	NA	NA	NA	NA	NA	NA	Tpp.hmm	410	2.7e-11	ND	NO	NO	NO	NO	NO	NO	NA	MLKRGKLLSFFLLFTLLVALLPVGHAGAAPNWNLVWSDEFNGNALNSANWSAEIGTGQNGWGNNELQYYTNRPENVRVADGNLVITARKEPYGGMNYTSARIKTQNLKSFTYGKIEARIKLPSGQGLWPAFWMLGSNIDALGWPKCGEIDIMERVNNNPHVNGTVHWDAGGHADYGRVSGNLDFSQYHVYSIEWDSKYIRWFVDGQEYNAFYIENGTGNTEEFQRPFFLLLNLAVGGNWPGSPDPSTPFPAQMLVDYVRVYQAQPGIVNGGIYTIASKASGKVMDVVDVSTQSGAKIQQWTNYTANNQKFKVESTGDGFYKLTAVHSGKVLDVPNSSTSSGVQLQQWDDNGSAAQRWRIVDAGGGYYKIVSKTNGLVVDVSGSSTADGAAVQQWSDNGT…	NA
Paenibacillus_ehimensis_IB_739	FCKNCOJP_04934	579	NA	NA	NO	NO	YES	NA	NA	NA	NA	NA	NA	NA	Tpp.hmm	410	1.5e-11	ND	NO	NO	NO	NO	NO	NO	NA	MKKILTSLIFLGMLVDMLSVITVSATTNTTGSANSEITSGAVYKLTAQHSGKNLDVEGGRTTDGAKVQQWTDNGNAQQKWKVIDVGSGYYKLIVQSSGKVLTVAEGSTADGASVQQWTDNGSSNQKWKIIDVGGGYFKLIAQSSGKALDVVGGYTNDGAIVQQWTDNGNAQQKWKFTRIDTAADTTPPTAPTNLQNPSKTSTSVSLTWTASTDNVGVTGYDIYNGTALAGSSTTTSYTVTGLSAHTSYSFTIKARDAAGNVSPASKILNVTTDPASTHTGFYIKGTTLYDANGNPFVMRGINHAYTWYKGQESVAIPAIAKTGANTIRIVLSDGQKWTKDNLSAIQNLITLSEQNKLVVVLEVHDGTGSDSATMLDNIANYWIEMKSALIGKEKTVILN…	NA
Paenibacillus_ehimensis_IB_739	FCKNCOJP_06410	410	NA	NA	NO	NO	YES	NA	NA	NA	NA	NA	NA	NA	Tpp.hmm	410	9.2e-12	ND	NO	NO	NO	NO	NO	NO	NA	MLKRGKLLSFFLLFTLLVALLPVGHAGAAPNWNLVWSDEFNGNALNSANWSAEIGTGQNGWGNNELQYYTNRPENVRVADGNLVITARKEPYGGMNYTSARIKTQNLKSFTYGKIEARIKLPSGQGLWPAFWMLGSNIDAVGWPKCGEIDIMERVNNNPHVNGTVHWDAGGHADYGRVSGNLDFSQYHVYSIEWDSKYIRWFVDGQEYNAFYIENGTGNTEEFQRPFFLLLNLAVGGNWPGSPDPSTPFPAQMLVDYVRVYQAQPGIVNGGIYTIASKASGKVMDVVDVSTQSGAKIQQWTNYTANNQKFKVESTGDGYYKLTAVHSGKVLDVPNSSTSSGVQLQQWDDNGSAAQRWRIVDAGGGYYKIVSKTNGLVVDVSGSSTADGAAVQQWSDNGT…	NA
Paenibacillus_ehimensis_NBRC_15659	NHNMPEKD_00738	410	NA	NA	NO	NO	YES	NA	NA	NA	NA	NA	NA	NA	Tpp.hmm	410	1.4e-11	ND	NO	NO	NO	NO	NO	NO	NA	MLKRGKLLSFFLLFTLLVALLPVGHAGAAPNWNLVWSDEFNGNALNSANWSAEIGTGQNGWGNNELQYYTNRPENVRVADGNLVITARKEPYGGMNYTSARIKTQNLKSFTYGKIEARIKLPSGQGLWPAFWMLGSNIDAVGWPKCGEIDIMERVNNNPHVNGTVHWDAGGHADYGRVSGNLDFSQYHVYSIEWDSKYIRWFVDGQEYNAFYIENGTGNTEEFQRPFFLLLNLAVGGNWPGSPDPSTPFPAQMLVDYVRVYQAQPGIVNGGIYTIASKASGKVMDVVDVSTQSGAKIQQWTNYTANNQKFKVESTGDGYYKLTAVHSGKVLDVPNSSTSSGVQLQQWDDNGSAAQRWRIVDAGGGYYKIVSKTNGLVVDVSGSSTADGAAVQQWSDNGT…	NA
Paenibacillus_ehimensis_NBRC_15659	NHNMPEKD_04055	348	NA	NA	NO	NO	YES	NA	NA	NA	NA	NA	NA	NA	Mtx.hmm	870	2.3e-14	ND	NO	NO	NO	NO	NO	NO	NA	MKKITIVIFLCVLLFVHTQTASAIQYVYSSSGKLVLADFFNGKYINYQFDRNGSLESKTNLICLPSEYKLINVGSNKALDVSSGETIQGTRVQIWNENGTNAQRWLICNAANNSYKLINVNSGKALDVSQGGTADGTPVQIWGDNGTGAQQWRLIDNGDGSHKFINSNSGKALDVSQGGTADGTSVQIWSDNGTNAQKWKLVKSIPNGSEYKIINLGSGKALDVTWGSLIDGTRIQIWDDNGTYAQRWRIYDIGSGLYKLINVNSGKALDVSNSGTADGTPVQIWGDNGAGAQQWRLIDNGDGSHKFINANSGKALDVSQGGTVDGTPVQIWNDNGSPAQKWSLVKIN	NA
Paenibacillus_ehimensis_NBRC_15659	NHNMPEKD_04550	579	NA	NA	NO	NO	YES	NA	NA	NA	NA	NA	NA	NA	Tpp.hmm	410	8e-11	ND	NO	NO	NO	NO	NO	NO	NA	MKKILTSLIFLGMLVDMLSVITVSATTNTTGSANSEITSGAVYKLTAQHSGKNLDVEGGRTTDGAKVQQWTDNGNAQQKWKVIDVGSGYYKLIVQSSGKVLTVAEGSTADGDSVQQWTDKGSSNQKWKIIDVGGGYFKLIAQSSGKALDVVGGYTNDGAIVQQWTDNGNAQQKWKFTRIDTAADTTPPTAPTNLQNPSKTSTSVNLTWTASTDNVGVTGYDIYNGTALAGSSTTTSYTVTGLSARTSYSFTIKARDAAGNVSPASKILNDTTDPASTHTGFYIKGTTLYDANGNPFVMRGINHAYTWYKGQESVAIPAIAKTGANTIRIVLSDGQKWTKDNLSAIQNLITLSEQNKLIVVLEVHDGTGSDSATMLDNIANYWIEMKSALIGKEKTVILN…	NA
Paenibacillus_ehimensis_NRRL_NRS_1278	HIJEHHCN_00177	2409	NA	NA	YES	NO	NO	NA	NA	NA	NA	NA	NA	NA	NA	NA	NA	Rank1	NO	NO	NO	NO	NO	NO	NA	MFTKKRWNKTIAAATIFFVGLSLFIFLRPDYIMAAINFKTFEPASTLSNYMVPLNSGTQIIDHVNVYIKDASGAERKIDASTYEVTNEKIIFNNLTDGIPVPLYGRSLANPGHIIWRDPSGEYWDTEGERTEHYQFPGRCSGGVDPAPSPCPGLFPSDAMIYLSSKYVPFNEPDLRKGDGAAVTAAYKVKPPSEFFFNENLKDELIAPDRIEQKSITITKAIARARGLQIEEFGRKLDGFGYLKVSKPLISSYNVLDTDYILWPEHTQNYTELQQGRNYVMDADTFWTATTYKFEGRIEVFYKAPTFPDLIPIDLKSNGPVKIGEPTTFTYTFRNVGEPVKNKTFSILIQNRSNGQTIHKASFTNAEQNVDITGTFQYTVTDPGKLLTGFYVDSDNTID…	NA
Paenibacillus_ehimensis_NRRL_NRS_1278	HIJEHHCN_04179	579	NA	NA	NO	NO	YES	NA	NA	NA	NA	NA	NA	NA	Tpp.hmm	410	3.6e-11	ND	NO	NO	NO	NO	NO	NO	NA	MKKILTSLIFLGMLVDMLSVITVSATTNTTGSANSEITSGAVYKLTAQHSGKNLDVEGGRTTDGAKVQQWTDNGNAQQKWKVIDVGSGYYKLIVQSSGKVLTVAEGSTADGDSVQQWTDNGSSNQKWKIIDVGGGYFKLIAQSSGKALDVVGGYTNDGAIVQQWTDNGNAQQKWKFTRIDTAADTTPPTAPTNLQNPSKTSTSVNLTWTASTDNVGVTGYDIYNGTALAGSSTTTSYTVTGLSARTSYSFTIKARDAAGNVSPASKILNVTTDPASTHTGFYIKGTTLYDANGNPFVMRGINHAYTWYKGQESVAIPAIAKTGANTIRIVLSDGQKWTKDNLSAIQNLITLSEQNKLVVVLEVHDGTGSDSATMLDNIANYWIEMKSALIGKEKTVILN…	NA
Paenibacillus_ehimensis_NRRL_NRS_1278	HIJEHHCN_04719	410	NA	NA	NO	NO	YES	NA	NA	NA	NA	NA	NA	NA	Tpp.hmm	410	9.2e-12	ND	NO	NO	NO	NO	NO	NO	NA	MLKRGKLLSFFLLFTLLVALLPVGHAGAAPNWNLVWSDEFNGNALNSANWSAEIGTGQNGWGNNELQYYTNRPENVRVADGNLVITARKEPYGGMNYTSARIKTQNLKSFTYGKIEARIKLPSGQGLWPAFWMLGSNIDALGWPKCGEIDIMERVNNNPHVNGTVHWDAGGHADYGRVSGNLDFSQYHVYSIEWDSKYIRWFVDGQEYNAFYIENGTGNTEEFQRPFFLLLNLAVGGNWPGSPDPSTPFPAQMLVDYVRVYQAQPGIVNGGIYTIASKASGKVMDVVDVSTQSGAKIQQWTNYTANNQKFKVESTGDGYYKLTAVHSGKVLDVPNSSTSSGVQLQQWDDNGSAAQRWRIVDAGGGYYKIVSKTNGLVVDVSGSSTADGAAVQQWSDNGT…	NA
Paenibacillus_elgii_LMG_24465	EBFGGFIJ_00534	500	NA	NA	NO	NO	YES	NA	NA	NA	NA	NA	NA	NA	Spp.hmm	506	3.4e-268	ND	NO	NO	NO	NO	NO	NO	NA	MKISKHGKKTKVLVSLLVSLHVFAYSSISFAATNDLHDMDTGIASLNYDRNEVLAVKGDQISSFVPKEGLQTNGKFIVVEREKKSLATSPVDISIIDSMTSRTYPGAIQLANRAFSDNQPDLIMSPRKPLNISIDLPGLKSENTITVQKPTYSSVSGAVDQLVSTWVAKYSGTHTLPARLQYAESMVYSKHQIASALNVNAQVLNNTLGIDFNAVASGEKKVMVAAYKQIFYTVSAALPNNPSDLFDNSVTFAELARKGVSKEAPPLMVSNVAYGRTIYVKLETTSKSSDVQAAFKALLQNAGVQASGQYKDIYENSSFTAVVLGGDAQTHNQIVTKDFNVIQNIIKDNAQFSTKNPAYPISYTSVFLKDNSVAAVRNNTEYIETKTTEFTKGKITLDH…	NA
Paenibacillus_elgii_LMG_24465	EBFGGFIJ_05681	644	NA	NA	YES	NO	NO	NA	NA	NA	NA	NA	NA	NA	NA	NA	NA	Rank1	NO	NO	NO	NO	NO	NO	NA	MQYQIRNDDLKMELHLNDQSAPKSFQFLTKTSGLEIQSLKDGSINFVNQSGKVVFYIPPMWVRDSSNSELRYDRISVDVSPKGEESIITLTLNDQGLKYPIVIDPTTVSGHTFDEGGFPNKLYVDTPDINTKSILNIRFSNWIYESIEDNISVNFPMEVYLTKKEYGKQNNFSRRSPAPGDDGNEVVHMGKTSLFNDGNMLEVSGNEIRSKFGSNAIVYGGAFYKDFYPYPYPMEANIMITYNAAEAPTGLKYTSTLTSIDLSWTSPANSNEVQHYEVYQDSKRIGTTTKNSYTITGLPENKGYTFFVKAVNKNGDISDSSEFLYARTQQTPDTTPPTVPFGINILDFTHDSIELTWGASTDDRGLAGYQVYVNDKVFSSPTNHYKITGLKDTTTYNIF…	NA
Paenibacillus_elgii_LMG_24465	EBFGGFIJ_05761	410	NA	NA	NO	NO	YES	NA	NA	NA	NA	NA	NA	NA	Tpp.hmm	410	2.9e-11	ND	NO	NO	NO	NO	NO	NO	NA	MLKRGKLLSFFLLFTLLIALMPIGHANAAPNWNLVWSDEFNGNALNSANWSAEIGTGQNGWGNNELQYYTNRPENVRVADGNLVITARKESYGGMNYTSARIKTQNLKSFTYGKIEARIKLPSGQGLWPAFWMLGSNINSVGWPGCGEIDIMERVNNNPHVNGTVHWDAGGHADYGRVSGNLDFSQYHVYSVEWDSKYIRWFVDGQEYNAFYIENGTGNTEEFQRPFFLLLNLAVGGNWPGSPDPSTPFPAQMLVDYVRVYQASPGIVNGGIYTIASKASGKVMDVVDVSTQSGAKIQQWTNYVANNQKFKVESTGDGYYKLTAMHSGKVLDVPNSSTSSGVQLQQWDDNGSAAQRWSIVDVGGGYFKLVSKASGLVADVSGSSTADGAAVQQWSDNGT…	NA
Paenibacillus_elgii_LMG_24465	EBFGGFIJ_05889	183	NA	NA	NO	NO	YES	NA	NA	NA	NA	NA	NA	NA	Tpp.hmm	410	3.6e-11	ND	NO	NO	NO	NO	NO	NO	NA	MLKSLKFHKNWVIALSISFCFVLLAIVGTGTKSAEAAVDIDPAAIYNIIAKHSGKALDVRNGSSDDGAAIQTWTYNNRGNQQWRIVPTGDGFYKIVAVHSGKVLDVADGSYANGAYINQWSDNGGNNQRWSIEPLGDGSYKITAKHSGKVLDVKNGRTDDPAFLHQWPFQNTDNQKWFLQRAN	NA
Paenibacillus_elgii_LMG_24465	EBFGGFIJ_06666	348	NA	NA	NO	NO	YES	NA	NA	NA	NA	NA	NA	NA	Mtx.hmm	870	1.3e-12	ND	NO	NO	NO	NO	NO	NO	NA	MKKITIVIFLCVLLFVHTQTASAIQYVYSGSGKLVLADFSNGKFINYQFDRNGNLESKTNLICLPSEYKLINVGSNKALDVSSGETIQGTRVQIWNENGTNAQRWLICNAANNSYKLINVNSGKALDVSQGGTADGTPVQIWGDNGTGSQQWRLIDIGDGSHKLINANSGKALDVSSGGTADGTPVQIWGDNGTTAQKWKLIKSIPNGSEYKIINLGSGKALDVTWGSIIDGTRIQLWNDNGTYAQRWRIYDIGSDLYKLINVNSGKALDVSQGGTTDGTPVQIWGDNGTGSQQWRLIDNGDGSYKFINANSSKALDVSQGGTADGTLVQIWGDNGTTAQKWKLVKIN	NA
Paenibacillus_elgii_SWL_W8	NPFLENCH_04336	500	NA	NA	NO	NO	YES	NA	NA	NA	NA	NA	NA	NA	Spp.hmm	506	1e-266	ND	NO	NO	NO	NO	NO	NO	NA	MKISKHGKRTKALVSLFVSLHVFAFSSISFAATNDLHDMDAGIASLNYDRNEVLAVKGDQISSFVPKEGLQTNGKFIVVEREKKSLATSPVDISIIDSMTSRTYPGAIQLANRAFSDNQPDLIMSPRKPLNISIDLPGLKSENTITVQNPTYSSVSGAVDQLVSTWVAKYSGTHTLPARLQYAESMVYSKNQIASALNVNAQVLNHTLGIDFNAVASGEKKVMVAAYKQIFYTVSAALPNNPSDLFDNSVTFAELVRKGVSKEAPPLMVSNVAYGRTIYVKLETTSKSSDVQAAFKALLQNAGVQASGQYKDIYENSSFTAVVLGGDAQTHNQIVTKDFNVIQNIIKDNAQFSTKNPAYPISYTSVFLKDNSVAAVRNNTEYIETKTTEFTKGKITLDH…	NA
Paenibacillus_elgii_SWL_W8	NPFLENCH_04710	183	NA	NA	NO	NO	YES	NA	NA	NA	NA	NA	NA	NA	Tpp.hmm	410	1.3e-11	ND	NO	NO	NO	NO	NO	NO	NA	MLKSLKSHKNWVIALSISFCFVLLAIVGTGTKSAEAAVDIDPAAIYNIIAKHSGKALDVRNGSSDDGAAIQTWTYNNRGNQQWRIVPTGDGFYKIVAVHSGKVLDVADGSYANGAYINQWSDNGGNNQRWSIEPLGDGSYKITAKHSGKVLDVKNGRTDDPAFLHQWTFQNTDNQKWFLQRAN	NA
Paenibacillus_elgii_SWL_W8	NPFLENCH_05567	410	NA	NA	NO	NO	YES	NA	NA	NA	NA	NA	NA	NA	Tpp.hmm	410	5.7e-11	ND	NO	NO	NO	NO	NO	NO	NA	MLKRGKLLSFFLLFTLLIALMPIGHANAAPNWNLVWSDEFNGNALNSANWSAEIGTGQNGWGNNELQYYTNRPENVRVADGNLVITARKESYGGMNYTSARIKTQNLKSFTYGKIEARIKLPSGQGLWPAFWMLGSNINAVGWPGCGEIDIMERVNNNPHVNGTVHWDAGGHADYGRVSGNLDFSQYHVYSVEWDSKYIRWFVDGQEYNAFYIENGTGNTEEFQRPFFLLLNLAVGGNWPGSPDPSTPFPAQMLVDYVRVYQASPGIVNGGIYTIASKASGKVMDVVDVSTQSGAKIQQWTNYVANNQKFKVESTGDGYYKLTAMHSGKVLDVPNSSTSSGVQLQQWDDNGSAAQRWSIVDAGGGYFKLVSKASGLVADVSGSSTADGAAVQQWSDNGT…	NA
Paenibacillus_elgii_YSY_12	OAONCMON_02320	410	NA	NA	NO	NO	YES	NA	NA	NA	NA	NA	NA	NA	Tpp.hmm	410	1.1e-10	ND	NO	NO	NO	NO	NO	NO	NA	MLKRGKLLSFFLLFTLLVALVPIGHANAAPNWNLVWSDEFNGNALNSANWSAEIGTGQNGWGNNELQYYTNRPENVRVADGNLVITARKESYGGMNYTSARIKTQNLKSFTYGKIEARIKLPSGQGLWPAFWMLGSNINAVGWPKCGEIDIMERVNNNPHVNGTVHWDAGGHADYGRVSGNLDFSQYHVYSVEWDSKYIRWFVDGQEFNAFYIENGTGNTEEFQRPFFLLLNLAVGGNWPGSPDPSTPFPSQMLVDYVRVYQASPGIVNGGIYTIASKASGKVMDVVNVSTQSGAKIHQWTNYVANNQKFKVESTGDGYYKFTAVHSGKVLDVPNSSTSSGVQLQQWDDNGTAAQRWSIVDVGGGYFKLVSKASGLVADVSGSSTADGAAVQQWSDNGT…	NA
Paenibacillus_elgii_YSY_12	OAONCMON_05699	183	NA	NA	NO	NO	YES	NA	NA	NA	NA	NA	NA	NA	Tpp.hmm	410	4.3e-11	ND	NO	NO	NO	NO	NO	NO	NA	MLKSLKSHKNWVIALSISFCFVLLAIVGTGAKSAEAAVDIDPSAIYNIIAKHSGKALDVRNGSSDDGAAIQTWTYNNRGNQQWRIVPTGDGFYKIVAVHSGKVLDVADNSYADGAYIYQWSDNGGNNQRWSIEPLGDGSYKITAKHSGKVLDVKNGRTEDPAFLHQWSFQNTDNQKWFLQRAN	NA
Paenibacillus_elgii_YSY_12	OAONCMON_06369	1275	NA	NA	NO	NO	YES	NA	NA	NA	NA	NA	NA	NA	Xpp.hmm	401	1.1e-16	ND	NO	NO	NO	NO	NO	NO	NA	MQSSGVGRMAEAAAEEKKRFAAARRGEFMRTMKWQKTLRTALLFVVLLTSVPGGQTNASAGLAVSPVKGKHVAAGLFHSFAIKSDRTAVAWGNNGMSYSRVPEGLNDVVAIDGGAVHSLALKPDGTVVAWGENSHGQAGVPPGLNKATAIAAGVSHSMAVKPDRTVIAWGDNEKGQANVPAGLNDVIAVAGGLYHSLALKGDGTVVAWGNNDSGQTDVPTGLNQVTAIATKFYHSLALKADGTVIAWGMNDSRQTDVPTGVNGVLAIAAGRTHSLALKSDGTVVAWGGNVFGQSDVPPGLNGVVAIAAGQYHSLALKSDGTVVGWGWNSEGQTKAPGSADLRGLTLQEGPINPPFQPSVTEYTYAYVGPSVSKVHLTATLADSTNGALYINDELQSNGG…	NA
Paenibacillus_elgii_YSY_12	OAONCMON_06887	500	NA	NA	NO	NO	YES	NA	NA	NA	NA	NA	NA	NA	Spp.hmm	506	1.2e-268	ND	NO	NO	NO	NO	NO	NO	NA	MKISKHVKATKVLVSLFISLNMFTYSSISFAATNELNDTDTGIASLNYDRNEVLAVKGDQISSFVPKEGLLSNGKFIVVEREKKSLATSPVDISIIDSMTSRTYPGAIQLANRAFSDNQPDLIMSPRKPLNISIDLPGLKSENTITVSNPTYSSVSGAVDQLVSTWVEKYSGTHTLPARLQYAESMVYSKNQISSALNVNAQVLNNTLGIDFNAVASGEKKVMVAAYKQIFYTVSAALPNNPSDLFDNSVTFAELLRKGVSKEAPPLMVSNVAYGRTIYVKLETTSKSSDVQAAFKALLQNAGIQASGQYKDIYENSSFTAVVLGGDAQTHNQIVTKDFNVIQNIIKDNAQFSTKNPAYPISYTSVFLKDNSVAAVRNNTEYIETKTTEFTKGKITLDH…	NA
Paenibacillus_ferrarius_CY1	GJOIIOML_01387	308	NA	NA	NO	NO	YES	NA	NA	NA	NA	NA	NA	NA	Tpp.hmm	410	1.2e-10	ND	NO	NO	NO	NO	NO	NO	NA	MEVGSSTSDIPAPTGIDTFDSNAVYRIVNKGSGKALGVGNSLNEGAAVAQRTSLDEADQQWIIDDLGLGNFKIVNKLSGKTMNVSGNTVIQSTDSETSASPPSKTQQWTISNVGNGYFKIINAHRGKDLENRNSSASDGNPTSSRDYYGGDHQLWQVQKIADNYVPASYYKIVNLKSNKVLDISGGSLAAGADNIQAPYTGSDNQLWKIESVGNGNYKITSKNTTGYAPSVNGVSNADGAKIVQLPYSGATSQQWKLQFIGKGLYQISSVSSGKALEVKDGSILDNGTLVQNPFTNSSDEKWAIVKVQ	NA
Paenibacillus_ferrarius_CY1	GJOIIOML_01951	623	NA	NA	NO	NO	YES	NA	NA	NA	NA	NA	NA	NA	Tpp.hmm	410	1.6e-13	ND	NO	NO	NO	NO	NO	NO	NA	MKFHRKAKAVVTSMMLIFCLCVTVCVPMASAGTYTAAVNPNSSYQTWEGWGTSLAWFANRIGGAPDAVRNNYADQFFSSSGLNMNIVRYNIGGGENPAYPNNMELRARVPGFQPTQGTYDWTQDANQRWFLQAAKSRIASSEFLAEAFSNSPPWWMTQSGSVTGNYGAANNLRTDMYDAFADYLVTVNKHFKDYWGVTFRTLTALNEPMATWWTYGNRQEGSHFDRPNQEQIIQKVAAALTLQGSPTTVSASDETSIDVGRDTINSFSAATKSVVSQYNVHTYGGNDRVGFNQAAAGKKIWMSEHGDGDASGMQMARSIVYDLRYMKNSAWVYWQAVDGGGWGMLDVNDLNDPNSNFTAVQNKKYWAMAQWSKYIRPGYTIIDIQDGNSIAAYDQVSKK…	NA
Paenibacillus_ferrarius_CY1	GJOIIOML_02649	911	NA	NA	NO	NO	YES	NA	NA	NA	NA	NA	NA	NA	Tpp.hmm	410	4.1e-14	ND	NO	NO	NO	NO	NO	NO	NA	MQMANMCWRSKRFVIFFLSFILSFELLLSSTLLTPVTHASVSVVDTELPKYNVVWNSPSNDITGSMPIGNGNLGALAWAEPNGDLRISLALNDSWDENIRSIRLGDLRVKVSPNPFASGQPFEQKLQYKEGKIVITAGTAPSAITFTLWADANQPVVHLEADSGSNFTMEVISERWRTVDKTLTTTPWSDYIHVANSTASSNLPGKGLVVTESADKVVPGQAGKIIWYHRNETSQWNATASNQGVNPNVIADPFTYRTSGAVVQGTNLQSSSDEKLISTAPSSNYRLDITAQTEIVPQVSTWLTNITNKANTLFGTDIATLRGAHESWWQTFWNKSYMFVAGDAKADIVTKGWIAARYLMAAQGRSEGPIEFNGGLFTFENDKKLWHDYTQFNQRFAYW…	NA
Paenibacillus_ferrarius_CY1	GJOIIOML_03230	2335	NA	NA	YES	NO	NO	NA	NA	NA	NA	NA	NA	NA	NA	NA	NA	Rank1	NO	NO	NO	NO	NO	NO	NA	MLREFIHRAMLLLLLLELLLSFFEPANVEAASTVKLYYNFELGTYSKTFVSPQYSSTPTKDFEKDVSSLVAGTITGVSLNNQGGSGGTATFNSSSIKLLVLGGGNTIVYGKSQTKPMHQIYRQPKGTIWEHDATKTPYPIEFDGFNDGSSKSPFPGKIPTNGRKRYTSESFNYTDPSTFGPDLRYTYQSSLYLVNEASGDQVADYFKEGYAVTTAYSVGRPNFWFLSESSANLTGTDADITDGNKLDQNTISIFKAEKPSSGYGAAPLAYGKGDSKGTGMVRTMMLLDGYVPEGQIEDKDDSDGSGGLLRNYLMYANAIWQGTTYKYQMSIDVTYTPSVKPDLASISIDAGSCVAVNISTNVTIKFKNLGISIPSGSTFNVTLAADGTVFKTFTYTSGV…	NA
Paenibacillus_ferrarius_CY1	GJOIIOML_04012	1695	NA	NA	YES	NO	NO	NA	NA	NA	NA	NA	NA	NA	NA	NA	NA	Rank1	NO	NO	NO	NO	NO	NO	NA	MIKRKLFCLIVVIMTIIVPLSLFGIRTASAETVPFKTIIIDDGSLTIDGVVTPDADNADNGYSAPNWTTSTGVKGYNNSSSQYTSTAGRAITWNPRLEAGTARISFYKLNWEDKADSNVKIEIVHNGTTEVLFMDLRPSFGAPAGWVDLGEYYFSGSGEEFVKLTRSASSSSTVLTRADAVKFEGNIQQKEPHKTIIIDDGSLTINGVVTTDVDNKNNGYSAPYWSTSTGVKGYNNSSTSYTDAVGRSITWNPRLEAGTARISFYKLNWADKADSNVKIEIVHNGITDVMFMDLRPSSGPAAGWVDLGAYYFSGNDTEFVRLTRTQPTTGTIITRADSVKFEGNIRQQAPPLPPLRSRTLANLSYTDKGSIENANYKATFYEAAWDGGKSIVRDLFYKD…	NA
Paenibacillus_ferrarius_CY1	GJOIIOML_05747	706	NA	NA	NO	NO	YES	NA	NA	NA	NA	NA	NA	NA	Tpp.hmm	410	1.3e-13	ND	NO	NO	NO	NO	NO	NO	NA	MDEAKWEITNLDGNYYKIINKNSGKALSVKDAAITNNATVVQNTYTSGDVANDEWLLTDAGSGYYGLINRNSGKALNISGASQIAGTTLTQSTIEPSDSQKFMIKQVFAPTYKFVVAHSGMVMDVAENSLSDRALVIQNPYSGSPSQLWNVVKLDGGYVKIINQNSGKALAVWGNSMSDGATIIQRSYKAGDTADDEWQLADLGGGHYQVLNRNSGKEISIPGSSTKNATPFIQSTVDNGDNSKLQVILVPNGETGITLPNFFTTNMVLQRGKNHVIWGKGIAGTTLTVSLTNGSSLSQQNTVVDAGGNWTTSLSPLPAGGPYTLTIAGSGYTKTITGVYVGDVFVLAGQSNMEWSYSHSPASAPYVPPLPTNPMIKHFSLAFIDASQARFNVPFRYSS…	NA
Paenibacillus_ferrarius_CY1	GJOIIOML_05777	2200	NA	NA	NO	NO	YES	NA	NA	NA	NA	NA	NA	NA	Tpp.hmm	410	1.5e-12	ND	NO	NO	NO	NO	NO	NO	NA	MRIRKLRKMTAITTSLSMLVTLLFASGVPSISQASAAETGNSEMPVLKKGNWDDLKINWSTPASGTDFNGAPVGNGYFGAKVSGGVATEILQLNDKTFNSGEPFNRSDPNRITALDATRSLLAGADTATTVTDRENKLKSAETAAMGMWGSEKLAEFLPIGNIVLDVPNTTGYTDYNRELHLDKSMVTTKYKVGNTTYTREVFASNPDRVMVVRMTNDSGQPMSMTAKMELPAEMNTHGTVSSSGSEIQMTGTAPYDDYASQWENGRGMTFDARLRARTTGGTITAVDGNLNISNAAVIELLYADATSYKDPFTNPNPSQGGNNPTPIVTGLMDAAFAKTYTQLLDVHQADHRSLFRRLWTEANGNSKPFTLTYQYARYVSIAGSRANTFDRPLNQNGM…	NA
Paenibacillus_ferrarius_CY1	GJOIIOML_05778	1522	NA	NA	NO	NO	YES	NA	NA	NA	NA	NA	NA	NA	Tpp.hmm	410	3.6e-10	ND	NO	NO	NO	NO	NO	NO	NA	MKQVKGYAKRMLTVFVMIAMVLTCTVPITANAATTYQPTWASVDTHTASPEWFQDAKFGIYFHWGAFSVPAFNNEWYGRNMYIPDYYVNTYHTNTFGTPTEFPYDKFITGGYDKSGVFRQFAPKLKSAGGNFDPNEWAQLFADAGAKFAGPVAEHHDGYSMWNSTVNEWNSVQTGPKLDLLGLFATAIRAKDMKLLASMHHAYNFNGFYEYAPTPSTTSLQKLYGKLPKEQSDQLWYDKLKEVIDGYQPDILWQDFDVNKVAETQRLNFLSYYYNKAIDWNKEVVATYKIHDPAFNTNGEVVDYERGGPAEIVTPYWLTDDALSSSSWSYTNGIEYYSRQAMLHSLIDRVSKNGNMLLNVSPTADGTIPQAQKDILLGMGDYLKKFGESIYSTRPWTTY…	NA
Paenibacillus_fonticola_DSM_21315	HKACKAGN_04738	882	NA	NA	YES	NO	NO	NA	NA	NA	NA	NA	NA	NA	NA	NA	NA	Rank1	NO	NO	NO	NO	NO	NO	NA	MRIQRFRFMKSSIMAILSAMFVFSLLGASIASANESTAVQGMSSNEPSSASLLSSNTSTAAYEAESTLNTLTGNAEAVNCGFCSGGKKVGNLYGGATLQFNEVNVDEAGVYTMTVHYISGDSRSASISVNGAEKENLSFPKTADWDTLGQYDIQIYLQQGSNTILFDDDGSYSPDFDKIELSFDSDGNGGSGSDGSIGDLGQSIQVTQYNSITLTEYTNGIKVANPSYELLYNTNSGLAQYNWNGKTVAKGIYSTVQLAQTLASKDYGHHSFNSNEVVPFQDATGEGIRITIHNEEQGRPTLQQIYYVYNNAPYLLTETVVQQSVPLTTNNIAPIVIDAKGGLHIGTDGDHRVLVAPFDNDSWSRYQSKTINTNLNNDNYVSSELTAVFDNSSRNGLVI…	NA
Paenibacillus_ginsengihumi_DSM_21568	IJFBLEEI_01446	1683	NA	NA	YES	NO	NO	NA	NA	NA	NA	NA	NA	NA	NA	NA	NA	Rank1	NO	NO	NO	NO	NO	NO	NA	MDYNKEGWAVTTAYEVVRPEQWFLNENNVKLEDGIPDITDGSKLKQDSIEIYGASKHSDTNAIPLSYGKGKLPGQGMIRTMLKLDGDVNPRFYKDDPDNDGTDGLLRNYFMYAYAKWKGTTYQYQAYIDVTYEPPTVPDLMAADLVPDKACYVVNAPITLTYKYRNGGESTDKPFKVVVKVDGVVKKTETIPGGMKNGITLSGTYTGTVSSPIITFTLVVDEDNAVGENEATRGNNVKSVTIRTQTSCGDDGGGGGDGKITGTIEVDKPFIPWGDDNLTIVTVDDSASSCKAATFRISYEDPRGNRHVSPNMPFNGVVNGKLDGSHGFFYDSRNFSYPGGIGSGKIHVFGSVLDNCGNSHTIGTTEFTIGPEPPPEPLELEFKWFYSHDLNNPITRAAL…	NA
Paenibacillus_glucanolyticus_J12	NFOFAABN_01834	494	NA	NA	YES	NO	NO	NA	NA	NA	NA	NA	NA	NA	NA	NA	NA	Rank1	NO	NO	NO	NO	NO	NO	NA	MRIPKITSLFMMLTFLTTTSLSAASEPAGTAETSSGPLRIMSFNLRYAANDDQPWENRRPVMRNLILENQPDVIGTQEGLHRQIVDLENDLPGYGRIGVGREGGEFGEYMAVFYKMDRLKPLEQSHFWLSDTPQIISSASWENQIPRMVTWVRFQDLRNGKTFYMVNTHLDHQSEVSRQKSAALIIDKMKGFAPDIPVVMTGDFNTVPGSDTYSIFTSNGLSDGHITAKKHTNDDLGTFHNYKDPTGGGSGNRIDWILHSTGWNVLHSEIINYNEEGQYPSDHYPIMITGTLQKTNKTTEETVPKLPLTTALHITEVVANSSDQGNYNYVEIYNPHDREIDLEGYQIYYYYDPALPFDKSKSNRWTIAKDRYSTDTIIRPNETKVIWIKKQPCCYDLSR…	NA
Paenibacillus_glucanolyticus_J12	NFOFAABN_02099	410	NA	NA	NO	NO	YES	NA	NA	NA	NA	NA	NA	NA	Tpp.hmm	410	4.8e-13	ND	NO	NO	NO	NO	NO	NO	NA	MLRKGICAVILFSLLVVLLPVNTTNAAPNWNLVWSDEFNGTSLNRANWTPEIGTGSGGWGNNELQYYTDRAQNVQVTGGNLVITAQKESYGGMNYTSARIKTQDLKTFTYGKVEARIKLPSGQGLWPAFWMLGSNITSVGWPKSGEIDIMERVNNNPYVNGTVHWDAGGHAEYGRVSGNLDFSQFHVYSMEWDSKYIRWFVDGVQFNEFYIENGTGNTEEFQRPFFILLNLAVGGNWPGSPNNATPFPSQMLVDYVRVYQDNGASNVISDGIYTIAAKASGKVMDVVDVSTASGAKIQQWTNYVANNQRFRVESTGDGYYKLTAVHSGKVLDVPNSSTATGVQLQQWDDNGSNAQRWRIVDVGGGYYKIISKTNGLVVDVASASTADGAAIQQWSDNGS…	NA
Paenibacillus_glucanolyticus_J12	NFOFAABN_05038	967	NA	NA	YES	NO	NO	NA	NA	NA	NA	NA	NA	NA	NA	NA	NA	Rank1	NO	NO	NO	NO	NO	NO	NA	MKISRAFSLLLLFIMFFNITIIYPNVIDAAGDLTENISYEMMKDTDDYEYGGFLFSDKKQLKTEAISINAPTGKIIKKLEWVDKSTGSIIRSFEGFTPGVSNWTNKTDTLSGSKTKVRSEENTNYGGVYYWDRWSIFDAANWYGKHWRASGGTVTKRDSRGCDDSAATESIQGNALPKYPNCTDDRLEAKIPRTKAFYVIDTNSPFYGQWIRDGGISKEEVEATNVRVDRNSLIVSGGVPTDTGYADASTLPRSGALVNVTDLNLITIDFSQTFNNDRYNHYWANPGAKQVFYFNKFYADFTTYTYVYKDKLLRATFADGTSSLEITGPTCVAPAGTIQLTAKLTKIDGSTYNLQRHDKLTWRSSDSSVMSVSASGAVTAVAATGQATITAHFKDAAQA…	NA
Paenibacillus_glucanolyticus_NBRC_15330	AGDFFLJH_01009	494	NA	NA	YES	NO	NO	NA	NA	NA	NA	NA	NA	NA	NA	NA	NA	Rank1	NO	NO	NO	NO	NO	NO	NA	MRIPKITSLFMMLTFLTTTSLSAASEPAGTAETSSGPLRIMSFNLRYAANDHQPWENRRPVMRNLILENQPDVIGTQEGLHRQIVDLENDLPGYGRIGVGREGGEFGEYMAVFYKMDRLKPLEQSHFWLSDTPQIISSASWGNQIPRMVTWVRFQDLRNGKTFYMVNTHLDHQSEVCRQKSAALIIDKMKGFAPDIPVVMTGDFNTVPGSDTYSIFTSNGLSDGHITAKKHTNDDLGTFHNYKDPTGGGSGNRIDWILHSTGWNVLHSEIINYNEEGQYPSDHYPIMITGTLQKTNKTTEETVPKLPLTTALHITEVVANSSDQGNYNYVEIYNPHDREIDLEGYQIYYYYDPALPFDKSKSNRWTIAKDRYSTDTIIRPNETKVIWIKKQPCCYDLSR…	NA
Paenibacillus_glucanolyticus_NBRC_15330	AGDFFLJH_03200	410	NA	NA	NO	NO	YES	NA	NA	NA	NA	NA	NA	NA	Tpp.hmm	410	4.8e-13	ND	NO	NO	NO	NO	NO	NO	NA	MLRKGICAVILFSLLVVLLPGNTTNAAPNWNLVWSDEFNGTSLNRANWTPEIGTGSGGWGNNELQYYTDRAQNVQVTGGNLVITAQKESYGGMNYTSARIKTQDLKTFTYGKVEARIKLPSGQGLWPAFWMLGSNITSVGWPKSGEIDIMERVNNNPYVNGTVHWDAGGHAEYGRVSGNLDFSQFHVYSMEWDSKYIRWFVDGVQFNEFYIENGTGNTEEFQRPFFILLNLAVGGNWPGSPNNATPFPSQMLVDYVRVYQDNGASNVISDGIYTIAAKASGKVMDVVDVSTASGAKIQQWTNYVANNQRFRVESTGDGYYKLTAVHSGKVLDVPNSSTATGVQLQQWDDNGSNAQRWRIVDVGGGYYKIISKTNGLVVDVASASTADGAAIQQWSDNGS…	NA
Paenibacillus_glucanolyticus_NRRL_NRS_1280	IJCEFPOO_01536	2018	NA	NA	YES	NO	NO	NA	NA	NA	NA	NA	NA	NA	NA	NA	NA	Rank1	NO	NO	NO	NO	NO	NO	NA	MAKARANVKKYLSMLLVLTLIFELLLIFPTRSHAVEQDSYNNDKMRFIVEEFSVSSDWIQSYLDEGYSLNHIHSALYKSKIKNISFEEALSSLYPAEVNLSKTPTVSSVVYGLTDTVDTVSSVVYGLSTVDRIQDITFVEQEDSSVVRYFNPFTVTEEVYGLRETDNAGDDMNKDSNSAKSDSESEEALSDSESTENETRTNGVRGSGEQNPILEKAPVYNSSSFNDAPYSVNTSGEAISSLSGSVSLEQTDITLPGRNGLSFSLTRKYDSGDSQFYDMEYGYNTYEYNMYRYFVQFNAIRKQLVQKYQVNYRENEWIQNDYNGDGIVDYETAILETKVVSKGIYNTDSEARQVASQRITYTTPEERRTVTEYRYSWSNSFPGALYYNEQGFSGTLTKN…	NA
Paenibacillus_glucanolyticus_NRRL_NRS_1280	IJCEFPOO_02801	410	NA	NA	NO	NO	YES	NA	NA	NA	NA	NA	NA	NA	Tpp.hmm	410	4.8e-13	ND	NO	NO	NO	NO	NO	NO	NA	MLRKGICAVILFSLLVVLLPVNTTNAAPNWNLVWSDEFNGTSLNRANWTPEIGTGSGGWGNNELQYYTDRAQNVQVTGGNLVITAQKESYGGMNYTSARIKTQDLKTFTYGKVEARIKLPSGQGLWPAFWMLGSNITSVGWPKSGEIDIMERVNNNPYVNGTVHWDAGGHAEYGRVSGNLDFSQFHVYSMEWDSKYIRWFVDGVQFNEFYIENGTGNTEEFQRPFFILLNLAVGGNWPGSPNNATPFPSQMLVDYVRVYQDNGASNVISDGIYTIAAKASGKVMDVVDVSTASGAKIQQWTNYVANNQRFRVESTGDGYYKLTAVHSGKVLDVPNSSTATGVQLQQWDDNGSNAQRWRIVDVGGGYYKIISKTNGLVVDVASASTADGAAIQQWSDNGS…	NA
Paenibacillus_glucanolyticus_NRRL_NRS_1280	IJCEFPOO_03715	1226	NA	NA	YES	NO	NO	NA	NA	NA	NA	NA	NA	NA	NA	NA	NA	Rank1	NO	NO	NO	NO	NO	NO	NA	MIKKNPKYYIILINLCLIFLLSCYIPIVQTVFAANDVTQDVSYEFIVDSKDYDYSGYKFSAKNELETQRITVNAPAGKVIKKLEWVNKATNTPIRSINGFTPGSTTWAGKDTLSGTKLNVRSQGNTNYGGVYYWDRWSVSDAGNGYGQLWKASSTTGLIMDNSDPRCNVSVEKETIQGRQLPKYPGCTDPKLEAKINRTEAFLILEPGNPLSGTWIRGSAISDQLRASNIEIDFRTLIPDVHGTAGRTDPSTVGGEVAKVENNNSDLDVIVIHFSQTFNNDTYNRYWANPGAKQVWYFSKFFVDFDSYTYMYKDKLLRATFADGTSSLEITGPTCVAPAGTIQLTAKLTKIDGSTYNLQRHDKLTWRSSDSSVMSVSASGAVTAVAATGQATITAHFKD…	NA
Paenibacillus_glucanolyticus_NRRL_NRS_1280	IJCEFPOO_04832	276	NA	NA	YES	NO	NO	NA	NA	NA	NA	NA	NA	NA	NA	NA	NA	Rank1	NO	NO	NO	NO	NO	NO	NA	MNKLKQIMPLFLLLSLFLSTSIFATSANTVEKSNEALDVAHLYFKALLKNDVNGMIEYSNDLNYIDNKSREKGYNEFATDTLVSYEILKVENINDTEYQLQVQLTYTDVDNYPPLPYTVSKTEQGWKVIIKPLEVNLDPGSSDYLKVKAGTPIHKMIQEPETTIQPFAELVYYSFDLFGQQPLLGQTNFNISRGSVTVHGWQNDRIGTASVRYEIVKPLSGGNVNWYGQKTVNGNYPQNGTWYSESISLSASPITNARIRITNMSYDVFGAGNVYE	NA
Paenibacillus_glucanolyticus_SLM1	JGBMKGJC_03038	971	NA	NA	YES	NO	NO	NA	NA	NA	NA	NA	NA	NA	NA	NA	NA	Rank1	NO	NO	NO	NO	NO	NO	NA	MIKKNPKYYIILINLCLIFLLSCYIPIVQTVFAANDVTQDVSYEFIVDSKDYDYSGYKFSAKNELETQRITVNAPAGKVIKKLEWVNKATNTPIRSINGFTPGSTTWAGKDTLSGTKLNVRSQGNTNYGGVYYWDRWSVSDAGNGYGQLWKASSTTGLIMDNSDPRCNVSVEKETIQGRQLPKYPGCTDPKLEAKINRTEAFLILEPGNPLSGTWIRGSAISDQLRASNIEIDFRTLIPDVHGTAGRTDPSTVGGEVAKVENNNSDLDVIVIHFSQTFNNDTYNRYWANPGAKQVWYFSKFFVDFDSYTYMYKDKLLRATFADGTSSLEITGPTCVAPAGTIQLTAKLTKIDGSTYNLQRHDKLTWRSSDSSVMSVSASGAVTAVAATGQATITAHFKD…	NA
Paenibacillus_glucanolyticus_SLM1	JGBMKGJC_04350	410	NA	NA	NO	NO	YES	NA	NA	NA	NA	NA	NA	NA	Tpp.hmm	410	4.8e-13	ND	NO	NO	NO	NO	NO	NO	NA	MLRKGICAVILFSLLVVLLPVNTTNAAPNWNLVWSDEFNGTSLNRANWTPEIGTGSGGWGNNELQYYTDRAQNVQVTGGNLVITAQKESYGGMNYTSARIKTQDLKTFTYGKVEARIKLPSGQGLWPAFWMLGSNITSVGWPKSGEIDIMERVNNNPYVNGTVHWDAGGHAEYGRVSGNLDFSQFHVYSMEWDSKYIRWFVDGVQFNEFYIENGTGNTEEFQRPFFILLNLAVGGNWPGSPNNATPFPSQMLVDYVRVYQDNGASNVISDGIYTIAAKASGKVMDVVDVSTASGAKIQQWTNYVANNQRFRVESTGDGYYKLTAVHSGKVLDVPNSSTATGVQLQQWDDNGSNAQRWRIVDVGGGYYKIISKTNGLVVDVASASTADGAAIQQWSDNGS…	NA
Paenibacillus_harenae_CC479	AOAAMNOI_00233	487	NA	NA	NO	NO	YES	NA	NA	NA	NA	NA	NA	NA	Tpp.hmm	410	2.2e-11	ND	NO	NO	NO	NO	NO	NO	NA	MLLERLKSRKKMLLCLLLLVLLAGSLGLSQFPSTAEAANVNVTSGVQFTDTSGNVVHAHGGGMLKHGNYYYWLGENRDGTNLVSLYRSTDLKNWEFRAHLLSKSMGGELATANIERPKLLYNSSTGKFVMWMHKENGVDYGEARVAVASSSSIEGPYSYHGSFRPLDKDSRDMTVYNDNGTAYLLSSTRVNADMNIFRLTPDFLGVESLVHTLWVGSYREAPAIFKRGSTYFMITSGATGWNPNQAKYATASSIEGTWSNPVNFGDSVTYSSQSTYVIPVVGSQATSYLFMSDRWAGAWGEPVNNSQYVWLPLSFPTNTTLQMDWYPSIDIDTATGVIAGNSGGGIFDPAKRYKIVNVSSGRVLDVAGQSTANNAAIQIYNDWGGNNQKWNIQAVGNYF…	NA
Paenibacillus_harenae_CC479	AOAAMNOI_05430	1088	NA	NA	YES	NO	NO	NA	NA	NA	NA	NA	NA	NA	NA	NA	NA	Rank1	NO	NO	NO	NO	NO	NO	NA	MILNNELSLEGWVVSNKTQRGIYNNQTIYYKGDIVQDNESHFRSLTDANSGNPTSDASSWEAYVPDIETSIINDEDENSFVTTLSANKIKALITQMISNIPAMSLDGLSDVDTSSYDPVEGDVITFHEGRWIPASFINKINLPDNITNLQVVEVTETSAAIQWTLNGKGDSFDIYINNEFSKNIPNSPFVIDQLQAETNYDFTVKTKNAYGTSEGVSISVTTLPSSNQQDDSLVFHLDFSKYAGSTANTVNDSVKNTPCTLHNVQHDGVNDGWLDHRGLTLGVNGYVSIPPSADIFNNAVDLNENGVTFEFVAYETLGVLFRSEAMNLLAYLAANPNTRIGYMNTAGSEQIGTGGYSWFVHLNGNRTATDTLHGSHELNVVSVRIYPDGQFDMAINGKM…	NA
Paenibacillus_harenae_CC482	GOBCPJGE_00851	487	NA	NA	NO	NO	YES	NA	NA	NA	NA	NA	NA	NA	Tpp.hmm	410	1.6e-10	ND	NO	NO	NO	NO	NO	NO	NA	MLLERLNSRKKMLLCLLLLVLLAGSLGLSQFPSTAEAANVNVTSGVQFTDTSGNVVHAHGGGMLKHGNYYYWLGENRDGTNLVSLYRSTDLKNWEFRAHLLSKSMGGELATANIERPKLLYNSSTGKFVMWMHKENGVDYGEARVAVASSSSIEGPYSYHGSFRPLDKDSRDMTVYNDNGTAYLLSSTRVNADMNIFRLTPDFLGVEALVHTLWVGSYREAPAIFKRGSTYFMITSGATGWNPNQAKYATASSIEGSWSNPVNFGDSVTYSSQSTYVIPVVGSQATSYLFMGDRWVGAWGEPVNNSQYVWLPLSFPTNTTLQMDWYPSIDIDTATGVIAGNSGGGIFDPAKKYKIVNVSSGRVLDVAGQSTANNAAIQIYNDWGGNNQKWNIQAVGNYF…	NA
Paenibacillus_harenae_CC482	GOBCPJGE_04229	1086	NA	NA	YES	NO	NO	NA	NA	NA	NA	NA	NA	NA	NA	NA	NA	Rank1	NO	NO	NO	NO	NO	NO	NA	MNNELSLEGWVVSNKTQRGIYNNQTIYYKGDIVQDNESHFRSLTDANSGNPTSDASSWEAYVPDIETSIINDEDENSFVTTLSANKIKALITQMISNIPAMSLDGLSDADTSSYDPVEGDVITFHEGRWIPASFINKINLPDNITNLQVVEVTETSAAIQWTLNGKGDSFDIYINNEFSKNIPNSPFVIDQLQAETNYDFTVKTKNAYGTSEGVSISVTTLPSSNQQDDSLVFHLDFSKYAGSTANTVNDSVKNTPCTLHNVQHDGVNDGWLDHRGLTLGVNGYVSIPPSADIFNNAVDLNENGVTFEFVAYETLGVLFRSEAMNLLAYLAANPNTRIGYMNTAGSEQIGTGGYSWFVHLNGNRTATDTLHGSHELNVVSVRIYPDGQFDMAINGKMSL…	NA
Paenibacillus_lactis_J31TS3	AIJDAHIN_04448	861	NA	NA	YES	NO	NO	NA	NA	NA	NA	NA	NA	NA	NA	NA	NA	Rank1	NO	NO	NO	NO	NO	NO	NA	MTNPITPNIGLNKIDRTSPATTYFDLEKYIDQNADTVDRFAGEASQAIEALQQRLDTEARREVVLQPGLQIVNAERSAPFSLSGIKGRTLVNLLGRAGGCEDNSFIGRNISNYQSNISIDGSRKPLGDGCLKVTSTISGPNSSYAIFNTGDLQPGYYLFAAEVDTGTMIHASLNFESVLSDLFVSSGNFAFQFIRFYVSAQGEYSVNVLFQPTEIGQIGYVDNARLYTITAEENSKIDNMTPMEVAEKYPYVDSIQPVRNPYAIHYGENLLPPFNEYVPAVPRSSTLNIKTPYEADLLTTATTQPWNAFIKVVGGETYTLSYESSDPAIAYINLQWLDKNGAPLGYSPKNENGQTVQAPEDAVRAKILVTATAAGKFNFINPMLNIGSKPKPFKPREDS…	NA
Paenibacillus_larvae_NRRL_B_03687	BJHGGLIO_00233	144	NA	NA	NO	NO	YES	NA	NA	NA	NA	NA	NA	NA	Mtx.hmm	870	1.2e-21	ND	NO	NO	NO	NO	NO	NO	NA	MYQIVTALNDTSVVDLNRSDNEVTLWSNHGGDNQKWKFVYNRDKTAYQIKSVSDKNLVLAWNAIPNSKQVFATPNQYKEEHYWILEECKDGYYIIKNKKDPTLVLDVTDSKTANGTKIKVHPQHPPTEAIWNINAQKFKLRSVW	NA
Paenibacillus_larvae_NRRL_B_03687	BJHGGLIO_00801	187	NA	NA	NO	NO	YES	NA	NA	NA	NA	NA	NA	NA	Mtx.hmm	870	4.5e-18	ND	NO	NO	NO	NO	NO	NO	NA	MAISDTHFSIKERGNLFHAEFGHMINDGAVVINEGLIFKVYKDRVEIKGRDFATHTDIAYWEIPYNTGDLNEGQIGTALDETKVLDKNGDNEVTLYGSHDGTNQRWEFVYDKDKAAYQIKSVRDKDLVLAWNVVPNSRQVFATPNQYKEEQYWILEKLGDYYIIKSKKDLNLVLDVEGSKTDNLTKL	NA
Paenibacillus_larvae_NRRL_B_03687	BJHGGLIO_01105	873	NA	NA	NO	NO	YES	NA	NA	NA	NA	NA	NA	NA	Vpb.hmm	881	0	ND	NO	NO	NO	NO	NO	NO	NA	MKKKLSGVVTCTLLAFTCLNAIVPPAYAQNEGNQTIATQGTQEKEMDRTGLLGYYFKGNNFNELALFAPTRDNTLIYDQETADALLDKDQQTYQSIRWVGLIQSKETGDFTFQLSDDQNAKIKIDGHLVSNQGTDKQVVHLEKDKLVPIKIEYKPEGKLDSNNQTFKELKLFKINKQNQMVPIQQEEVRNPDFNKEAKSSLRKKRSVLSDDQSIDDDDTIDIDTDNDKIPDVWEENGYTIKNKLVVKWDDSLAAKGYTKFVSNPNEAHTVGDPYTDYEKAARDLPLANAKETFNPLVAAFPSVNVNMEKMILSPNKDLSESVQSNSSTNWSYSNTVGASVEIGFSLFTGPSFGVSANYQHSDTVAQEWGSSNGTSSQFNTASAGYLNANVRYNNVGTGA…	NA
Paenibacillus_larvae_NRRL_B_03687	BJHGGLIO_01469	248	NA	NA	NO	NO	YES	NA	NA	NA	NA	NA	NA	NA	Vpa.hmm	462	6.4e-32	ND	NO	NO	NO	NO	NO	NO	NA	MKKKFYFSLVFIFTLASAAIGHAAYAYGGAGLSSYNRFEVKDNRSAKDFKEDRKAAEKWGKKEYKAWEKKLRANEKELVKEYTANAKPFNTYLRANEGKLGFKPEIDKKILKLDEALKKSKLSETVQVYRGDDTSIFGKEFQNSIYQGNKVNRELFRKLRDEYQGKIRTEYGYLSTSIVSNQQFAMRPILTTLKVPKGAHAGYVDKISQYKGQYELLLPRNTKYKIDKMYIIVNKGSETIKIEATVQP	NA
Paenibacillus_larvae_NRRL_B_03687	BJHGGLIO_01623	691	NA	NA	NO	NO	YES	NA	NA	NA	NA	NA	NA	NA	Mtx.hmm	870	1.2e-16	ND	NO	NO	NO	NO	NO	NO	NA	MNSRTLTEQDEYTNLIVKFKDEVLQSTPLVLEEENILTQGHVDFFSDFSGLEFNRLIFTVSPEDMIQDLKTYNLPKDLSLFHYYSIQVSKDQGDPQSIVDRLKQSPFVETAYIEMPHVEFEGLDSVIPKDDLTKHGDVYAQPDRNPLFKKQGYLKAAPHGIDARYAWTIPGGEGEGITFVDMENGWLLDHEDLVDQQITLVTGSINLIDQASHGTAVLGEVVGTDNEIGIIGASPKARAKVTSTTRANGVGSMVDAIVSAVHEMTPGDVLLLEMQVTPGGVLVPIEYDQDKFDAIKYAVNKGITVVEAGANGSVNLDTFTKDGKYIFNRNSPDFKDSGAIMVGAGSSDTSHNRLWFSNYGSRIDVYAWGQNVTTTTSNDKYPSIKNLYTDGFNGTSSAS…	NA
Paenibacillus_larvae_NRRL_B_03687	BJHGGLIO_02309	309	NA	NA	NO	NO	YES	NA	NA	NA	NA	NA	NA	NA	Mtx.hmm	870	5.7e-39	ND	NO	NO	NO	NO	NO	NO	NA	MKQENIEYAKNVGFDDRFYISAISGEEMVITNNSPIAVMKKKDGTKQQKLELQFLNNGSFKIMDTSKSTNKVLTLQKGYSILSFREDESIKTQFWYLKKSTNPNQMGYQIISAWDRSKVLEYDIYKDEKVGDGWPIRIASLDENKPSQYFKFPQEIAPVLPDGEYQIKSRKDTNVLADLSENKSGAIVHAFKNHDLINQKWNFVYDSSKQAYKIKSSQNPNLLLTWTSKSGNLIIGYEDHRYNDQYWKIKKSTKDGYYKIRNVENLNYLLDLKDGNTSDRTPLCAGWESGKPSQEWKIEPPSDRPLKDG	NA
Paenibacillus_larvae_NRRL_B_03687	BJHGGLIO_03192	421	NA	NA	NO	NO	YES	NA	NA	NA	NA	NA	NA	NA	Vpb.hmm	881	9.3e-66	ND	NO	NO	NO	NO	NO	NO	NA	MDLISEEEGKSLTISQGSSTTKSVDVGMNTSLHASLLDFGASVSASFHEGSSHTLSTEQGKEKSWSESIGLNTADSAYYNGNIRYFNRGTAPIYNAEPTTSLVLDTGKKAKTLFTVKTKENQKAQVVKPGDSYPRKGLAPISMRNMDDFGSTPIPLSYDQLNDLEKGTPLSLETDQFAGDYIKVINGNQSSPEPWTYWLTQIEQSSARLILNDGDTETERRISARTAEGYDQETKPEVTLGEAMELTFGIPKSDKPAYKGDLIQYVFDENTAKEVKKQLKNMGDQADLQNVKLKAGDWGEKLGSLTIEKGQGPDSENVLSISEFGGICQEWIKVLPETNYKVELTVKQDAGDGSEVTIASKDGKELGKLAIKEKESTGEFKTYTFHFHSGQNTEVGLYF…	NA
Paenibacillus_larvae_NRRL_B_03687	BJHGGLIO_03227	544	NA	NA	NO	NO	YES	NA	NA	NA	NA	NA	NA	NA	Vpb.hmm	881	2.4e-130	ND	NO	NO	NO	NO	NO	NO	NA	MIQTEEKMLKAVGQFFYGDNFNELAFVVARGINGFKLDNKTLDDMNVKKTIQSVRWLANFTPKESGTYTFTINPNCFAHILIDGENAKDQDMQLEAGKSYPFMVACFGNPMAEEELLQLDVHYTLNQQEKQEIDVDTFSMPDIISSENFPMDIGPRTDNEKPLLDTDDDGIYDDWEINGYYVKNHVVYPWPKKGSKEEEELIKQGYKKYVSNPNESHTAGDPYSDLEKASGALDRGIQKAAWDPLVAAYPSITVGMEELVLSENKEFSTSKGRTVSRTTSSSVSDSNTLGIDASAGFSLFSGFSASVTGHYSHTSTHTVDSSNTSGQDWHNQLGLNEGQSAFMNANVRYYNTGTAPAYNLIPTTNLVLGKETIATITGQLNQRSLSLAPGHTYPEQHLH…	NA
Paenibacillus_larvae_NRRL_B_03687	BJHGGLIO_03633	876	NA	NA	NO	NO	YES	NA	NA	NA	NA	NA	NA	NA	Vpb.hmm	881	1.4e-144	ND	NO	NO	NO	NO	NO	NO	NA	MKEISRTGNNQQDQQVLKSVGQFFYGENLDEPAFVSGRGMNGFKLDPGQLKGVDLKKKVKSARWIADFTPKQTGLYTFITGSNPYTHMFVDGKELKDHEVTLTEGEHYTFVILYFGNPEVKQEDLFQFEVKYTCNQQETKEIAAEDFSIPRKVSFDSLPPGIVPGTEGNEEKLKDTDEDGIYDEWEINGYTVVNHVVYPWPDNTTEEGKKKEEQYKKKGYKKYVSNPYESHTAGDPYSDLEKASGSIDRNIKKVAWDPLVAAYPSITVGMERLVLSDNKEFSSSSGKSISRETSSSSSASNTEGIDVSAGFSLFQGFSGSVTGHYSHTSTHTVNSAQTSGQDWSEQLGLNAAQAAYVNANIRYYNTGTAPVYKFIPTTNLVLGKETIATITGQMNQEAF…	NA
Paenibacillus_larvae_NRRL_B_03687	BJHGGLIO_03635	171	NA	NA	NO	NO	YES	NA	NA	NA	NA	NA	NA	NA	Vpa.hmm	462	6.6e-25	ND	NO	NO	NO	NO	NO	NO	NA	MINFRIDEGKAKKWGKEKYSRWKSVLKENEKRQITEYTKNASPINSYLRENDGNLGPNPEMDKKIKLMDKALKKTKLHDSITVYRGTDGIIFGEEFQTTLMNGNKVNEEVAMKIREQFEGTVLLERGYLSTSIVLGIQFLARNVLIELKVPKGENAGYVDQISYFPGQLEL	NA
Paenibacillus_larvae_NRRL_B_03687	BJHGGLIO_03636	256	NA	NA	NO	NO	YES	NA	NA	NA	NA	NA	NA	NA	Mtx.hmm	870	9.2e-21	ND	NO	NO	NO	NO	NO	NO	NA	MKTHPSQSGKIIIVNVHKPDDWKGGPNERFKKLLKDYDVAAVFCGHYHKQCGRKYQYSDYFGDVPVFLSGSASQRTYLILELSIYRKEINIYSVRDNNWKNKKLEQRIEINSLINGKYQIATALNDKSVLDLNGPNHVTLWENNGGSHQRWNFVYDKKKEAYQIYSVSDKNLVLAWNAIPNSRQVFATPNQYKEEHYWLLEATGDGYYIIKNKKEPTLVLDVTDSETANGTKIKVHPQHPPTDAIWNINAQKFKLI	NA
Paenibacillus_larvae_NRRL_B_03687	BJHGGLIO_03764	877	NA	NA	NO	NO	YES	NA	NA	NA	NA	NA	NA	NA	Mtx.hmm	870	7.6e-207	ND	NO	NO	NO	NO	NO	NO	NA	MIQKMNAMLKKTILILLVTILLGGSLVPTQGTIHAQPPDNTNGAKAAVLEWIRELSLELLNVYMARSWPIDLMDSGPNWRPEQVKDENGVVKEDRRQRLLRWDRRPPNQILRDGFIPQVTNEEPSLQDTDLFGYVKSNTKSIFVSTTKTKFKQGKRYQPWTPRSSARGIIYQYEIFAPGGIDVNNSFGDRSPWSNQLEVAFPGGIRPEFIRSVRELHNGRIQRIWINRNFQDPGNLEAISASSRTELVNWYPNHPDGNHKDSNVPDTINSYETFNPDADMYGKNGDIPNKEDIPVFKGPRVLPDGEYQIKSRKDTNVLADLPVNQSGTKIHAHRNTGGVNQKWNFVYDSSREAYKIKSSQNPNLLLTWQSQSGNFIIGYEDHGYRDQYWKIERTGDGYY…	NA
Paenibacillus_larvae_NRRL_B_03687	BJHGGLIO_03877	321	NA	NA	NO	NO	YES	NA	NA	NA	NA	NA	NA	NA	Mpp.hmm	291	4.4e-45	ND	NO	NO	NO	NO	NO	YES	NA	MNKKIGKKMFILATVASIGTSFTVTSLDKASAAPVNDTEYMSQINTQTNATIIDWKKPIEEAMQRMGKKFAADNPERGKFLGINDVRYLNVKFLDFSVEQETPSITNELTPMFVGKTILTNNTDQEQTFSTNSFSKTITNSVTNSTTHGFKLGAKASAKFQIPLVGETGMELSTEYNFSDTSAKTNSESYTYTATPQNIKVPAHSSVEVIVNLNQVKSKGNVNLLTKAIGFVSARYDYSNYGHYSDFSLGDLAFRAPGKDFSTDMYNKNFAFLKGRGKYEASYGTDFSVTVKPINKNGISKRSVNESYTYKVTPEIKKIDN	NA
Paenibacillus_larvae_NRRL_B_03687	BJHGGLIO_04099	719	NA	NA	NO	NO	YES	NA	NA	NA	NA	NA	NA	NA	Vpb.hmm	881	1.5e-142	ND	NO	NO	NO	NO	NO	NO	NA	MGTDSRTENKLPDTDEDGICDEWEVNGYYVKNNIAVFPWPKEGSQEEKELIKQGFKKFVSNPYESHTAGDPYSDLEKASGALDRTIHKVARDPLVAAYPSITVGMEELILSNNENISSTKGKTVSRSTSSSVSDSNTLGIDVSTGFSLFQGFSASVTGHYSHSSTHTVDSSNTSGQNWQHQLELNTGQSAYMNANVRYYNTGTAPVYNLVPTTNLVLGRQTIATVTGQLNQRSLSLTPGQTYPKQHLHGVALNTIDQFSSAPIALNINQLDRLESGEKLKLETTQFQGAFAKRSPAGGQVVLEENEWAHYMPQIESVTAGILINMGGNRFIERRIAAKDHLNPNDRTPELTLGEALEKSIGMFLDKENKNFYFIDEETGNRHIISPDLVHLVFDKKTEK…	NA
Paenibacillus_larvae_NRRL_B_03687	BJHGGLIO_04100	201	NA	NA	NO	NO	YES	NA	NA	NA	NA	NA	NA	NA	Vpa.hmm	462	2.2e-33	ND	NO	NO	NO	NO	NO	NO	NA	MIDFRIDKEKAKKWGKKEYSKWKSTLTEEEKRQITLYTRNASPINTYLRDEGIGSKPDMDKKIELIDKALIKTKLKDSVTVYRGTDGIIFGKEFQTTLMNGNKVNGEVAKKIKKEFEGTMLLERGYLSTSLVNGTLFLARPVLIELKIPKGGNAGYVDPISYYPGQLEMLLPRDTKYYIDNIKIIVNGGSQRLKVEARVLS	NA
Paenibacillus_larvae_NRRL_B_03687	BJHGGLIO_04182	557	NA	NA	NO	NO	YES	NA	NA	NA	NA	NA	NA	NA	Mtx.hmm	870	5.3e-61	ND	NO	NO	NO	NO	NO	NO	NA	MIAELASDEYVKASKNYGLDKQKWKFTYDSSRQAYIIKSSDKSQVFTWDSQHSKKIMGYYDQGNKDQYWKIERTEDGFYKFRNYYDSKVVLDLQNSNTSSGTSLQGWEDNGTNAQKWLITPVFNQTIENGEYQIKSSLGLTVELSANSDGGLVTAWYNYYGLDNQKWNFIYDSNKRAYKIKSAQNPNLLLTWNSNSSEKFVRGYTESGENNQYWRTERTDDGFLKFRNLNNPKMVLSKTRNVNAALIVQEDDGAKEQKWLITPVINQTIEDGEYVIKSSIAPNKVADLTTDRDVITYDNHYGNNQKWRFTFNRDKQAYRVVSVNKPDLALAWDSNHSGKIFGYAGDYDSQYWRVERTSDGYFTLRNYKDPKMVLDVPNSNPNNDVQLQAYEDNGTKAQK…	NA
Paenibacillus_larvae_NRRL_B_03687	BJHGGLIO_04201	445	NA	NA	NO	NO	YES	NA	NA	NA	NA	NA	NA	NA	Mtx.hmm	870	2.8e-18	ND	NO	NO	NO	NO	NO	NO	NA	MASIKDTAKLSELSIPGTHDTMSIGYGGDIAQTQSMNLKTQLNSGVRFIDIRCRYIDGVFAIHHGPVFLHVMFGDVLNTVTEFLKNHPGETVLMRVKQEHSDVSNETFNNKLKEYMDRYPGCFFDSQNRTNTNPTLKEMRGKIVILLNVGGSTIGLNYPHNFNIQDDYHLNTNWDLYDKWLKVKTHLNKANTEHQNGSKTTFINYLSGSGGSFPYFVASGHSSPGTWAPRLATGLTTPGWSHSYPDFPRVACFLGICTIAFEGTNILTTDYITKNDLKYTGIVVSDFPGPDLINNVIGVNSHLEFLGDMYQIATALNDKSVVDMSLQTYGNVHLWEYHGGLNQKWRVIYDATKDAYQIKSVYDKDRVLAWNDYQGSRQVFATPNQHKEEHYWVLEATRD…	NA
Paenibacillus_larvae_NRRL_B_04062	BCEFJBNM_00076	465	NA	NA	NO	NO	YES	NA	NA	NA	NA	NA	NA	NA	Mtx.hmm	870	3e-18	ND	NO	NO	NO	NO	NO	NO	NA	MFILLALNFSVQLSVAHPDWMASIKDTAKLSELSIPGTHDTMSIGYGGDIAQTQSMNLKTQLNSGVRFIDIRCRYIDGVFAIHHGPVFLHVMFGDVLNTVTEFLKNHPGETVLMRVKQEHSDVSNETFNNKLKEYMDRYPGCFFDSQNRTNTNPTLKEMRGKIVILLNVGGSTIGLNYPHNFNIQDDYHLNTNWDLYDKWLKVKTHLNKANTEHQNGSKTTFINYLSGSGGSFPYFVASGHSSPGTWAPRLATGLTTPGWSHSYPDFPRVACFLGICTIAFEGTNILTTDYITKNDLKYTGIVVSDFPGPDLINNVIGVNSHLEFLGDMYQIATALNDKSVVDMSLQTYGNVHLWEYHGGLNQKWRVIYDATKDAYQIKSVYDKDRVLAWNDYQGSRQV…	NA
Paenibacillus_larvae_NRRL_B_04062	BCEFJBNM_00594	691	NA	NA	NO	NO	YES	NA	NA	NA	NA	NA	NA	NA	Mtx.hmm	870	1.2e-16	ND	NO	NO	NO	NO	NO	NO	NA	MNSRTLTEQDEYTNLIVKFKDEVLQSTPLVLEEENILTQGHVDFFSDFSGLEFNRLIFTVSPEDMIQDLKTYNLPKDLSLFHYYSIQVSKDQGDPQSIVDRLKQSPFVETAYIEMPHVEFEGLDSVIPKDDLTKHGDVYAQPDRNPLFKKQGYLKAAPHGIDARYAWTIPGGEGEGITFVDMENGWLLDHEDLVDQQITLVTGSINLIDQASHGTAVLGEVVGTDNEIGIIGASPKARAKVTSTTRANGVGSMVDAIVSAVHEMTPGDVLLLEMQVTPGGVLVPIEYDQDKFDAIKYAVNKGITVVEAGANGSVNLDTFTKDGKYIFNRNSPDFKDSGAIMVGAGSSDTSHNRLWFSNYGSRIDVYAWGQNVTTTTSNDKYPSIKNLYTDGFNGTSSAS…	NA
Paenibacillus_larvae_NRRL_B_04062	BCEFJBNM_01931	873	NA	NA	NO	NO	YES	NA	NA	NA	NA	NA	NA	NA	Vpb.hmm	881	0	ND	NO	NO	NO	NO	NO	NO	NA	MKKKLSGVVTCTLLAFTCLNAIVPPAYAQNEGNQTIATQGTQEKEMDRTGLLGYYFKGNNFNELALFAPTRDNTLIYDQETADALLDKDQQTYQSIRWVGLIQSKETGDFTFQLSDDQNAKIKIDGHLVSNQGTDKQVVHLEKDKLVPIKIEYKPEGKLDSNNQTFKELKLFKINKQNQMVPIQQEEVRNPDFNKEAKSSLRKKRSVLSDDQSIDDDDTIDIDTDNDKIPDVWEENGYTIKNKLVVKWDDSLAAKGYTKFVSNPNEAHTVGDPYTDYEKAARDLPLANAKETFNPLVAAFPSVNVNMEKMILSPNKDLSESVQSNSSTNWSYSNTVGASVEIGFSLFTGPSFGVSANYQHSDTVAQEWGSSNGTSSQFNTASAGYLNANVRYNNVGTGA…	NA
Paenibacillus_larvae_NRRL_B_04062	BCEFJBNM_02039	144	NA	NA	NO	NO	YES	NA	NA	NA	NA	NA	NA	NA	Mtx.hmm	870	1.2e-21	ND	NO	NO	NO	NO	NO	NO	NA	MYQIVTALNDTSVVDLNRSDNEVTLWSNHGGDNQKWKFVYNRDKTAYQIKSVSDKNLVLAWNAIPNSKQVFATPNQYKEEHYWILEECKDGYYIIKNKKDPTLVLDVTDSKTANGTKIKVHPQHPPTEAIWNINAQKFKLRSVW	NA
Paenibacillus_larvae_NRRL_B_04062	BCEFJBNM_03089	544	NA	NA	NO	NO	YES	NA	NA	NA	NA	NA	NA	NA	Vpb.hmm	881	5.2e-129	ND	NO	NO	NO	NO	NO	NO	NA	MIQTEEKMLKAVGQFFYGENFNEPAFVVARGINGFKLDNKTLDDMNVKKTIQSVRWLANFTPKESGTYTFTINPNCFAHILIDGENAKDQDMQLEAGKSYPFMVACFGNPMAEEELLQLDVHYTLNQQEKQEIDVDTFSMPDIISSENFPMDIGPRTDNEKPLLDTDDDGIYDDWEINGYYVKNHVVYPWPKKGSKEEEELIKQGYKKYVSNPNESHTAGDPYSDLEKASGALDRGIQKAAWDPLVAAYPSITVGMEELVLSENKEFSTSKGRTVSRTTSSSVSDSNTLGIDASAGFSLFSGFSASVTGHYSHTSTHTVDSSNTSGQDWHNQLGLNEGQSAFMNANVRYYNTGTAPAYNLIPTTNLVLGKETIATITGQLNQRSLSLAPGHTYPEQHLH…	NA
Paenibacillus_larvae_NRRL_B_04062	BCEFJBNM_03245	248	NA	NA	NO	NO	YES	NA	NA	NA	NA	NA	NA	NA	Vpa.hmm	462	6.4e-32	ND	NO	NO	NO	NO	NO	NO	NA	MKKKFYFSLVFIFTLASAAIGHAAYAYGGAGLSSYNRFEVKDNRSAKDFKEDRKAAEKWGKKEYKAWEKKLRANEKELVKEYTANAKPFNTYLRANEGKLGFKPEIDKKILKLDEALKKSKLSETVQVYRGDDTSIFGKEFQNSIYQGNKVNRELFRKLRDEYQGKIRTEYGYLSTSIVSNQQFAMRPILTTLKVPKGAHAGYVDKISQYKGQYELLLPRNTKYKIDKMYIIVNKGSETIKIEATVQP	NA
Paenibacillus_larvae_NRRL_B_04062	BCEFJBNM_03291	877	NA	NA	NO	NO	YES	NA	NA	NA	NA	NA	NA	NA	Mtx.hmm	870	2e-207	ND	NO	NO	NO	NO	NO	NO	NA	MIQKMNAMLKKTILILLVTILLGGSLVPTQGTIHAQPPDNTNGAKAAVLEWIRELSLELLNVYMARSWPIDLMDSGPNWRPEQVKDENGVVKEDRRQRLLRWDRRPPNQILRDGFIPQVTNEEPSLQDTDLFGYVKSNTKSIFVSTTKTKFKQGKRYQPWTPRSSARGIIYQYEIFAPGGIDVNNSFGDRSPWPNQLEVAFPGGIRPEFIRSVRELHDGRIQRIWINRNFQDPGNLEAISASSRTELVNWYPNHPDGNHKDSNVPDTINSYETFNPDADMYGKNGDIPNKEDIPVFKGPRVLPDGEYQIKSRKDTNVLADLPVNQSGTKIHAHRNTGGVNQKWNFVYDSSREAYKIKSSQNPNLLLTWQSQSGNFIIGYEDHGYRDQYWKIERTGDGYY…	NA
Paenibacillus_larvae_NRRL_B_04062	BCEFJBNM_03333	321	NA	NA	NO	NO	YES	NA	NA	NA	NA	NA	NA	NA	Mpp.hmm	291	1.2e-44	ND	NO	NO	NO	NO	NO	YES	NA	MNKKIGKKMFILATVASIGTSFTVTSLDKASAAPVNDTEYMSQINTQTNATIIDWKKPIEEAMQRMGKKFAADNPERGKFLGINDVRYLKVKFLDFSVEQETPSITNELTPMFVGKTILTNNTDQEQTFSTNSFSKTITNSVTNSTTHGFKLGAKASAKFQIPLVGETGMELSTEYNFSDTSAKTNSESYTYTATPQNIKVPAHSSVEVIVNLNQVKSKGNVNLLTKAIGFVSARYDYSNYGHYSDFSLGDLAFRAPGKDFSTDMYNKNFAFLKGRGKYEASYGTDFSVTVKPINKNGISKRSVNESYTYKVTPEIKKIDN	NA
Paenibacillus_larvae_NRRL_B_04062	BCEFJBNM_03348	421	NA	NA	NO	NO	YES	NA	NA	NA	NA	NA	NA	NA	Vpb.hmm	881	9.3e-66	ND	NO	NO	NO	NO	NO	NO	NA	MDLISEEEGKSLTISQGSSTTKSVDVGMNTSLHASLLDFGASVSASFHEGSSHTLSTEQGKEKSWSESIGLNTADSAYYNGNIRYFNRGTAPIYNAEPTTSLVLDTGKKAKTLFTVKTKENQKAQVVKPGDSYPRKGLAPISMRNMDDFGSTPIPLSYDQLNDLEKGTPLSLETDQFAGDYIKVINGNQSSPEPWTYWLTQIEQSSARLILNDGDTETERRISARTAEGYDQETKPEVTLGEAMELTFGIPKSDKPAYKGDLIQYVFDENTAKEVKKQLKNMGDQADLQNVKLKAGDWGEKLGSLTIEKGQGPDSENVLSISEFGGICQEWIKVLPETNYKVELTVKQDAGDGSEVTIASKDGKELGKLAIKEKESTGEFKTYTFHFHSGQNTEVGLYF…	NA
Paenibacillus_larvae_NRRL_B_04062	BCEFJBNM_03836	187	NA	NA	NO	NO	YES	NA	NA	NA	NA	NA	NA	NA	Mtx.hmm	870	4.5e-18	ND	NO	NO	NO	NO	NO	NO	NA	MAISDTHFSIKERGNLFHAEFGHMINDGAVVINEGLIFKVYKDRVEIKGRDFATHTDIAYWEIPYNTGDLNEGQIGTALDETKVLDKNGDNEVTLYGSHDGTNQRWEFVYDKDKAAYQIKSVRDKDLVLAWNVVPNSRQVFATPNQYKEEQYWILEKLGDYYIIKSKKDLNLVLDVEGSKTDNLTKL	NA
Paenibacillus_larvae_NRRL_B_04062	BCEFJBNM_03852	876	NA	NA	NO	NO	YES	NA	NA	NA	NA	NA	NA	NA	Vpb.hmm	881	1.4e-144	ND	NO	NO	NO	NO	NO	NO	NA	MKEISRTGNNQQDQQVLKSVGQFFYGENLDEPAFVSGRGMNGFKLDPGQLKGVDLKKKVKSARWIADFTPKQTGLYTFITGSNPYTHMFVDGKELKDHEVTLTEGEHYTFVILYFGNPEVKQEDLFQFEVKYTCNQQETKEIAAEDFSIPRKVSFDSLPPGIVPGTEGNEEKLKDTDEDGIYDEWEINGYTVVNHVVYPWPDNTTEEGKKKEEQYKKKGYKKYVSNPYESHTAGDPYSDLEKASGSIDRNIKKVAWDPLVAAYPSITVGMERLVLSDNKEFSSSSGKSISRETSSSSSASNTEGIDVSAGFSLFQGFSGSVTGHYSHTSTHTVNSAQTSGQDWSEQLGLNAAQAAYVNANIRYYNTGTAPVYKFIPTTNLVLGKETIATITGQMNQEAF…	NA
Paenibacillus_larvae_NRRL_B_04062	BCEFJBNM_03854	171	NA	NA	NO	NO	YES	NA	NA	NA	NA	NA	NA	NA	Vpa.hmm	462	6.6e-25	ND	NO	NO	NO	NO	NO	NO	NA	MINFRIDEGKAKKWGKEKYSRWKSVLKENEKRQITEYTKNASPINSYLRENDGNLGPNPEMDKKIKLMDKALKKTKLHDSITVYRGTDGIIFGEEFQTTLMNGNKVNEEVAMKIREQFEGTVLLERGYLSTSIVLGIQFLARNVLIELKVPKGENAGYVDQISYFPGQLEL	NA
Paenibacillus_larvae_NRRL_B_04062	BCEFJBNM_04106	428	NA	NA	NO	NO	YES	NA	NA	NA	NA	NA	NA	NA	Mtx.hmm	870	1.1e-38	ND	NO	NO	NO	NO	NO	NO	NA	MWSGGDYDTEHALYKGQCYEIPAQKEGVYSNFSLEPKAIYLIVIAVKGKEAGNVTVNITESKEIKEIGNFEIGKNYKYQKMILFNDMKEHLKLHIKSETNDSVYIDNLSIIKIGKGIDKLKQENIEYAKNVGFDDRFYISAISGEEMVITNNSPIAVMKKKDGTKQQKLELQFLNNGSFKIMDTSKSTNKVLTLQKGYSILSFREDESIKTQFWYLKKSTNPNQMGYQIISAWDRSKVLEYDIYKDEKVGDGWPIRIASLDENKPSQYFKFPQEIAPVLPDGEYQIKSRKDTNVLADLSENKSGAIVHAFKNHDLINQKWNFVYDSSKQAYKIKSSQNPNLLLTWTSKSGNLIIGYEDHRYNDQYWKIKKSTKDGYYKIRNVENLNYLLDLKDGNTSDR…	NA
Paenibacillus_larvae_NRRL_B_04062	BCEFJBNM_04241	201	NA	NA	NO	NO	YES	NA	NA	NA	NA	NA	NA	NA	Vpa.hmm	462	2.2e-33	ND	NO	NO	NO	NO	NO	NO	NA	MIDFRIDKEKAKKWGKKEYSKWKSTLTEEEKRQITLYTRNASPINTYLRDEGIGSKPDMDKKIELIDKALIKTKLKDSVTVYRGTDGIIFGKEFQTTLMNGNKVNGEVAKKIKKEFEGTMLLERGYLSTSLVNGTLFLARPVLIELKIPKGGNAGYVDPISYYPGQLEMLLPRDTKYYIDNIKIIVNGGSQRLKVEARVLS	NA
Paenibacillus_larvae_NRRL_B_04062	BCEFJBNM_04242	870	NA	NA	NO	NO	YES	NA	NA	NA	NA	NA	NA	NA	Vpb.hmm	881	3.4e-153	ND	NO	NO	NO	NO	NO	NO	NA	MIQTEEKMLKAVGQFFYGDNFNELAFVVARGINGFKLDNRTLDGVDFKTTIQSVRWLANFTPKESGVYTFTINPHYFAHILIDGENAKDQEIQLEAGKSYPFVVAYFGNPMTEQEELLQLDVHYTFNQQETKEIEVETFSIPEIISFESLPMGTDSRTENKLPDTDEDGICDEWEVNGYYVKNNIAVFPWPKEGSQEEKELIKQGFKKFVSNPYESHTAGDPYSDLEKASGALDRTIHKVARDPLVAAYPSITVGMEELILSNNENISSTKGKTVSRSTSSSVSDSNTLGIDVSTGFSLFQGFSASVTGHYSHSSTHTVDSSNTSGQNWQHQLELNTGQSAYMNANVRYYNTGTAPVYNLVPTTNLVLGRQTIATVTGQLNQRSLSLTPGQTYPKQHLH…	NA
Paenibacillus_larvae_NRRL_B_04062	BCEFJBNM_04415	737	NA	NA	NO	NO	YES	NA	NA	NA	NA	NA	NA	NA	Mtx.hmm	870	1.5e-85	ND	NO	NO	NO	NO	NO	NO	NA	MFGYVKSNTKSIFVSTTKTKYKNGKRYQPWSPRTRDNGVIYQYEIFAPGGIDVNNSFGDRSPWSNQLEVAFPGGIRPEFIRSVRELHNGRIQRIWINPNFQGPSDLEGISASSKTSQVMWHPDHPDGNHKDPNAYRSFNPDEDMFGGNGEVPDEEDLPVYNESRLLPDGEYQIKSSLDQNVIAELASDEYVKASKNYGLDKQKWKFTYDSSRQAYIIKSSDKSQVFTWDSQHSKKIMGYYDQGNKDQYWKIERTEDGFYKFRNYYDSKVVLDLQNSNTSSGTSLQGWEDNGTNAQKWLITPVFNQTIENGEYQIKSSLGLTVELSANSDGGLVTAWYNYYGLDNQKWNFIYDSNKRAYKIKSAQNPNLLLTWNSNSSEKFVRGYTESGENNQYWRTERT…	NA
Paenibacillus_larvae_NRRL_B_04062	BCEFJBNM_04419	674	NA	NA	NO	NO	YES	NA	NA	NA	NA	NA	NA	NA	Mtx.hmm	870	2.2e-122	ND	NO	NO	NO	NO	NO	NO	NA	MNNSFGDRSPWPNQLEVAFPGGIRPEFIRSVRELQGGRIQRIWINPNFQDPGNLEGIAASSSTKQVMWHPDHPDGNHKDPNAYRSFNPDADMSGANGEVPDKEELPVLDQRFPDGEYLISSSIDINKVADFNDKGVTIYDVNKKDHQMWKFTYNHDKRAYKITSVSNPDKALTWSKDHKIDAITGNNPNQYWNIEKTSDGYFILRNLMDWYWVIDLKNSGTDNGNPLQVRKVDKGKKEQKWAIRPKIAVNQTIEDGEYLIKSSYNPNKVADFNDKGVTIYDVNNGNHQKWKFTYNDTKQAYKITSVSNPDKALTWVKDSGKIDGQTGDSDYQYWDIERTSNGYFILRNMNNRDIVLDLNKSNTENGNSLQGYGYNGTKAQQWEIKPVDPLANQTIEDGE…	NA
Paenibacillus_larvae_NRRL_B_04063	DFOHNKJI_00235	873	NA	NA	NO	NO	YES	NA	NA	NA	NA	NA	NA	NA	Vpb.hmm	881	0	ND	NO	NO	NO	NO	NO	NO	NA	MKKKLSGVVTCTLLAFTCLNAIVPPAYAQNEGNQTIATQGTQEKEMDRTGLLGYYFKGNNFNELALFAPTRDNTLIYDQETADALLDKDQQTYQSIRWVGLIQSKETGDFTFQLSDDQNAKIKIDGHLVSNQGTDKQVVHLEKDKLVPIKIEYKPEGKLDSNNQTFKELKLFKINKQNQMVPIQQEEVRNPDFNKEAKSSLRKKRSVLSDDQSIDDDDTIDIDTDNDKIPDVWEENGYTIKNKLVVKWDDSLAAKGYTKFVSNPNEAHTVGDPYTDYEKAARDLPLANAKETFNPLVAAFPSVNVNMEKMILSPNKDLSESVQSNSSTNWSYSNTVGASVEIGFSLFTGPSFGVSANYQHSDTVAQEWGSSNGTSSQFNTASAGYLNANVRYNNVGTGA…	NA
Paenibacillus_larvae_NRRL_B_04063	DFOHNKJI_01393	674	NA	NA	NO	NO	YES	NA	NA	NA	NA	NA	NA	NA	Mtx.hmm	870	1.6e-119	ND	NO	NO	NO	NO	NO	NO	NA	MNNSFGDRSPWPNQLEVAFPGGIRPEFIRSVRELQGGRIQRIWINPNFQDPGNLEGIAASSSTKQVMWHPDHPDGNHKDPNAYRSFNPDADMSGANGEVPDKEELPVLDQRFPDGEYLISSSIDINKVADFNDKGVTIYDVNKKDHQMWKFTYNHDKRAYKITSVSNPDKALTWSKDHKIDAITGNNPNQYWNIEKTSDGYFILRNLMDWYWVIDLKNSGTDNGNPLQVRKVDKGKKEQKWAIRPKIAVNQTIEDGEYLIKSSYNPNKVADFNDKGVTIYDVNNGNHQKWKFTYNDTKQAYKITSVSNPDKALTWVKDSGKIDGQTGDSDYQYWDIERTSNGYFILRNMNNRDIVLDLNKSNTENGNSLQGYGYNGTKAQQWEIKPVDPLANQTIEDGE…	NA
Paenibacillus_larvae_NRRL_B_04063	DFOHNKJI_01576	144	NA	NA	NO	NO	YES	NA	NA	NA	NA	NA	NA	NA	Mtx.hmm	870	9.1e-22	ND	NO	NO	NO	NO	NO	NO	NA	MYQIVTALNDTSVVDLNRSDNEVTLWSNHGGDNQKWKFVYNRDKTAYQIKSVSDKNLVLAWNAIPNSKQVFATPNQYKEEHYWILEECKDGYYIIKNKKDPTLVLDVTDSKTANGTKIKVHPQHPPTEAIWNINAQKFKLRSVW	NA
Paenibacillus_larvae_NRRL_B_04063	DFOHNKJI_02592	321	NA	NA	NO	NO	YES	NA	NA	NA	NA	NA	NA	NA	Mpp.hmm	291	1.2e-44	ND	NO	NO	NO	NO	NO	YES	NA	MNKKIGKKMFILATVASIGTSFTVTSLDKASAAPVNDTEYMSQINTQTNATIIDWKKPIEEAMQRMGKKFAADNPERGKFLGINDVRYLKVKFLDFSVEQETPSITNELTPMFVGKTILTNNTDQEQTFSTNSFSKTITNSVTNSTTHGFKLGAKASAKFQIPLVGETGMELSTEYNFSDTSAKTNSESYTYTATPQNIKVPAHSSVEVIVNLNQVKSKGNVNLLTKAIGFVSARYDYSNYGHYSDFSLGDLAFRAPGKDFSTDMYNKNFAFLKGRGKYEASYGTDFSVTVKPINKNGISKRSVNESYTYKVTPEIKKIDN	NA
Paenibacillus_larvae_NRRL_B_04063	DFOHNKJI_02993	421	NA	NA	NO	NO	YES	NA	NA	NA	NA	NA	NA	NA	Vpb.hmm	881	1.1e-65	ND	NO	NO	NO	NO	NO	NO	NA	MDLISEEEGKSLTISQGSSTTKSVDVGMNTSLHASLLDFGASVSASFHEGSSHTLSTEQGKEKSWSESIGLNTADSAYYNGNIRYFNRGTAPIYNAEPTTSLVLDTGKKAKTLFTVKTKENQKAQVVKPGDSYPRKGLAPISMRNMDDFGSTPIPLSYDQLNDLEKGTPLSLETDQFAGDYIKVINGNQSSPEPWTYWLTQIEQSSARLILNDGDTETERRISARTAEGYDQETKPEVTLGEAMELTFGIPKSDKPAYKGDLIQYVFDENTAKEVKKQLKNMGDQADLQNVKLKAGDWGEKLGSLTIEKGQGPDSENVLSISEFGGICQEWIKVLPETNYKVELTVKQDAGDGSEVTIASKDGKELGKLAIKEKESTGEFKTYTFHFHSGQNTEVGLYF…	NA
Paenibacillus_larvae_NRRL_B_04063	DFOHNKJI_03164	545	NA	NA	NO	NO	YES	NA	NA	NA	NA	NA	NA	NA	Mtx.hmm	870	1.3e-38	ND	NO	NO	NO	NO	NO	NO	NA	MGGNRFIERRIAAKDPLNPNDRTPELTLGEALEKSIGMYLDEENKNFYFINEETGTKHIISPDLVHLVFDKKTGKKIKEEQERKPDIKTIYGMTIRPGMNIQINVPVLYDDFTKKSGMWSGGNYDTEHALYKGQCYEIPAQKEGVYSNFSLEPKAIYLIVIAVKGKEAGNVTVNITESKEIKEIGNFEIGKNYKYQKMILFNDMKEHLKLHIKSETNDSVYIDNLSIIKIGKGIDKLKQENIEYAKNVGFDDRFYISAISGEEMVITNNSPIAVMKKKDGTKQQKLELQFLNNGSFKIMDTSKSTNKVLTLQKGYSILSFREDESIKTQFWYLKKSTNPNQMGYQIISAWDRSKVLEYDIYKDEKVGDGWPIRIASLDENKPSQYFKFPQEIAPVLPDG…	NA
Paenibacillus_larvae_NRRL_B_04063	DFOHNKJI_03339	187	NA	NA	NO	NO	YES	NA	NA	NA	NA	NA	NA	NA	Mtx.hmm	870	3.4e-18	ND	NO	NO	NO	NO	NO	NO	NA	MAISDTHFSIKERGNLFHAEFGHMINDGAVVINEGLIFKVYKDRVEIKGRDFATHTDIAYWEIPYNTGDLNEGQIGTALDETKVLDKNGDNEVTLYGSHDGTNQRWEFVYDKDKAAYQIKSVRDKDLVLAWNVVPNSRQVFATPNQYKEEQYWILEKLGDYYIIKSKKDLNLVLDVEGSKTDNLTKL	NA
Paenibacillus_larvae_NRRL_B_04063	DFOHNKJI_03544	248	NA	NA	NO	NO	YES	NA	NA	NA	NA	NA	NA	NA	Vpa.hmm	462	6.4e-32	ND	NO	NO	NO	NO	NO	NO	NA	MKKKFYFSLVFIFTLASAAIGHAAYAYGGAGLSSYNRFEVKDNRSAKDFKEDRKAAEKWGKKEYKAWEKKLRANEKELVKEYTANAKPFNTYLRANEGKLGFKPEIDKKILKLDEALKKSKLSETVQVYRGDDTSIFGKEFQNSIYQGNKVNRELFRKLRDEYQGKIRTEYGYLSTSIVSNQQFAMRPILTTLKVPKGAHAGYVDKISQYKGQYELLLPRNTKYKIDKMYIIVNKGSETIKIEATVQP	NA
Paenibacillus_larvae_NRRL_B_04063	DFOHNKJI_04206	877	NA	NA	NO	NO	YES	NA	NA	NA	NA	NA	NA	NA	Mtx.hmm	870	1.5e-207	ND	NO	NO	NO	NO	NO	NO	NA	MIQKMNAMLKKTILILLVTILLGGSLVPTQGTIHAQPPDNTNGAKAAVLEWIRELSLELLNVYMARSWPIDLMDSGPNWRPEQVKDENGVVKEDRRQRLLRWDRRPPNQILRDGFIPQVTNEEPSLQDTDLFGYVKSNTKSIFVSTTKTKFKQGKRYQPWTPRSSARGIIYQYEIFAPGGIDVNNSFGDRSPWPNQLEVAFPGGIRPEFIRSVRELHDGRIQRIWINRNFQDPGNLEAISASSRTELVNWYPNHPDGNHKDSNVPDTINSYETFNPDADMYGKNGDIPNKEDIPVFKGPRVLPDGEYQIKSRKDTNVLADLPVNQSGTKIHAHRNTGGVNQKWNFVYDSSREAYKIKSSQNPNLLLTWQSQSGNFIIGYEDHGYRDQYWKIERTGDGYY…	NA
Paenibacillus_larvae_NRRL_B_04063	DFOHNKJI_04252	876	NA	NA	NO	NO	YES	NA	NA	NA	NA	NA	NA	NA	Vpb.hmm	881	1.7e-144	ND	NO	NO	NO	NO	NO	NO	NA	MKEISRTGNNQQDQQVLKSVGQFFYGENLDEPAFVSGRGMNGFKLDPGQLKGVDLKKKVKSARWIADFTPKQTGLYTFITGSNPYTHMFVDGKELKDHEVTLTEGEHYTFVILYFGNPEVKQEDLFQFEVKYTCNQQETKEIAAEDFSIPRKVSFDSLPPGIVPGTEGNEEKLKDTDEDGIYDEWEINGYTVVNHVVYPWPDNTTEEGKKKEEQYKKKGYKKYVSNPYESHTAGDPYSDLEKASGSIDRNIKKVAWDPLVAAYPSITVGMERLVLSDNKEFSSSSGKSISRETSSSSSASNTEGIDVSAGFSLFQGFSGSVTGHYSHTSTHTVNSAQTSGQDWSEQLGLNAAQAAYVNANIRYYNTGTAPVYKFIPTTNLVLGKETIATITGQMNQEAF…	NA
Paenibacillus_larvae_NRRL_B_04063	DFOHNKJI_04254	171	NA	NA	NO	NO	YES	NA	NA	NA	NA	NA	NA	NA	Vpa.hmm	462	6.6e-25	ND	NO	NO	NO	NO	NO	NO	NA	MINFRIDEGKAKKWGKEKYSRWKSVLKENEKRQITEYTKNASPINSYLRENDGNLGPNPEMDKKIKLMDKALKKTKLHDSITVYRGTDGIIFGEEFQTTLMNGNKVNEEVAMKIREQFEGTVLLERGYLSTSIVLGIQFLARNVLIELKVPKGENAGYVDQISYFPGQLEL	NA
Paenibacillus_larvae_NRRL_B_04063	DFOHNKJI_04393	544	NA	NA	NO	NO	YES	NA	NA	NA	NA	NA	NA	NA	Vpb.hmm	881	6.3e-129	ND	NO	NO	NO	NO	NO	NO	NA	MIQTEEKMLKAVGQFFYGENFNEPAFVVARGINGFKLDNKTLDDMNVKKTIQSVRWLANFTPKESGTYTFTINPNCFAHILIDGENAKDQDMQLEAGKSYPFMVACFGNPMAEEELLQLDVHYTLNQQEKQEIDVDTFSMPDIISSENFPMDIGPRTDNEKPLLDTDDDGIYDDWEINGYYVKNHVVYPWPKKGSKEEEELIKQGYKKYVSNPNESHTAGDPYSDLEKASGALDRGIQKAAWDPLVAAYPSITVGMEELVLSENKEFSTSKGRTVSRTTSSSVSDSNTLGIDASAGFSLFSGFSASVTGHYSHTSTHTVDSSNTSGQDWHNQLGLNEGQSAFMNANVRYYNTGTAPAYNLIPTTNLVLGKETIATITGQLNQRSLSLAPGHTYPEQHLH…	NA
Paenibacillus_larvae_NRRL_B_04063	DFOHNKJI_04446	201	NA	NA	NO	NO	YES	NA	NA	NA	NA	NA	NA	NA	Vpa.hmm	462	2.2e-33	ND	NO	NO	NO	NO	NO	NO	NA	MIDFRIDKEKAKKWGKKEYSKWKSTLTEEEKRQITLYTRNASPINTYLRDEGIGSKPDMDKKIELIDKALIKTKLKDSVTVYRGTDGIIFGKEFQTTLMNGNKVNGEVAKKIKKEFEGTMLLERGYLSTSLVNGTLFLARPVLIELKIPKGGNAGYVDPISYYPGQLEMLLPRDTKYYIDNIKIIVNGGSQRLKVEARVLS	NA
Paenibacillus_larvae_NRRL_B_04063	DFOHNKJI_04447	870	NA	NA	NO	NO	YES	NA	NA	NA	NA	NA	NA	NA	Vpb.hmm	881	4.1e-153	ND	NO	NO	NO	NO	NO	NO	NA	MIQTEEKMLKAVGQFFYGDNFNELAFVVARGINGFKLDNRTLDGVDFKTTIQSVRWLANFTPKESGVYTFTINPHYFAHILIDGENAKDQEIQLEAGKSYPFVVAYFGNPMTEQEELLQLDVHYTFNQQETKEIEVETFSIPEIISFESLPMGTDSRTENKLPDTDEDGICDEWEVNGYYVKNNIAVFPWPKEGSQEEKELIKQGFKKFVSNPYESHTAGDPYSDLEKASGALDRTIHKVARDPLVAAYPSITVGMEELILSNNENISSTKGKTVSRSTSSSVSDSNTLGIDVSTGFSLFQGFSASVTGHYSHSSTHTVDSSNTSGQNWQHQLELNTGQSAYMNANVRYYNTGTAPVYNLVPTTNLVLGRQTIATVTGQLNQRSLSLTPGQTYPKQHLH…	NA
Paenibacillus_larvae_NRRL_B_04063	DFOHNKJI_04531	501	NA	NA	NO	NO	YES	NA	NA	NA	NA	NA	NA	NA	Mtx.hmm	870	5.6e-63	ND	NO	NO	NO	NO	NO	NO	NA	MGYYDQGNKDQYWKIERTEDGFYKFRNYYDSKVVLDLQNSNTSSGTSLQGWEDNGTNAQKWLITPVFNQTIENGEYQIKSSLGLTVELSANSDGGLVTAWYNYYGLDNQKWNFIYDSNKRAYKIKSAQNPNLLLTWNSNSSEKFVRGYTESGENNQYWRTERTDDGFLKFRNLNNPKMVLSKTRNVNAALIVQEDDGAKEQKWLITPVINQTIEDGEYVIKSSIAPNKVADLTTDRDVITYDNHYGNNQKWRFTFNKDKQAYRVVSVNKPDLAFAWDSNHSGKIIGATGDYDDQYWRLVKTSDGYFTLRNYKDPKMVLDVPNSNPNNDVQLQAYEDNGTKAQKWSLQRADAPIIPNGTYNISSIKNYKKVIQHDYDNHKAVIWDHNYNNHNNWDLIWDS…	NA
Paenibacillus_larvae_NRRL_B_04194	JKMCFMAM_00726	202	NA	NA	NO	NO	YES	NA	NA	NA	NA	NA	NA	NA	Mpp.hmm	291	4.3e-41	ND	NO	NO	NO	NO	NO	YES	NA	MTNNTDQEQTLSTNSFTKTIQNSVTNSTTHGFKLGTKATAKFQIPLVGETGMELSTEYNFSDTSSKTNSTSYAYTASPQNIKVPAHSSVEVIVNLNQAKAKGDVKLLSKISSSANATFYYSSGEVYRLRGNLVYFANHAPDRRLSPNLDGTANLIGTGKYEVDYGTDFSVTVKPVSKNRISKRSVDEGYTYKVTPEIKKIGS	NA
Paenibacillus_larvae_NRRL_B_04194	JKMCFMAM_01244	691	NA	NA	NO	NO	YES	NA	NA	NA	NA	NA	NA	NA	Mtx.hmm	870	3.2e-17	ND	NO	NO	NO	NO	NO	NO	NA	MNSRTLTEQDEYTNLIVKFKDEVLQSTPLVLEEENILTQGHVDFFSDFSGLEFNRLIFTVSPEDIIQDLKTYNLPKDLSLFHYYSIQVSKDQGDPQSIVDRLKQSPFVETAYIEMPHVEFEGSDSVIPKDDLTKHGDVYAQPDRNPLFKKKGYLKAAPHGIDARYAWTIPGGEGEGITFVDMENGWLLDHEDLVDQQITLVTGSINLIDQASHGTAVLGEVVGTDNEIGIIGASPKARAKVTSTTRANGVGSMVDAIVSAVHEMTPGDVLLLEMQVTPGGVLVPIEYDQDKFDAIKYAVNKGITVVEAGANGSVNLDTFTKDGKYIFNRNSPDFKDSGAIMVGAGSSDTSHNRLWFSNYGSRIDVYAWGQNVTTTTSNDKYPSIKNLYTDGFNGTSSAS…	NA
Paenibacillus_larvae_NRRL_B_04194	JKMCFMAM_01646	300	NA	NA	NO	NO	YES	NA	NA	NA	NA	NA	NA	NA	Vpb.hmm	881	5.7e-57	ND	NO	NO	NO	NO	NO	NO	NA	MTFLDTDTATEVKNQLDATSGSFADVNQLYDVKLTPKMNFTIKLASLYDSAESDSPLGNWIYTDQVDGGNTGKKQYQSADRNTSLIFSSEAKSKLNKNKAYYLSMYMKADSDTEPTIKVKGQNSTIASKKVKLNNKRYQRVDILVKNRGKNPIDRISVKGDSKTNVYWDDITITDISSIKPDKEIRETNKDHNMAIDICEGITDKEIQEMYKDYSETKNGHYINAVTFKNIKLLKKDIKKYRVETVQRYGFDTKKIRSSYSIDNNGNVKVNLLDHIETDENIIKIYVITKDGRKIQIYGK	NA
Paenibacillus_larvae_NRRL_B_04194	JKMCFMAM_02195	975	NA	NA	NO	NO	YES	NA	NA	NA	NA	NA	NA	NA	Mtx.hmm	870	6.8e-154	ND	NO	NO	NO	NO	NO	NO	NA	MLQKMNIMVKKTLLVLMITVLLGGSILPIQGTTHAQPPNNPNGAQAATIRWISELSFEILAMYLHRSLPAELFDIGFSWRNNEITDEDGKTKIPERQRLLRWDRRPPNEILINGFVPQVINADPSLEETNLFRYVKSNTKSIFVSTTKTKYKNGKRYQPWSPRTRDNGIVYQYEIFAPGGVDVNRSFGEQSPWPNQLEVAFPGGIRPEFIRSVRELQNGRIQRIWINPNFQDPGNLEGISASSSTEQVMWHPDHPDGNHKDPNVYSSTNSDEDMFGPNGDVPDEEELPIINNRIADGEYQIKTSLTQDMAATLNLDSSEVGSPHLVSSLNQRYDNQKWIFIYDNSKQAYKIKSRQKQDLVLSLAAEAAVIRGWKDNGEDGQYWRIESTNDGCYKVVSYA…	NA
Paenibacillus_larvae_NRRL_B_04194	JKMCFMAM_02495	145	NA	NA	NO	NO	YES	NA	NA	NA	NA	NA	NA	NA	Vpa.hmm	462	1.7e-17	ND	NO	NO	NO	NO	NO	NO	NA	MINFRIDEGKAKKWGKEKYSRWKSVLKENEKRQITEYTKNASPINSYLRENDGNLGPNPEMDKKIELMDKALKKTKLHDSITVYRGTDGIIFGEEFQTTLMNGNKVNEEVAMKIREQFEGTVLLERGYLSTSIVLGIQFRQETFS	NA
Paenibacillus_larvae_NRRL_B_04194	JKMCFMAM_02944	201	NA	NA	NO	NO	YES	NA	NA	NA	NA	NA	NA	NA	Vpa.hmm	462	2.3e-33	ND	NO	NO	NO	NO	NO	NO	NA	MIDFRIDKEKAKKWGKKEYSKWKSTLTEEEKRQITLYTRNASPINTYLREEGIGSKPDMDKKIELIDKALIKTKLKDSVTVYRGTDGIIFGKEFQTTLMNGNKVNGEVAKKIKKEFEGTMLLERGYLSTSLVNGTLFLARPVLIELKIPKGGNAGYVDPISYYPGQLEMLLPRDTKYYIDNIKIIVNGGSQRLKVEARVLS	NA
Paenibacillus_larvae_NRRL_B_04194	JKMCFMAM_02945	504	NA	NA	NO	NO	YES	NA	NA	NA	NA	NA	NA	NA	Vpb.hmm	881	1.3e-67	ND	NO	NO	NO	NO	NO	NO	NA	MLGRQTVATVTGQLNQRSLSLTPGQTYPKQHLHGVALNTIDQFSSAPIALNINQLDRLESGEKLKLETTQFQGAFAKRSPAGGQVVLEENEWAHYMPQIESMTAGILINMGGNRFIERRVAAKDPLNPNDRTPELTLGEALEKSIGMFLDKENKNFYFIDEETGNRHIISPDLVHLVFDKKTEKKIKEEQERKPDIKTIYGMTIRPEMNIQINVPVLYDDFTKKSGMWSGGDYDTEHALYKGQCYEIGKEKEGVYRNFSLERNATYLIVMAVKGSPTKDKNIIVEIDGITGVKEFGNFKVDKDYKYEKMVLKTFGDMENHLKLHIKNNTNDPIYIDNFSIVKIGRGIDELEKENIEYAKNIKYTDKFYIYGISGEKIITNDRSLPVMKNKGETEQQKFS…	NA
Paenibacillus_larvae_NRRL_B_04194	JKMCFMAM_02946	171	NA	NA	NO	NO	YES	NA	NA	NA	NA	NA	NA	NA	Vpb.hmm	881	1.3e-46	ND	NO	NO	NO	NO	NO	NO	NA	MLDTDDDGICDEWEVNGYYVKNNIAVFPWPKKGSKEEEELIKQGFKKFVSNPNESHTAGDPYSDLEKASGAFDRTIHKAARDPLVAAYPSITVGMEELILSNNKNISSTEGKTVSRSTSSSVSDSNTEGIDVNAGFSLFPDFQHPLPAIIPIPLRIPLILPILQGKIGSIN	NA
Paenibacillus_larvae_NRRL_B_04194	JKMCFMAM_03304	433	NA	NA	NO	NO	YES	NA	NA	NA	NA	NA	NA	NA	Vpb.hmm	881	5.4e-48	ND	NO	NO	NO	NO	NO	NO	NA	MNINQVDRLENGEKLKLETTQFQGAFAKRDPAGGQVVIEENEWANYIPQIESVTTGILIDIKGGPMMERRIAAKAPDNPNDLTPELTLGQALIKSIGAYKDGENWYFKNEYTDEAHILSPNLVHFIYDRKTEKKIKKELERNKNIKNIYDMTIRPGMNIQISVPVVWDDFKNKNGNWDGGSYDQTNGLNNGSCYKIEPNKEVTYKIRLDANSKYLISMDVKGNGTGKVTVGTELMTREFNTPKEYNRQKVMFEAFEVPIEEIIISTNSTQSIYIDNFSIVKIGDAWDKLKEENKDFSKTYDQKDIYFASTDLEKYITNYKDEAIINKWVSDYKQEFKLEYYQNRGAFFIGDEQVEKVLTWDRKNQKLIFMKNMGIDRQLWFFKKGQKGFNIMSAADRSK…	NA
Paenibacillus_larvae_NRRL_B_04194	JKMCFMAM_03306	149	NA	NA	NO	NO	YES	NA	NA	NA	NA	NA	NA	NA	Vpb.hmm	881	3.4e-44	ND	NO	NO	NO	NO	NO	NO	NA	MSNPYESHTAGDPYSDLEKASGSIDRNINKVAWDPLVAAYPSITVGMERLVLSDNKEFSSSSGKSISRETSSSSSASNTEGIDVSAGFSLFQGFSGSVTGHYSHTSTHTVNSAQTSGQDWSEQLGLNAAQAAYVNANIRYYNYRNSSCV	NA
Paenibacillus_larvae_NRRL_B_04194	JKMCFMAM_03307	227	NA	NA	NO	NO	YES	NA	NA	NA	NA	NA	NA	NA	Vpb.hmm	881	3e-18	ND	NO	NO	NO	NO	NO	NO	NA	MKEISRTGDNQQDQQVLKSVGQFFYGENLDEPAFVSGHGINGFKIDPGQLKGADLKKKVKSARWIADFTPKQTGLYTFITGSNPYTHMFVDGKELKDNEITLTEGEHYSFVIVYFGNPEVEQEDLFQFEVKYTCNKQETQEIAAEDFSIPKKVSFDSLPPGIVPGTEGNEEKLKDTDEDGIYDEWEINGYTVVNHVVYPWPDNTTEEGKKRKSNTKKGIQKICVQSL	NA
Paenibacillus_larvae_NRRL_B_04194	JKMCFMAM_04078	190	NA	NA	NO	NO	YES	NA	NA	NA	NA	NA	NA	NA	Vpa.hmm	462	1.5e-27	ND	NO	NO	NO	NO	NO	NO	NA	MGEKEYKAWEKKLRANEKELVKEYTANAKPFNTYLRANEGKLGFKPEIDKKILKLDEALKKSKLSETVQVYRGDDTSIFGKEFQNSIYQGNKVNRELFRKLRDEYQGKIRTEYGYLSTSIVSNQQFAMRPVLTTLKVPKGAHAGYVDKISQYKGQYELLLPRNTKYKIDKMYIIVNKGSETIKIEATVQP	NA
Paenibacillus_larvae_NRRL_B_04194	JKMCFMAM_04081	371	NA	NA	NO	NO	YES	NA	NA	NA	NA	NA	NA	NA	Vpb.hmm	881	1.7e-68	ND	NO	NO	NO	NO	NO	NO	NA	MNTADSAYYNGNIRYFNRGTAPIYNAEPTTSLVLDTGKKAKTLFTVKTKENQKAQVVKPGDSYPRKGLAPISMRSMDDFGSTPIPLSYDQLNDLEKGTPLSLETDQFAGDYIKVINGNQSSPEPWTYWLTQIEQSSARLILNDGDTETERRIAARTAEGYDQETKPEVTLGEAMELTFGIPKSDKPAYKGDLIQYVFDENTAKEVKKQLKNMGDQADLQNVKLKAGMQVMLKTNLVHNGSFQNEFGDWGEKLGSLTIEKGQGPDSENVLSISEFGGICQEWIKVLPETNYKVELTVKQDAGDGSEVTIASKDGKELGKLAIKEKESTGEFKTYTFNFHSGQNTEVGLYFVYLASSGTTHPMNVTNFKITRR	NA
Paenibacillus_larvae_NRRL_B_04194	JKMCFMAM_04096	301	NA	NA	NO	NO	YES	NA	NA	NA	NA	NA	NA	NA	Vpb.hmm	881	2.9e-14	ND	NO	NO	NO	NO	NO	NO	NA	MTIRPGMNIQINVPVLYDDFTEKSGQWDGGDYDKENALYKGQCYKIPKKEVGVYSDFNLERNAIYLIIMAVKGSQTGKKNVTVEVNGVTGIKEIGNFIVDKDYKYEKMVLKTFGGMEEHLEILIKNHTQSPVYIDNFSVIKIGKGMDELRKENKNYAQQIDLSARYYVNPVSDEKMVIANVNGEAVMKKNTNENKYFKFAFDKTDNSFVIIDTKKELVLTWDKLKSKITFESGKIETWYLKKSTNPKQMGYQIINYLDRSKVLEYDTDNDGKVKDGKRIRIATLDENKPSQYFRFPQKVQE	NA
Paenibacillus_larvae_NRRL_B_04194	JKMCFMAM_04245	118	NA	NA	NO	NO	YES	NA	NA	NA	NA	NA	NA	NA	Mtx.hmm	870	5e-17	ND	NO	NO	NO	NO	NO	NO	NA	MYQIVTALNDTSVFDLNGPNHVTLWENNRGDHQKWKFVYNRDKNAYQIKSVSDKNLVLAWNAIPNSKQVFATPNQYKEEHYWILEECKDGYYIIKNKKDPTLFFNFSKSFTIFFLVIK	NA
Paenibacillus_larvae_NRRL_B_04194	JKMCFMAM_04268	282	NA	NA	NO	NO	YES	NA	NA	NA	NA	NA	NA	NA	Mtx.hmm	870	2e-39	ND	NO	NO	NO	NO	NO	NO	NA	MVITNNSPIAVMKKKDGTKQQKLELQFLNNGSFKIMDTSKSTNKVLTLQKGYSILSFREDESIKTQFWYLKKSTNPNQMGYQIISAWDRSKVLEYDIYKDEKVGDGWPIRIASLDENKPSQYFKFPQEIAPVLPDGEYQIKSRKDTNVLADLSENKSGAIVHAFKNHDLINQKWNFVYDSSKQAYKIKSSQNPNLLLTWKSKSGNLIIGYEDHRYNDQYWKIKKSTKDGYYKIRNVENLNYLLDLKDGNTSDRTPLCAGWESGKPSQEWKIEPPSDRPLKDG	NA
Paenibacillus_larvae_NRRL_B_04194	JKMCFMAM_04269	210	NA	NA	NO	NO	YES	NA	NA	NA	NA	NA	NA	NA	Mpp.hmm	291	9.2e-42	ND	NO	NO	NO	NO	NO	YES	NA	MFVGKTILTNNTDQEQTFSTNSFSKTITNSVTNSTTHGFKLGAKASAKFQIPLVGETGMELSTEYNFSDTSAKTNSESYTYTATPQNIKVPAHSSVEVIVNLNQVKSKGNVNLLTKAIGFVSARYDYSNYGHYSDFSLGDLAFRAPGKDFSTDMYNKNFAFLKGRGKYEASYGTDFSVTVKPINKNGISKRSVNESYTYKVTPEIKKIDN	NA
Paenibacillus_larvae_NRRL_B_04194	JKMCFMAM_04297	159	NA	NA	NO	NO	YES	NA	NA	NA	NA	NA	NA	NA	Mpp.hmm	291	4e-18	ND	NO	NO	NO	NO	NO	YES	NA	MIAEAGIEINTKYNFSKTGSDTHSETVTYSIPQQKIKVPGNTTAVVSVHLKTVETTGKVDLATRYSGDMVFEGARIGVKWDMERIPLNTWTYYVKKNIPGLNKYLALEDNTKNILLKGEGSYKVKYGTIAEVNVEFVSHNGKLMDNGYTFEVVPEIVKK	NA
Paenibacillus_larvae_NRRL_B_04195	HAGADKOE_00168	202	NA	NA	NO	NO	YES	NA	NA	NA	NA	NA	NA	NA	Mpp.hmm	291	5.8e-41	ND	NO	NO	NO	NO	NO	YES	NA	MTNNTDQEQTLSTNSFTKTIQNSVTNSTTHGFKLGTKATAKFQIPLVGETGMELSTEYNFSDTSSKTNSTSYAYTASPQNIKVPAHSSVEVIVNLNQAKAKGDVKLLSKISSSANATFYYSSGEVYRLRGNLVYFANHAPDRRLSPNLDGTANLIGTGKYEVDYGTDFSVTVKPVSKNRISKRSVDEGYTYKVTPEIKKIGS	NA
Paenibacillus_larvae_NRRL_B_04195	HAGADKOE_00260	237	NA	NA	NO	NO	YES	NA	NA	NA	NA	NA	NA	NA	Mpp.hmm	291	1.1e-43	ND	NO	NO	NO	NO	NO	YES	NA	MEPSFLHNYTDSTVEQETPSITNELTPMFVGKTILTNNTDQEQTFSTNSFSKTITNSVTNSTTHGFKLGAKASAKFQIPLVGETGMELSTEYNFSDTSAKTNSESYTYTATPQNIKVPAHSSVEVIVNLNQVKSKGNVNLLTKAIGFVSARYDYSNYGHYSDFSLGDLAFRAPGKDFSTDMYNKNFAFLKGRGKYEASYGTDFSVTVKPINKNGISKRSVNESYTYKVTPEIKKIDN	NA
Paenibacillus_larvae_NRRL_B_04195	HAGADKOE_00285	305	NA	NA	NO	NO	YES	NA	NA	NA	NA	NA	NA	NA	Mpp.hmm	291	4.9e-45	ND	NO	NO	NO	NO	NO	YES	NA	MVLATVASIGTSFTALDSASAAQVNNTNYKSQIEAQKNIGIVDWKEPFQDATNFIGTFIINHSGEFLRSEFDPAPLSIKELSVEQDGSPKFNELTPIFVGKTILTNNTDQEQTLSTNSFTKTIQNSVTNSTTHGFKLGTKATAKFQIPLVGETGMELSTEYNFSDTSSKTNSISYAYTASPQNIKVPAHSSVEVIVNLNQAKAKGDVKLLSKISSSANATFYYSSGEVYRLRANLAYFANYAPDRRLSPNLDGTANLIGTGKYEVDYGTDFSVKVRPVNKNGISKRSVDEGYTYKVTPEIKKIDN	NA
Paenibacillus_larvae_NRRL_B_04195	HAGADKOE_00981	691	NA	NA	NO	NO	YES	NA	NA	NA	NA	NA	NA	NA	Mtx.hmm	870	3.2e-17	ND	NO	NO	NO	NO	NO	NO	NA	MNSRTLTEQDEYTNLIVKFKDEVLQSTPLVLEEENILTQGHVDFFSDFSGLEFNRLIFTVSPEDIIQDLKTYNLPKDLSLFHYYSIQVSKDQGDPQSIVDRLKQSPFVETAYIEMPHVEFEGSDSVIPKDDLTKHGDVYAQPDRNPLFKKKGYLKAAPHGIDARYAWTIPGGEGEGITFVDMENGWLLDHEDLVDQQITLVTGSINLIDQASHGTAVLGEVVGTDNEIGIIGASPKARAKVTSTTRANGVGSMVDAIVSAVHEMTPGDVLLLEMQVTPGGVLVPIEYDQDKFDAIKYAVNKGITVVEAGANGSVNLDTFTKDGKYIFNRNSPDFKDSGAIMVGAGSSDTSHNRLWFSNYGSRIDVYAWGQNVTTTTSNDKYPSIKNLYTDGFNGTSSAS…	NA
Paenibacillus_larvae_NRRL_B_04195	HAGADKOE_01806	300	NA	NA	NO	NO	YES	NA	NA	NA	NA	NA	NA	NA	Vpb.hmm	881	7.2e-57	ND	NO	NO	NO	NO	NO	NO	NA	MTFLDTDTATEVKNQLDATSGSFADVNQLYDVKLTPKMNFTIKLASLYDSAESDSPLGNWIYTDQVDGGNTGKKQYQSADRNTSLIFSSEAKSKLNKNKAYYLSMYMKADSDTEPTIKVKGQNSTIASKKVKLNNKRYQRVDILVKNRGKNPIDRISVKGDSKTNVYWDDITITDISSIKPDKEIRETNKDHNMAIDICEGITDKEIQEMYKDYSETKNGHYINAVTFKNIKLLKKDIKKYRVETVQRYGFDTKKIRSSYSIDNNGNVKVNLLDHIETDENIIKIYVITKDGRKIQIYGK	NA
Paenibacillus_larvae_NRRL_B_04195	HAGADKOE_01975	529	NA	NA	NO	NO	YES	NA	NA	NA	NA	NA	NA	NA	Vpb.hmm	881	5.9e-260	ND	NO	NO	NO	NO	NO	NO	NA	MKKKLSGVVTCTLLAFTCLNAIVPPAYAQNEGNQTIATQGTQEKEMDRTGLLGYYFKGNNFNELALFAPTRDNTLIYDQETADALLDKDQQTYQSIRWVGLIQSKETGDFTFQLSDDQNAKIKIDGHLVSNQGTDKQVVHLEKDKLVPIKIEYKPEGKLDSNNQTFKELKLFKINKQNQMVPIQQEEVRNPDFNKEAKSSLRKKRSVLSDDQSIDDDDTIDIDTDNDKIPDVWEENGYTIKNKLVVKWDDSLAAKGYTKFVSNPNEAHTVGDPYTDYEKAARDLPLANAKETFNPLVAAFPSVNVNMEKMILSPNKDLSESVQSNSSTNWSYSNTVGASVEIGFSLFTGPSFGVSANYQHSDTVAQEWGSSNGTSSQFNTASAGYLNANVRYNNVGTGA…	NA
Paenibacillus_larvae_NRRL_B_04195	HAGADKOE_02945	227	NA	NA	NO	NO	YES	NA	NA	NA	NA	NA	NA	NA	Vpb.hmm	881	3.8e-18	ND	NO	NO	NO	NO	NO	NO	NA	MKEISRTGDNQQDQQVLKSVGQFFYGENLDEPAFVSGHGINGFKIDPGQLKGADLKKKVKSARWIADFTPKQTGLYTFITGSNPYTHMFVDGKELKDNEITLTEGEHYSFVIVYFGNPEVEQEDLFQFEVKYTCNKQETQEIAAEDFSIPKKVSFDSLPPGIVPGTEGNEEKLKDTDEDGIYDEWEINGYTVVNHVVYPWPDNTTEEGKKRKSNTKKGIQKICVQSL	NA
Paenibacillus_larvae_NRRL_B_04195	HAGADKOE_02946	149	NA	NA	NO	NO	YES	NA	NA	NA	NA	NA	NA	NA	Vpb.hmm	881	4.3e-44	ND	NO	NO	NO	NO	NO	NO	NA	MSNPYESHTAGDPYSDLEKASGSIDRNINKVAWDPLVAAYPSITVGMERLVLSDNKEFSSSSGKSISRETSSSSSASNTEGIDVSAGFSLFQGFSGSVTGHYSHTSTHTVNSAQTSGQDWSEQLGLNAAQAAYVNANIRYYNYRNSSCV	NA
Paenibacillus_larvae_NRRL_B_04195	HAGADKOE_02948	433	NA	NA	NO	NO	YES	NA	NA	NA	NA	NA	NA	NA	Vpb.hmm	881	6.7e-48	ND	NO	NO	NO	NO	NO	NO	NA	MNINQVDRLENGEKLKLETTQFQGAFAKRDPAGGQVVIEENEWANYIPQIESVTTGILIDIKGGPMMERRIAAKAPDNPNDLTPELTLGQALIKSIGAYKDGENWYFKNEYTDEAHILSPNLVHFIYDRKTEKKIKKELERNKNIKNIYDMTIRPGMNIQISVPVVWDDFKNKNGNWDGGSYDQTNGLNNGSCYKIEPNKEVTYKIRLDANSKYLISMDVKGNGTGKVTVGTELMTREFNTPKEYNRQKVMFEAFEVPIEEIIISTNSTQSIYIDNFSIVKIGDAWDKLKEENKDFSKTYDQKDIYFASTDLEKYITNYKDEAIINKWVSDYKQEFKLEYYQNRGAFFIGDEQVEKVLTWDRKNQKLIFMKNMGIDRQLWFFKKGQKGFNIMSAADRSK…	NA
Paenibacillus_larvae_NRRL_B_04195	HAGADKOE_03164	301	NA	NA	NO	NO	YES	NA	NA	NA	NA	NA	NA	NA	Vpb.hmm	881	5e-14	ND	NO	NO	NO	NO	NO	NO	NA	MTIRPGMNIQINVPVLYDDFTEKSGQWDGGDYDKENALYKGQCYKIPKKEVGVYSDFNLERNAIYLIIMAVKGSQTGKKNVTVEVNGVTGIKEIGNFIVDKDYKYEKMVLKTFGDMEQHLELLIKNHTQSPVYIDNFSVIKIGKGMDELRKENKNYAQQIDLSARYYVNPVSDEKMVIANVNGEAVMKKNTNENKYFKFAFDKTDNSFVIIDTKKELVLTWDKLKSKITFESGKIETWYLKKSTNPKQMGYQIINYLDRSKVLEYDTDNDGKVKDGKRIRIATLDENKPSQYFRFPQKVQE	NA
Paenibacillus_larvae_NRRL_B_04195	HAGADKOE_03483	145	NA	NA	NO	NO	YES	NA	NA	NA	NA	NA	NA	NA	Vpa.hmm	462	1.7e-17	ND	NO	NO	NO	NO	NO	NO	NA	MINFRIDEGKAKKWGKEKYSRWKSVLKENEKRQITEYTKNASPINSYLRENDGNLGPNPEMDKKIELMDKALKKTKLHDSITVYRGTDGIIFGEEFQTTLMNGNKVNEEVAMKIREQFEGTVLLERGYLSTSIVLGIQFRQETFS	NA
Paenibacillus_larvae_NRRL_B_04195	HAGADKOE_03523	535	NA	NA	NO	NO	YES	NA	NA	NA	NA	NA	NA	NA	Mtx.hmm	870	8.2e-39	ND	NO	NO	NO	NO	NO	NO	NA	MERRIAAKDPLNPNDRTPELTLGEALEKSIGMYLDEENKNFYFINEETGIKHIISPDLVHLVFDKKIKEEQERKPDIKTIYGMTIRPGMNIQINVPVLYDDFTKKSGMWSGGNYDTEHALYKGQCYEIPAQKEGVYSNFSLEPKAIYLIVIAVKGKEAGNVTVNITESKEIKEIGNFEIGKNYKYQKMILFNDMKEHLKLHIKSETNDSVYIDNLSIIKIGKGIDKLKQENIEYAKNVGFDDRFYISAISGEEMVITNNSPIAVMKKKDGTKQQKLELQFLNNGSFKIMDTSKSTNKVLTLQKGYSILSFREDESIKTQFWYLKKSTNPNQMGYQIISAWDRSKVLEYDIYKDEKVGDGWPIRIASLDENKPSQYFKFPQEIAPVLPDGEYQIKSRKDT…	NA
Paenibacillus_larvae_NRRL_B_04195	HAGADKOE_03767	975	NA	NA	NO	NO	YES	NA	NA	NA	NA	NA	NA	NA	Mtx.hmm	870	6.8e-154	ND	NO	NO	NO	NO	NO	NO	NA	MLQKMNIMVKKTLLVLMITVLLGGSILPIQGTTHAQPPNNPNGAQAATIRWISELSFEILAMYLHRSLPAELFDIGFSWRNNEITDEDGKTKIPERQRLLRWDRRPPNEILINGFVPQVINADPSLEETNLFRYVKSNTKSIFVSTTKTKYKNGKRYQPWSPRTRDNGIVYQYEIFAPGGVDVNRSFGEQSPWPNQLEVAFPGGIRPEFIRSVRELQNGRIQRIWINPNFQDPGNLEGISASSSTEQVMWHPDHPDGNHKDPNVYSSTNSDEDMFGPNGDVPDEEELPIINNRIADGEYQIKTSLTQDMAATLNLDSSEVGSPHLVSSLNQRYDNQKWIFIYDNSKQAYKIKSRQKQDLVLSLAAEAAVIRGWKDNGEDGQYWRIESTNDGCYKVVSYA…	NA
Paenibacillus_larvae_NRRL_B_04195	HAGADKOE_03940	118	NA	NA	NO	NO	YES	NA	NA	NA	NA	NA	NA	NA	Mtx.hmm	870	5e-17	ND	NO	NO	NO	NO	NO	NO	NA	MYQIVTALNDTSVFDLNGPNHVTLWENNRGDHQKWKFVYNRDKNAYQIKSVSDKNLVLAWNAIPNSKQVFATPNQYKEEHYWILEECKDGYYIIKNKKDPTLFFNFSKSFTIFFLVIK	NA
Paenibacillus_larvae_NRRL_B_04195	HAGADKOE_04121	190	NA	NA	NO	NO	YES	NA	NA	NA	NA	NA	NA	NA	Vpa.hmm	462	1.5e-27	ND	NO	NO	NO	NO	NO	NO	NA	MGEKEYKAWEKKLRANEKELVKEYTANAKPFNTYLRANEGKLGFKPEIDKKILKLDEALKKSKLSETVQVYRGDDTSIFGKEFQNSIYQGNKVNRELFRKLRDEYQGKIRTEYGYLSTSIVSNQQFAMRPVLTTLKVPKGAHAGYVDKISQYKGQYELLLPRNTKYKIDKMYIIVNKGSETIKIEATVQP	NA
Paenibacillus_larvae_NRRL_B_04195	HAGADKOE_04124	371	NA	NA	NO	NO	YES	NA	NA	NA	NA	NA	NA	NA	Vpb.hmm	881	2.2e-68	ND	NO	NO	NO	NO	NO	NO	NA	MNTADSAYYNGNIRYFNRGTAPIYNAEPTTSLVLDTGKKAKTLFTVKTKENQKAQVVKPGDSYPRKGLAPISMRSMDDFGSTPIPLSYDQLNDLEKGTPLSLETDQFAGDYIKVINGNQSSPEPWTYWLTQIEQSSARLILNDGDTETERRIAARTAEGYDQETKPEVTLGEAMELTFGIPKSDKPAYKGDLIQYVFDENTAKEVKKQLKNMGDQADLQNVKLKAGMQVMLKTNLVHNGSFQNEFGDWGEKLGSLTIEKGQGPDSENVLSISEFGGICQEWIKVLPETNYKVELTVKQDAGDGSEVTIASKDGKELGKLAIKEKESTGEFKTYTFNFHSGQNTEVGLYFVYLASSGTTHPMNVTNFKITRR	NA
Paenibacillus_larvae_NRRL_B_04195	HAGADKOE_04381	395	NA	NA	NO	NO	YES	NA	NA	NA	NA	NA	NA	NA	Vpb.hmm	881	4e-35	ND	NO	NO	NO	NO	NO	NO	NA	MGGNRFIERRVAAKDPLNPNDRTPELTLGEALEKSIGMFLDKENKNFYFIDEETGNRHIISPDLVHLVFDKKTEKKIKEEQERKPDIKTIYGMTIRPEMNIQINVPVLYDDFTKNSDKWSGGDYDTEHALYKGQCYEIGKEKEGVYRNFSLERNATYLIVMAVKGSPTKDKNIIVEIDGITGVKEFGNFKVDKDYKYEKMVLKTFGDMENHLKLHIKNNTNDPIYIDNFSIVKIGRGIDELEKENIEYAKNIKYTDKFYIYGISGEKIITNDRSLPVMKNKGETEQQKFSIQYWGNGTCKIIDTSTGHVLTWIEKLAFLVFSQNTGGTHKNQFWYLKKSTNPNQMGYQIINYLDRSKVLEYDTGKDGKVKDGGLIRIATLDENKPSQYFKFPQKV	NA
Paenibacillus_larvae_NRRL_B_04195	HAGADKOE_04382	201	NA	NA	NO	NO	YES	NA	NA	NA	NA	NA	NA	NA	Vpa.hmm	462	2.3e-33	ND	NO	NO	NO	NO	NO	NO	NA	MIDFRIDKEKAKKWGKKEYSKWKSTLTEEEKRQITLYTRNASPINTYLREEGIGSKPDMDKKIELIDKALIKTKLKDSVTVYRGTDGIIFGKEFQTTLMNGNKVNGEVAKKIKKEFEGTMLLERGYLSTSLVNGTLFLARPVLIELKIPKGGNAGYVDPISYYPGQLEMLLPRDTKYYIDNIKIIVNGGSQRLKVEARVLS	NA
Paenibacillus_larvae_NRRL_B_04195	HAGADKOE_04408	171	NA	NA	NO	NO	YES	NA	NA	NA	NA	NA	NA	NA	Vpb.hmm	881	1.6e-46	ND	NO	NO	NO	NO	NO	NO	NA	MLDTDDDGICDEWEVNGYYVKNNIAVFPWPKKGSKEEEELIKQGFKKFVSNPNESHTAGDPYSDLEKASGAFDRTIHKAARDPLVAAYPSITVGMEELILSNNKNISSTEGKTVSRSTSSSVSDSNTEGIDVNAGFSLFPDFQHPLPAIIPIPLRIPLILPILQGKIGSIN	NA
Paenibacillus_larvae_NRRL_B_04195	HAGADKOE_04444	159	NA	NA	NO	NO	YES	NA	NA	NA	NA	NA	NA	NA	Mpp.hmm	291	5.3e-18	ND	NO	NO	NO	NO	NO	YES	NA	MIAEAGIEINTKYNFSKTGSDTHSETVTYSIPQQKIKVPGNTTAVVSVHLKTVETTGKVDLATRYSGDMVFEGARIGVKWDMERIPLNTWTYYVKKNIPGLNKYLALEDNTKNILLKGEGSYKVKYGTIAEVNVEFVSHNGKLMDNGYTFEVVPEIVKK	NA
Paenibacillus_larvae_NRRL_B_04197	DOCOFEHM_00149	201	NA	NA	NO	NO	YES	NA	NA	NA	NA	NA	NA	NA	Vpa.hmm	462	2.3e-33	ND	NO	NO	NO	NO	NO	NO	NA	MIDFRIDKEKAKKWGKKEYSKWKSTLTEEEKRQITLYTRNASPINTYLREEGIGSKPDMDKKIELIDKALIKTKLKDSVTVYRGTDGIIFGKEFQTTLMNGNKVNGEVAKKIKKEFEGTMLLERGYLSTSLVNGTLFLARPVLIELKIPKGGNAGYVDPISYYPGQLEMLLPRDTKYYIDNIKIIVNGGSQRLKVEARVLS	NA
Paenibacillus_larvae_NRRL_B_04197	DOCOFEHM_00150	395	NA	NA	NO	NO	YES	NA	NA	NA	NA	NA	NA	NA	Vpb.hmm	881	3.6e-35	ND	NO	NO	NO	NO	NO	NO	NA	MGGNRFIERRVAAKDPLNPNDRTPELTLGEALEKSIGMFLDKENKNFYFIDEETGNRHIISPDLVHLVFDKKTEKKIKEEQERKPDIKTIYGMTIRPEMNIQINVPVLYDDFTKNSDKWSGGDYDTEHALYKGQCYEIGKEKEGVYRNFSLERNATYLIVMAVKGSPTKDKNIIVEIDGITGVKEFGNFKVDKDYKYEKMVLKTFGDMENHLKLHIKNNTNDPIYIDNFSIVKIGRGIDELEKENIEYAKNIKYTDKFYIYGISGEKIITNDRSLPVMKNKGETEQQKFSIQYWGNGTCKIIDTSTGHVLTWIEKLAFLVFSQNTGGTHKNQFWYLKKSTNPNQMGYQIINYLDRSKVLEYDTGKDGKVKDGGLIRIATLDENKPSQYFKFPQKV	NA
Paenibacillus_larvae_NRRL_B_04197	DOCOFEHM_00556	691	NA	NA	NO	NO	YES	NA	NA	NA	NA	NA	NA	NA	Mtx.hmm	870	3.2e-17	ND	NO	NO	NO	NO	NO	NO	NA	MNSRTLTEQDEYTNLIVKFKDEVLQSTPLVLEEENILTQGHVDFFSDFSGLEFNRLIFTVSPEDIIQDLKTYNLPKDLSLFHYYSIQVSKDQGDPQSIVDRLKQSPFVETAYIEMPHVEFEGSDSVIPKDDLTKHGDVYAQPDRNPLFKKKGYLKAAPHGIDARYAWTIPGGEGEGITFVDMENGWLLDHEDLVDQQITLVTGSINLIDQASHGTAVLGEVVGTDNEIGIIGASPKARPKVTSTTRANGVGSMVDAIVSAVHEMTPGDVLLLEMQVTPGGVLVPIEYDQDKFDAIKYAVNKGITVVEAGANGSVNLDTFTKDGKYIFNRNSPDFKDSGAIMVGAGSSDTSHNRLWFSNYGSRIDVYAWGQNVTTTTSNDKYPSIKNLYTDGFNGTSSAS…	NA
Paenibacillus_larvae_NRRL_B_04197	DOCOFEHM_00673	202	NA	NA	NO	NO	YES	NA	NA	NA	NA	NA	NA	NA	Mpp.hmm	291	4.3e-41	ND	NO	NO	NO	NO	NO	YES	NA	MTNNTDQEQTLSTNSFTKTIQNSVTNSTTHGFKLGTKATAKFQIPLVGETGMELSTEYNFSDTSSKTNSTSYAYTASPQNIKVPAHSSVEVIVNLNQAKAKGDVKLLSKISSSANATFYYSSGEVYRLRGNLVYFANHAPDRRLSPNLDGTANLIGTGKYEVDYGTDFSVTVKPVSKNRISKRSVDEGYTYKVTPEIKKIGS	NA
Paenibacillus_larvae_NRRL_B_04197	DOCOFEHM_01206	145	NA	NA	NO	NO	YES	NA	NA	NA	NA	NA	NA	NA	Vpa.hmm	462	1.7e-17	ND	NO	NO	NO	NO	NO	NO	NA	MINFRIDEGKAKKWGKEKYSRWKSVLKENEKRQITEYTKNASPINSYLRENDGNLGPNPEMDKKIELMDKALKKTKLHDSITVYRGTDGIIFGEEFQTTLMNGNKVNEEVAMKIREQFEGTVLLERGYLSTSIVLGIQFRQETFS	NA
Paenibacillus_larvae_NRRL_B_04197	DOCOFEHM_02325	300	NA	NA	NO	NO	YES	NA	NA	NA	NA	NA	NA	NA	Vpb.hmm	881	6.4e-57	ND	NO	NO	NO	NO	NO	NO	NA	MTFLDTDTATEVKNQLDATSGSFADVNQLYDVKLTPKMNFTIKLASLYDSAESDSPLGNWIYTDQVDGGNTGKKQYQSADRNTSLIFSSEAKSKLNKNKAYYLSMYMKADSDTEPTIKVKGQNSTIASKKVKLNNKRYQRVDILVKNRGKNPIDRISVKGDSKTNVYWDDITITDISSIKPDKEIRETNKDHNMAIDICEGITDKEIQEMYKDYSETKNGHYINAVTFKNIKLLKKDIKKYRVETVQRYGFDTKKIRSSYSIDNNGNVKVNLLDHIETDENIIKIYVITKDGRKIQIYGK	NA
Paenibacillus_larvae_NRRL_B_04197	DOCOFEHM_02444	190	NA	NA	NO	NO	YES	NA	NA	NA	NA	NA	NA	NA	Vpa.hmm	462	1.5e-27	ND	NO	NO	NO	NO	NO	NO	NA	MGEKEYKAWEKKLRANEKELVKEYTANAKPFNTYLRANEGKLGFKPEIDKKILKLDEALKKSKLSETVQVYRGDDTSIFGKEFQNSIYQGNKVNRELFRKLRDEYQGKIRTEYGYLSTSIVSNQQFAMRPVLTTLKVPKGAHAGYVDKISQYKGQYELLLPRNTKYKIDKMYIIVNKGSETIKIEATVQP	NA
Paenibacillus_larvae_NRRL_B_04197	DOCOFEHM_02447	371	NA	NA	NO	NO	YES	NA	NA	NA	NA	NA	NA	NA	Vpb.hmm	881	2e-68	ND	NO	NO	NO	NO	NO	NO	NA	MNTADSAYYNGNIRYFNRGTAPIYNAEPTTSLVLDTGKKAKTLFTVKTKENQKAQVVKPGDSYPRKGLAPISMRSMDDFGSTPIPLSYDQLNDLEKGTPLSLETDQFAGDYIKVINGNQSSPEPWTYWLTQIEQSSARLILNDGDTETERRIAARTAEGYDQETKPEVTLGEAMELTFGIPKSDKPAYKGDLIQYVFDENTAKEVKKQLKNMGDQADLQNVKLKAGMQVMLKTNLVHNGSFQNEFGDWGEKLGSLTIEKGQGPDSENVLSISEFGGICQEWIKVLPETNYKVELTVKQDAGDGSEVTIASKDGKELGKLAIKEKESTGEFKTYTFNFHSGQNTEVGLYFVYLASSGTTHPMNVTNFKITRR	NA
Paenibacillus_larvae_NRRL_B_04197	DOCOFEHM_03138	529	NA	NA	NO	NO	YES	NA	NA	NA	NA	NA	NA	NA	Vpb.hmm	881	5.3e-260	ND	NO	NO	NO	NO	NO	NO	NA	MKKKLSGVVTCTLLAFTCLNAIVPPAYAQNEGNQTIATQGTQEKEMDRTGLLGYYFKGNNFNELALFAPTRDNTLIYDQETADALLDKDQQTYQSIRWVGLIQSKETGDFTFQLSDDQNAKIKIDGHLVSNQGTDKQVVHLEKDKLVPIKIEYKPEGKLDSNNQTFKELKLFKINKQNQMVPIQQEEVRNPDFNKEAKSSLRKKRSVLSDDQSIDDDDTIDIDTDNDKIPDVWEENGYTIKNKLVVKWDDSLAAKGYTKFVSNPNEAHTVGDPYTDYEKAARDLPLANAKETFNPLVAAFPSVNVNMEKMILSPNKDLSESVQSNSSTNWSYSNTVGASVEIGFSLFTGPSFGVSANYQHSDTVAQEWGSSNGTSSQFNTASAGYLNANVRYNNVGTGA…	NA
Paenibacillus_larvae_NRRL_B_04197	DOCOFEHM_03189	118	NA	NA	NO	NO	YES	NA	NA	NA	NA	NA	NA	NA	Mtx.hmm	870	5e-17	ND	NO	NO	NO	NO	NO	NO	NA	MYQIVTALNDTSVFDLNGPNHVTLWENNRGDHQKWKFVYNRDKNAYQIKSVSDKNLVLAWNAIPNSKQVFATPNQYKEEHYWILEECKDGYYIIKNKKDPTLFFNFSKSFTIFFLVIK	NA
Paenibacillus_larvae_NRRL_B_04197	DOCOFEHM_03808	975	NA	NA	NO	NO	YES	NA	NA	NA	NA	NA	NA	NA	Mtx.hmm	870	6.8e-154	ND	NO	NO	NO	NO	NO	NO	NA	MLQKMNIMVKKTLLVLMITVLLGGSILPIQGTTHAQPPNNPNGAQAATIRWISELSFEILAMYLHRSLPAELFDIGFSWRNNEITDEDGKTKIPERQRLLRWDRRPPNEILINGFVPQVINADPSLEETNLFRYVKSNTKSIFVSTTKTKYKNGKRYQPWSPRTRDNGIVYQYEIFAPGGVDVNRSFGEQSPWPNQLEVAFPGGIRPEFIRSVRELQNGRIQRIWINPNFQDPGNLEGISASSSTEQVMWHPDHPDGNHKDPNVYSSTNSDEDMFGPNGDVPDEEELPIINNRIADGEYQIKTSLTQDMAATLNLDSSEVGSPHLVSSLNQRYDNQKWIFIYDNSKQAYKIKSRQKQDLVLSLAAEAAVIRGWKDNGEDGQYWRIESTNDGCYKVVSYA…	NA
Paenibacillus_larvae_NRRL_B_04197	DOCOFEHM_03938	477	NA	NA	NO	NO	YES	NA	NA	NA	NA	NA	NA	NA	Mtx.hmm	870	6.6e-39	ND	NO	NO	NO	NO	NO	NO	NA	MHLVFDKKIKEEQERKPDIKTIYGMTIRPGMNIQINVPVLYDDFTKKSGMWSGGNYDTEHALYKGQCYEIPAQKEGVYSNFSLEPKAIYLIVIAVKGKEAGNVTVNITESKEIKEIGNFEIGKNYKYQKMILFNDMKEHLKLHIKSETNDSVYIDNLSIIKIGKGIDKLKQENIEYAKNVGFDDRFYISAISGEEMVITNNSPIAVMKKKDGTKQQKLELQFLNNGSFKIMDTSKSTNKVLTLQKGYSILSFREDESIKTQFWYLKKSTNPNQMGYQIISAWDRSKVLEYDIYKDEKVGDGWPIRIASLDENKPSQYFKFPQEIAPVLPDGEYQIKSRKDTNVLADLSENKSGAIVHAFKNHDLINQKWNFVYDSSKQAYKIKSSQNPNLLLTWKSKSG…	NA
Paenibacillus_larvae_NRRL_B_04197	DOCOFEHM_04132	255	NA	NA	NO	NO	YES	NA	NA	NA	NA	NA	NA	NA	Mpp.hmm	291	4.5e-44	ND	NO	NO	NO	NO	NO	YES	NA	MCPNIILTEGYEYGSFHFLEPSFLHNYTDSTVEQETPSITNELTPMFVGKTILTNNTDQEQTFSTNSFSKTITNSVTNSTTHGFKLGAKASAKFQIPLVGETGMELSTEYNFSDTSAKTNSESYTYTATPQNIKVPAHSSVEVIVNLNQVKSKGNVNLLTKAIGFVSARYDYSNYGHYSDFSLGDLAFRAPGKDFSTDMYNKNFAFLKGRGKYEASYGTDFSVTVKPINKNGISKRSVNESYTYKVTPEIKKIDN	NA
Paenibacillus_larvae_NRRL_B_04197	DOCOFEHM_04191	433	NA	NA	NO	NO	YES	NA	NA	NA	NA	NA	NA	NA	Vpb.hmm	881	6.1e-48	ND	NO	NO	NO	NO	NO	NO	NA	MNINQVDRLENGEKLKLETTQFQGAFAKRDPAGGQVVIEENEWANYIPQIESVTTGILIDIKGGPMMERRIAAKAPDNPNDLTPELTLGQALIKSIGAYKDGENWYFKNEYTDEAHILSPNLVHFIYDRKTEKKIKKELERNKNIKNIYDMTIRPGMNIQISVPVVWDDFKNKNGNWDGGSYDQTNGLNNGSCYKIEPNKEVTYKIRLDANSKYLISMDVKGNGTGKVTVGTELMTREFNTPKEYNRQKVMFEAFEVPIEEIIISTNSTQSIYIDNFSIVKIGDAWDKLKEENKDFSKTYDQKDIYFASTDLEKYITNYKDEAIINKWVSDYKQEFKLEYYQNRGAFFIGDEQVEKVLTWDRKNQKLIFMKNMGIDRQLWFFKKGQKGFNIMSAADRSK…	NA
Paenibacillus_larvae_NRRL_B_04197	DOCOFEHM_04193	149	NA	NA	NO	NO	YES	NA	NA	NA	NA	NA	NA	NA	Vpb.hmm	881	3.9e-44	ND	NO	NO	NO	NO	NO	NO	NA	MSNPYESHTAGDPYSDLEKASGSIDRNINKVAWDPLVAAYPSITVGMERLVLSDNKEFSSSSGKSISRETSSSSSASNTEGIDVSAGFSLFQGFSGSVTGHYSHTSTHTVNSAQTSGQDWSEQLGLNAAQAAYVNANIRYYNYRNSSCV	NA
Paenibacillus_larvae_NRRL_B_04197	DOCOFEHM_04194	227	NA	NA	NO	NO	YES	NA	NA	NA	NA	NA	NA	NA	Vpb.hmm	881	3.4e-18	ND	NO	NO	NO	NO	NO	NO	NA	MKEISRTGDNQQDQQVLKSVGQFFYGENLDEPAFVSGHGINGFKIDPGQLKGADLKKKVKSARWIADFTPKQTGLYTFITGSNPYTHMFVDGKELKDNEITLTEGEHYSFVIVYFGNPEVEQEDLFQFEVKYTCNKQETQEIAAEDFSIPKKVSFDSLPPGIVPGTEGNEEKLKDTDEDGIYDEWEINGYTVVNHVVYPWPDNTTEEGKKRKSNTKKGIQKICVQSL	NA
Paenibacillus_larvae_NRRL_B_04197	DOCOFEHM_04360	171	NA	NA	NO	NO	YES	NA	NA	NA	NA	NA	NA	NA	Vpb.hmm	881	1.5e-46	ND	NO	NO	NO	NO	NO	NO	NA	MLDTDDDGICDEWEVNGYYVKNNIAVFPWPKKGSKEEEELIKQGFKKFVSNPNESHTAGDPYSDLEKASGAFDRTIHKAARDPLVAAYPSITVGMEELILSNNKNISSTEGKTVSRSTSSSVSDSNTEGIDVNAGFSLFPDFQHPLPAIIPIPLRIPLILPILQGKIGSIN	NA
Paenibacillus_larvae_NRRL_B_04197	DOCOFEHM_04370	301	NA	NA	NO	NO	YES	NA	NA	NA	NA	NA	NA	NA	Vpb.hmm	881	3.3e-14	ND	NO	NO	NO	NO	NO	NO	NA	MTIRPGMNIQINVPVLYDDFTEKSGQWDGGDYDKENALYKGQCYKIPKKEVGVYSDFNLERNAIYLIIMAVKGSQTGKKNVTVEVNGVTGIKEIGNFIVDKDYKYEKMVLKTFGGMEEHLEILIKNHTQSPVYIDNFSVIKIGKGMDELRKENKNYAQQIDLSARYYVNPVSDEKMVIANVNGEAVMKKNTNENKYFKFAFDKTDNSFVIIDTKKELVLTWDKLKSKITFESGKIETWYLKKSTNPKQMGYQIINYLDRSKVLEYDTDNDGKVKDGKRIRIATLDENKPSQYFRFPQKVQE	NA
Paenibacillus_larvae_NRRL_B_04197	DOCOFEHM_04413	159	NA	NA	NO	NO	YES	NA	NA	NA	NA	NA	NA	NA	Mpp.hmm	291	4e-18	ND	NO	NO	NO	NO	NO	YES	NA	MIAEAGIEINTKYNFSKTGSDTHSETVTYSIPQQKIKVPGNTTAVVSVHLKTVETTGKVDLATRYSGDMVFEGARIGVKWDMERIPLNTWTYYVKKNIPGLNKYLALEDNTKNILLKGEGSYKVKYGTIAEVNVEFVSHNGKLMDNGYTFEVVPEIVKK	NA
Paenibacillus_larvae_NRRL_B_04198	NPJLMAIK_00059	691	NA	NA	NO	NO	YES	NA	NA	NA	NA	NA	NA	NA	Mtx.hmm	870	3.2e-17	ND	NO	NO	NO	NO	NO	NO	NA	MNSRTLTEQDEYTNLIVKFKDEVLQSTPLVLEEENILTQGHVDFFSDFSGLEFNRLIFTVSPEDIIQDLKTYNLPKDLSLFHYYSIQVSKDQGDPQSIVDRLKQSPFVETAYIEMPHVEFEGSDSVIPKDDLTKHGDVYAQPDRNPLFKKKGYLKAAPHGIDARYAWTIPGGEGEGITFVDMENGWLLDHEDLVDQQITLVTGSINLIDQASHGTAVLGEVVGTDNEIGIIGASPKARAKVTSTTRANGVGSMVDAIVSAVHEMTPGDVLLLEMQVTPGGVLVPIEYDQDKFDAIKYAVNKGITVVEAGANGSVNLDTFTKDGKYIFNRNSPDFKDSGAIMVGAGSSDTSHNRLWFSNYGSRIDVYAWGQNVTTTTSNDKYPSIKNLYTDGFNGTSSAS…	NA
Paenibacillus_larvae_NRRL_B_04198	NPJLMAIK_00277	975	NA	NA	NO	NO	YES	NA	NA	NA	NA	NA	NA	NA	Mtx.hmm	870	6.8e-154	ND	NO	NO	NO	NO	NO	NO	NA	MLQKMNIMVKKTLLVLMITVLLGGSILPIQGTTHAQPPNNPNGAQAATIRWISELSFEILAMYLHRSLPAELFDIGFSWRNNEITDEDGKTKIPERQRLLRWDRRPPNEILINGFVPQVINADPSLEETNLFRYVKSNTKSIFVSTTKTKYKNGKRYQPWSPRTRDNGIVYQYEIFAPGGVDVNRSFGEQSPWPNQLEVAFPGGIRPEFIRSVRELQNGRIQRIWINPNFQDPGNLEGISASSSTEQVMWHPDHPDGNHKDPNVYSSTNSDEDMFGPNGDVPDEEELPIINNRIADGEYQIKTSLTQDMAATLNLDSSEVGSPHLVSSLNQRYDNQKWIFIYDNSKQAYKIKSRQKQDLVLSLAAEAAVIRGWKDNGEDGQYWRIESTNDGCYKVVSYA…	NA
Paenibacillus_larvae_NRRL_B_04198	NPJLMAIK_00710	300	NA	NA	NO	NO	YES	NA	NA	NA	NA	NA	NA	NA	Vpb.hmm	881	5.7e-57	ND	NO	NO	NO	NO	NO	NO	NA	MTFLDTDTATEVKNQLDATSGSFADVNQLYDVKLTPKMNFTIKLASLYDSAESDSPLGNWIYTDQVDGGNTGKKQYQSADRNTSLIFSSEAKSKLNKNKAYYLSMYMKADSDTEPTIKVKGQNSTIASKKVKLNNKRYQRVDILVKNRGKNPIDRISVKGDSKTNVYWDDITITDISSIKPDKEIRETNKDHNMAIDICEGITDKEIQEMYKDYSETKNGHYINAVTFKNIKLLKKDIKKYRVETVQRYGFDTKKIRSSYSIDNNGNVKVNLLDHIETDENIIKIYVITKDGRKIQIYGK	NA
Paenibacillus_larvae_NRRL_B_04198	NPJLMAIK_00833	371	NA	NA	NO	NO	YES	NA	NA	NA	NA	NA	NA	NA	Vpb.hmm	881	1.7e-68	ND	NO	NO	NO	NO	NO	NO	NA	MNTADSAYYNGNIRYFNRGTAPIYNAEPTTSLVLDTGKKAKTLFTVKTKENQKAQVVKPGDSYPRKGLAPISMRSMDDFGSTPIPLSYDQLNDLEKGTPLSLETDQFAGDYIKVINGNQSSPEPWTYWLTQIEQSSARLILNDGDTETERRIAARTAEGYDQETKPEVTLGEAMELTFGIPKSDKPAYKGDLIQYVFDENTAKEVKKQLKNMGDQADLQNVKLKAGMQVMLKTNLVHNGSFQNEFGDWGEKLGSLTIEKGQGPDSENVLSISEFGGICQEWIKVLPETNYKVELTVKQDAGDGSEVTIASKDGKELGKLAIKEKESTGEFKTYTFNFHSGQNTEVGLYFVYLASSGTTHPMNVTNFKITRR	NA
Paenibacillus_larvae_NRRL_B_04198	NPJLMAIK_00836	190	NA	NA	NO	NO	YES	NA	NA	NA	NA	NA	NA	NA	Vpa.hmm	462	1.5e-27	ND	NO	NO	NO	NO	NO	NO	NA	MGEKEYKAWEKKLRANEKELVKEYTANAKPFNTYLRANEGKLGFKPEIDKKILKLDEALKKSKLSETVQVYRGDDTSIFGKEFQNSIYQGNKVNRELFRKLRDEYQGKIRTEYGYLSTSIVSNQQFAMRPVLTTLKVPKGAHAGYVDKISQYKGQYELLLPRNTKYKIDKMYIIVNKGSETIKIEATVQP	NA
Paenibacillus_larvae_NRRL_B_04198	NPJLMAIK_02881	301	NA	NA	NO	NO	YES	NA	NA	NA	NA	NA	NA	NA	Vpb.hmm	881	2.9e-14	ND	NO	NO	NO	NO	NO	NO	NA	MTIRPGMNIQINVPVLYDDFTEKSGQWDGGDYDKENALYKGQCYKIPKKEVGVYSDFNLERNAIYLIIMAVKGSQTGKKNVTVEVNGVTGIKEIGNFIVDKDYKYEKMVLKTFGGMEEHLEILIKNHTQSPVYIDNFSVIKIGKGMDELRKENKNYAQQIDLSARYYVNPVSDEKMVIANVNGEAVMKKNTNENKYFKFAFDKTDNSFVIIDTKKELVLTWDKLKSKITFESGKIETWYLKKSTNPKQMGYQIINYLDRSKVLEYDTDNDGKVKDGKRIRIATLDENKPSQYFRFPQKVQE	NA
Paenibacillus_larvae_NRRL_B_04198	NPJLMAIK_03090	118	NA	NA	NO	NO	YES	NA	NA	NA	NA	NA	NA	NA	Mtx.hmm	870	5e-17	ND	NO	NO	NO	NO	NO	NO	NA	MYQIVTALNDTSVFDLNGPNHVTLWENNRGDHQKWKFVYNRDKNAYQIKSVSDKNLVLAWNAIPNSKQVFATPNQYKEEHYWILEECKDGYYIIKNKKDPTLFFNFSKSFTIFFLVIK	NA
Paenibacillus_larvae_NRRL_B_04198	NPJLMAIK_03363	202	NA	NA	NO	NO	YES	NA	NA	NA	NA	NA	NA	NA	Mpp.hmm	291	4.3e-41	ND	NO	NO	NO	NO	NO	YES	NA	MTNNTDQEQTLSTNSFTKTIQNSVTNSTTHGFKLGTKATAKFQIPLVGETGMELSTEYNFSDTSSKTNSTSYAYTASPQNIKVPAHSSVEVIVNLNQAKAKGDVKLLSKISSSANATFYYSSGEVYRLRGNLVYFANHAPDRRLSPNLDGTANLIGTGKYEVDYGTDFSVTVKPVSKNRISKRSVDEGYTYKVTPEIKKIGS	NA
Paenibacillus_larvae_NRRL_B_04198	NPJLMAIK_03686	433	NA	NA	NO	NO	YES	NA	NA	NA	NA	NA	NA	NA	Vpb.hmm	881	5.4e-48	ND	NO	NO	NO	NO	NO	NO	NA	MNINQVDRLENGEKLKLETTQFQGAFAKRDPAGGQVVIEENEWANYIPQIESVTTGILIDIKGGPMMERRIAAKAPDNPNDLTPELTLGQALIKSIGAYKDGENWYFKNEYTDEAHILSPNLVHFIYDRKTEKKIKKELERNKNIKNIYDMTIRPGMNIQISVPVVWDDFKNKNGNWDGGSYDQTNGLNNGSCYKIEPNKEVTYKIRLDANSKYLISMDVKGNGTGKVTVGTELMTREFNTPKEYNRQKVMFEAFEVPIEEIIISTNSTQSIYIDNFSIVKIGDAWDKLKEENKDFSKTYDQKDIYFASTDLEKYITNYKDEAIINKWVSDYKQEFKLEYYQNRGAFFIGDEQVEKVLTWDRKNQKLIFMKNMGIDRQLWFFKKGQKGFNIMSAADRSK…	NA
Paenibacillus_larvae_NRRL_B_04198	NPJLMAIK_03688	149	NA	NA	NO	NO	YES	NA	NA	NA	NA	NA	NA	NA	Vpb.hmm	881	3.4e-44	ND	NO	NO	NO	NO	NO	NO	NA	MSNPYESHTAGDPYSDLEKASGSIDRNINKVAWDPLVAAYPSITVGMERLVLSDNKEFSSSSGKSISRETSSSSSASNTEGIDVSAGFSLFQGFSGSVTGHYSHTSTHTVNSAQTSGQDWSEQLGLNAAQAAYVNANIRYYNYRNSSCV	NA
Paenibacillus_larvae_NRRL_B_04198	NPJLMAIK_03689	227	NA	NA	NO	NO	YES	NA	NA	NA	NA	NA	NA	NA	Vpb.hmm	881	3e-18	ND	NO	NO	NO	NO	NO	NO	NA	MKEISRTGDNQQDQQVLKSVGQFFYGENLDEPAFVSGHGINGFKIDPGQLKGADLKKKVKSARWIADFTPKQTGLYTFITGSNPYTHMFVDGKELKDNEITLTEGEHYSFVIVYFGNPEVEQEDLFQFEVKYTCNKQETQEIAAEDFSIPKKVSFDSLPPGIVPGTEGNEEKLKDTDEDGIYDEWEINGYTVVNHVVYPWPDNTTEEGKKRKSNTKKGIQKICVQSL	NA
Paenibacillus_larvae_NRRL_B_04198	NPJLMAIK_04297	201	NA	NA	NO	NO	YES	NA	NA	NA	NA	NA	NA	NA	Vpa.hmm	462	2.3e-33	ND	NO	NO	NO	NO	NO	NO	NA	MIDFRIDKEKAKKWGKKEYSKWKSTLTEEEKRQITLYTRNASPINTYLREEGIGSKPDMDKKIELIDKALIKTKLKDSVTVYRGTDGIIFGKEFQTTLMNGNKVNGEVAKKIKKEFEGTMLLERGYLSTSLVNGTLFLARPVLIELKIPKGGNAGYVDPISYYPGQLEMLLPRDTKYYIDNIKIIVNGGSQRLKVEARVLS	NA
Paenibacillus_larvae_NRRL_B_04198	NPJLMAIK_04298	409	NA	NA	NO	NO	YES	NA	NA	NA	NA	NA	NA	NA	Vpb.hmm	881	1.4e-39	ND	NO	NO	NO	NO	NO	NO	NA	MPQIESMTAGILINMGGNRFIERRVAAKDPLNPNDRTPELTLGEALEKSIGMFLDKENKNFYFIDEETGNRHIISPDLVHLVFDKKTEKKIKEEQERKPDIKTIYGMTIRPGMNIQINVPVLYDDFTKKSGMWSGGNYDTEHALYKGQCYEIGKEKEGVYRNFSLERNATYLIVMAVKGSPTKDKNIIVEIDGITGVKEFGNFKVDKDYKYEKMVLKTFGDMENHLKLHIKNNTNDPIYIDNFSIVKIGRGIDELEKENIEYAKNIKYTDKFYIYGISGEKIITNDRSLPVMKNKGETEQQKFSIQYWGNGTCKIIDTSTGHVLTWIEKLAFLVFSQNTGGTHKNQFWYLKKSTNPNQMGYQIINYLDRSKVLEYDTGKDGKVKDGGLIRIATLDENKP…	NA
Paenibacillus_larvae_NRRL_B_04198	NPJLMAIK_04309	145	NA	NA	NO	NO	YES	NA	NA	NA	NA	NA	NA	NA	Vpa.hmm	462	1.7e-17	ND	NO	NO	NO	NO	NO	NO	NA	MINFRIDEGKAKKWGKEKYSRWKSVLKENEKRQITEYTKNASPINSYLRENDGNLGPNPEMDKKIELMDKALKKTKLHDSITVYRGTDGIIFGEEFQTTLMNGNKVNEEVAMKIREQFEGTVLLERGYLSTSIVLGIQFRQETFS	NA
Paenibacillus_larvae_NRRL_B_04198	NPJLMAIK_04379	210	NA	NA	NO	NO	YES	NA	NA	NA	NA	NA	NA	NA	Mpp.hmm	291	9.2e-42	ND	NO	NO	NO	NO	NO	YES	NA	MFVGKTILTNNTDQEQTFSTNSFSKTITNSVTNSTTHGFKLGAKASAKFQIPLVGETGMELSTEYNFSDTSAKTNSESYTYTATPQNIKVPAHSSVEVIVNLNQVKSKGNVNLLTKAIGFVSARYDYSNYGHYSDFSLGDLAFRAPGKDFSTDMYNKNFAFLKGRGKYEASYGTDFSVTVKPINKNGISKRSVNESYTYKVTPEIKKIDN	NA
Paenibacillus_larvae_NRRL_B_04198	NPJLMAIK_04383	171	NA	NA	NO	NO	YES	NA	NA	NA	NA	NA	NA	NA	Vpb.hmm	881	1.9e-46	ND	NO	NO	NO	NO	NO	NO	NA	MLDTDDDGICDEWEVNGYYVKNNIAVFPWPKKGSKEKEELIKQGFKKFVSNPNESHTAGDPYSDLEKASGAFDRTIHKAARDPLVAAYPSITVGMEELILSNNKNISSTEGKTVSRSTSSSVSDSNTEGIDVNAGFSLFPDFQHPLPAIIPIPLRIPLILPILQGKIGSIN	NA
Paenibacillus_larvae_NRRL_B_04198	NPJLMAIK_04416	159	NA	NA	NO	NO	YES	NA	NA	NA	NA	NA	NA	NA	Mpp.hmm	291	4e-18	ND	NO	NO	NO	NO	NO	YES	NA	MIAEAGIEINTKYNFSKTGSDTHSETVTYSIPQQKIKVPGNTTAVVSVHLKTVETTGKVDLATRYSGDMVFEGARIGVKWDMERIPLNTWTYYVKKNIPGLNKYLALEDNTKNILLKGEGSYKVKYGTIAEVNVEFVSHNGKLMDNGYTFEVVPEIVKK	NA
Paenibacillus_larvae_NRRL_B_04198	NPJLMAIK_04422	282	NA	NA	NO	NO	YES	NA	NA	NA	NA	NA	NA	NA	Mtx.hmm	870	2e-39	ND	NO	NO	NO	NO	NO	NO	NA	MVITNNSPIAVMKKKDGTKQQKLELQFLNNGSFKIMDTSKSTNKVLTLQKGYSILSFREDESIKTQFWYLKKSTNPNQMGYQIISAWDRSKVLEYDIYKDEKVGDGWPIRIASLDENKPSQYFKFPQEIAPVLPDGEYQIKSRKDTNVLADLSENKSGAIVHAFKNHDLINQKWNFVYDSSKQAYKIKSSQNPNLLLTWKSKSGNLIIGYEDHRYNDQYWKIKKSTKDGYYKIRNVENLNYLLDLKDGNTSDRTPLCAGWESGKPSQEWKIEPPSDRPLKDG	NA
Paenibacillus_larvae_NRRL_B_04199	IDGLNDLH_00131	305	NA	NA	NO	NO	YES	NA	NA	NA	NA	NA	NA	NA	Mpp.hmm	291	4.9e-45	ND	NO	NO	NO	NO	NO	YES	NA	MVLATVASIGTSFTALDSASAAQVNNTNYKSQIEAQKNIGIVDWKEPFQDATNFIGTFIINHSGEFLRSEFDPAPLSIKELSVEQDGSPKFNELTPIFVGKTILTNNTDQEQTLSTNSFTKTIQNSVTNSTTHGFKLGTKATAKFQIPLVGETGMELSTEYNFSDTSSKTNSISYAYTASPQNIKVPAHSSVEVIVNLNQAKAKGDVKLLSKISSSANATFYYSSGEVYRLRANLAYFANYAPDRRLSPNLDGTANLIGTGKYEVDYGTDFSVKVRPVNKNGISKRSVDEGYTYKVTPEIKKIDN	NA
Paenibacillus_larvae_NRRL_B_04199	IDGLNDLH_00388	301	NA	NA	NO	NO	YES	NA	NA	NA	NA	NA	NA	NA	Vpb.hmm	881	4.5e-14	ND	NO	NO	NO	NO	NO	NO	NA	MTIRPGMNIQINVPVLYDDFTEKSGQWDGGDYDKENALYKGQCYKIPKKEVGVYSDFNLERNAIYLIIMAVKGSQTGKKNVTVEVNGVTGIKEIGNFIVDKDYKYEKMVLKTFGDMEQHLELLIKNHTQSPVYIDNFSVIKIGKGMDELRKENKNYAQQIDLSARYYVNPVSDEKMVIANVNGEAVMKKNTNENKYFKFAFDKTDNSFVIIDTKKELVLTWDKLKSKITFESGKIETWYLKKSTNPKQMGYQIINYLDRSKVLEYDTDNDGKVKDGKRIRIATLDENKPSQYFRFPQKVQE	NA
Paenibacillus_larvae_NRRL_B_04199	IDGLNDLH_01309	227	NA	NA	NO	NO	YES	NA	NA	NA	NA	NA	NA	NA	Vpb.hmm	881	3.4e-18	ND	NO	NO	NO	NO	NO	NO	NA	MKEISRTGDNQQDQQVLKSVGQFFYGENLDEPAFVSGHGINGFKIDPGQLKGADLKKKVKSARWIADFTPKQTGLYTFITGSNPYTHMFVDGKELKDNEITLTEGEHYSFVIVYFGNPEVEQEDLFQFEVKYTCNKQETQEIAAEDFSIPKKVSFDSLPPGIVPGTEGNEEKLKDTDEDGIYDEWEINGYTVVNHVVYPWPDNTTEEGKKRKSNTKKGIQKICVQSL	NA
Paenibacillus_larvae_NRRL_B_04199	IDGLNDLH_01310	149	NA	NA	NO	NO	YES	NA	NA	NA	NA	NA	NA	NA	Vpb.hmm	881	3.9e-44	ND	NO	NO	NO	NO	NO	NO	NA	MSNPYESHTAGDPYSDLEKASGSIDRNINKVAWDPLVAAYPSITVGMERLVLSDNKEFSSSSGKSISRETSSSSSASNTEGIDVSAGFSLFQGFSGSVTGHYSHTSTHTVNSAQTSGQDWSEQLGLNAAQAAYVNANIRYYNYRNSSCV	NA
Paenibacillus_larvae_NRRL_B_04199	IDGLNDLH_01312	433	NA	NA	NO	NO	YES	NA	NA	NA	NA	NA	NA	NA	Vpb.hmm	881	6.1e-48	ND	NO	NO	NO	NO	NO	NO	NA	MNINQVDRLENGEKLKLETTQFQGAFAKRDPAGGQVVIEENEWANYIPQIESVTTGILIDIKGGPMMERRIAAKAPDNPNDLTPELTLGQALIKSIGAYKDGENWYFKNEYTDEAHILSPNLVHFIYDRKTEKKIKKELERNKNIKNIYDMTIRPGMNIQISVPVVWDDFKNKNGNWDGGSYDQTNGLNNGSCYKIEPNKEVTYKIRLDANSKYLISMDVKGNGTGKVTVGTELMTREFNTPKEYNRQKVMFEAFEVPIEEIIISTNSTQSIYIDNFSIVKIGDAWDKLKEENKDFSKTYDQKDIYFASTDLEKYITNYKDEAIINKWVSDYKQEFKLEYYQNRGAFFIGDEQVEKVLTWDRKNQKLIFMKNMGIDRQLWFFKKGQKGFNIMSAADRSK…	NA
Paenibacillus_larvae_NRRL_B_04199	IDGLNDLH_01467	145	NA	NA	NO	NO	YES	NA	NA	NA	NA	NA	NA	NA	Vpa.hmm	462	1.7e-17	ND	NO	NO	NO	NO	NO	NO	NA	MINFRIDEGKAKKWGKEKYSRWKSVLKENEKRQITEYTKNASPINSYLRENDGNLGPNPEMDKKIELMDKALKKTKLHDSITVYRGTDGIIFGEEFQTTLMNGNKVNEEVAMKIREQFEGTVLLERGYLSTSIVLGIQFRQETFS	NA
Paenibacillus_larvae_NRRL_B_04199	IDGLNDLH_01665	118	NA	NA	NO	NO	YES	NA	NA	NA	NA	NA	NA	NA	Mtx.hmm	870	5e-17	ND	NO	NO	NO	NO	NO	NO	NA	MYQIVTALNDTSVFDLNGPNHVTLWENNRGDHQKWKFVYNRDKNAYQIKSVSDKNLVLAWNAIPNSKQVFATPNQYKEEHYWILEECKDGYYIIKNKKDPTLFFNFSKSFTIFFLVIK	NA
Paenibacillus_larvae_NRRL_B_04199	IDGLNDLH_02095	535	NA	NA	NO	NO	YES	NA	NA	NA	NA	NA	NA	NA	Mtx.hmm	870	8.2e-39	ND	NO	NO	NO	NO	NO	NO	NA	MERRIAAKDPLNPNDRTPELTLGEALEKSIGMYLDEENKNFYFINEETGIKHIISPDLVHLVFDKKIKEEQERKPDIKTIYGMTIRPGMNIQINVPVLYDDFTKKSGMWSGGNYDTEHALYKGQCYEIPAQKEGVYSNFSLEPKAIYLIVIAVKGKEAGNVTVNITESKEIKEIGNFEIGKNYKYQKMILFNDMKEHLKLHIKSETNDSVYIDNLSIIKIGKGIDKLKQENIEYAKNVGFDDRFYISAISGEEMVITNNSPIAVMKKKDGTKQQKLELQFLNNGSFKIMDTSKSTNKVLTLQKGYSILSFREDESIKTQFWYLKKSTNPNQMGYQIISAWDRSKVLEYDIYKDEKVGDGWPIRIASLDENKPSQYFKFPQEIAPVLPDGEYQIKSRKDT…	NA
Paenibacillus_larvae_NRRL_B_04199	IDGLNDLH_02332	201	NA	NA	NO	NO	YES	NA	NA	NA	NA	NA	NA	NA	Vpa.hmm	462	2.3e-33	ND	NO	NO	NO	NO	NO	NO	NA	MIDFRIDKEKAKKWGKKEYSKWKSTLTEEEKRQITLYTRNASPINTYLREEGIGSKPDMDKKIELIDKALIKTKLKDSVTVYRGTDGIIFGKEFQTTLMNGNKVNGEVAKKIKKEFEGTMLLERGYLSTSLVNGTLFLARPVLIELKIPKGGNAGYVDPISYYPGQLEMLLPRDTKYYIDNIKIIVNGGSQRLKVEARVLS	NA
Paenibacillus_larvae_NRRL_B_04199	IDGLNDLH_02333	409	NA	NA	NO	NO	YES	NA	NA	NA	NA	NA	NA	NA	Vpb.hmm	881	7.3e-39	ND	NO	NO	NO	NO	NO	NO	NA	MPQIESMTAGILINMGGNRFIERRVAAKDPLNPNDRTPELTLGEALEKSIGMFLDKENKNFYFIDEETGNRHIISPDLVHLVFDKKTEKKIKEEQERKPDIKTIYGMTIRPEMNIQINVPVLYDDFTKNSDKWSGGDYDTEHALYKGQCYEIGKEKEGVYRNFSLERNATYLIVMAVKGSPTKDKNIIVEIDGITGVKEFGNFKVDKDYKYEKMVLKTFGDMENHLKLHIKNNTNDPIYIDNFSIVKIGRGIDELEKENIEYAKNIKYTDKFYIYGISGEKIITNDRSLPVMKNKGETEQQKFSIQYWGNGTCKIIDTSTGHVLTWIEKLAFLVFSQNTGGTHKNQFWYLKKSTNPNQMGYQIINYLDRSKVLEYDTGKDGKVKDGGLIRIATLDENKP…	NA
Paenibacillus_larvae_NRRL_B_04199	IDGLNDLH_02336	371	NA	NA	NO	NO	YES	NA	NA	NA	NA	NA	NA	NA	Vpb.hmm	881	2e-68	ND	NO	NO	NO	NO	NO	NO	NA	MNTADSAYYNGNIRYFNRGTAPIYNAEPTTSLVLDTGKKAKTLFTVKTKENQKAQVVKPGDSYPRKGLAPISMRSMDDFGSTPIPLSYDQLNDLEKGTPLSLETDQFAGDYIKVINGNQSSPEPWTYWLTQIEQSSARLILNDGDTETERRIAARTAEGYDQETKPEVTLGEAMELTFGIPKSDKPAYKGDLIQYVFDENTAKEVKKQLKNMGDQADLQNVKLKAGMQVMLKTNLVHNGSFQNEFGDWGEKLGSLTIEKGQGPDSENVLSISEFGGICQEWIKVLPETNYKVELTVKQDAGDGSEVTIASKDGKELGKLAIKEKESTGEFKTYTFNFHSGQNTEVGLYFVYLASSGTTHPMNVTNFKITRR	NA
Paenibacillus_larvae_NRRL_B_04199	IDGLNDLH_02339	190	NA	NA	NO	NO	YES	NA	NA	NA	NA	NA	NA	NA	Vpa.hmm	462	1.5e-27	ND	NO	NO	NO	NO	NO	NO	NA	MGEKEYKAWEKKLRANEKELVKEYTANAKPFNTYLRANEGKLGFKPEIDKKILKLDEALKKSKLSETVQVYRGDDTSIFGKEFQNSIYQGNKVNRELFRKLRDEYQGKIRTEYGYLSTSIVSNQQFAMRPVLTTLKVPKGAHAGYVDKISQYKGQYELLLPRNTKYKIDKMYIIVNKGSETIKIEATVQP	NA
Paenibacillus_larvae_NRRL_B_04199	IDGLNDLH_02498	691	NA	NA	NO	NO	YES	NA	NA	NA	NA	NA	NA	NA	Mtx.hmm	870	3.2e-17	ND	NO	NO	NO	NO	NO	NO	NA	MNSRTLTEQDEYTNLIVKFKDEVLQSTPLVLEEENILTQGHVDFFSDFSGLEFNRLIFTVSPEDIIQDLKTYNLPKDLSLFHYYSIQVSKDQGDPQSIVDRLKQSPFVETAYIEMPHVEFEGSDSVIPKDDLTKHGDVYAQPDRNPLFKKKGYLKAAPHGIDARYAWTIPGGEGEGITFVDMENGWLLDHEDLVDQQITLVTGSINLIDQASHGTAVLGEVVGTDNEIGIIGASPKARAKVTSTTRANGVGSMVDAIVSAVHEMTPGDVLLLEMQVTPGGVLVPIEYDQDKFDAIKYAVNKGITVVEAGANGSVNLDTFTKDGKYIFNRNSPDFKDSGAIMVGAGSSDTSHNRLWFSNYGSRIDVYAWGQNVTTTTSNDKYPSIKNLYTDGFNGTSSAS…	NA
Paenibacillus_larvae_NRRL_B_04199	IDGLNDLH_03237	300	NA	NA	NO	NO	YES	NA	NA	NA	NA	NA	NA	NA	Vpb.hmm	881	6.4e-57	ND	NO	NO	NO	NO	NO	NO	NA	MTFLDTDTATEVKNQLDATSGSFADVNQLYDVKLTPKMNFTIKLASLYDSAESDSPLGNWIYTDQVDGGNTGKKQYQSADRNTSLIFSSEAKSKLNKNKAYYLSMYMKADSDTEPTIKVKGQNSTIASKKVKLNNKRYQRVDILVKNRGKNPIDRISVKGDSKTNVYWDDITITDISSIKPDKEIRETNKDHNMAIDICEGITDKEIQEMYKDYSETKNGHYINAVTFKNIKLLKKDIKKYRVETVQRYGFDTKKIRSSYSIDNNGNVKVNLLDHIETDENIIKIYVITKDGRKIQIYGK	NA
Paenibacillus_larvae_NRRL_B_04199	IDGLNDLH_03543	202	NA	NA	NO	NO	YES	NA	NA	NA	NA	NA	NA	NA	Mpp.hmm	291	5.8e-41	ND	NO	NO	NO	NO	NO	YES	NA	MTNNTDQEQTLSTNSFTKTIQNSVTNSTTHGFKLGTKATAKFQIPLVGETGMELSTEYNFSDTSSKTNSTSYAYTASPQNIKVPAHSSVEVIVNLNQAKAKGDVKLLSKISSSANATFYYSSGEVYRLRGNLVYFANHAPDRRLSPNLDGTANLIGTGKYEVDYGTDFSVTVKPVSKNRISKRSVDEGYTYKVTPEIKKIGS	NA
Paenibacillus_larvae_NRRL_B_04199	IDGLNDLH_04260	975	NA	NA	NO	NO	YES	NA	NA	NA	NA	NA	NA	NA	Mtx.hmm	870	6.8e-154	ND	NO	NO	NO	NO	NO	NO	NA	MLQKMNIMVKKTLLVLMITVLLGGSILPIQGTTHAQPPNNPNGAQAATIRWISELSFEILAMYLHRSLPAELFDIGFSWRNNEITDEDGKTKIPERQRLLRWDRRPPNEILINGFVPQVINADPSLEETNLFRYVKSNTKSIFVSTTKTKYKNGKRYQPWSPRTRDNGIVYQYEIFAPGGVDVNRSFGEQSPWPNQLEVAFPGGIRPEFIRSVRELQNGRIQRIWINPNFQDPGNLEGISASSSTEQVMWHPDHPDGNHKDPNVYSSTNSDEDMFGPNGDVPDEEELPIINNRIADGEYQIKTSLTQDMAATLNLDSSEVGSPHLVSSLNQRYDNQKWIFIYDNSKQAYKIKSRQKQDLVLSLAAEAAVIRGWKDNGEDGQYWRIESTNDGCYKVVSYA…	NA
Paenibacillus_larvae_NRRL_B_04199	IDGLNDLH_04364	210	NA	NA	NO	NO	YES	NA	NA	NA	NA	NA	NA	NA	Mpp.hmm	291	1.2e-41	ND	NO	NO	NO	NO	NO	YES	NA	MFVGKTILTNNTDQEQTFSTNSFSKTITNSVTNSTTHGFKLGAKASAKFQIPLVGETGMELSTEYNFSDTSAKTNSESYTYTATPQNIKVPAHSSVEVIVNLNQVKSKGNVNLLTKAIGFVSARYDYSNYGHYSDFSLGDLAFRAPGKDFSTDMYNKNFAFLKGRGKYEASYGTDFSVTVKPINKNGISKRSVNESYTYKVTPEIKKIDN	NA
Paenibacillus_larvae_NRRL_B_04199	IDGLNDLH_04452	171	NA	NA	NO	NO	YES	NA	NA	NA	NA	NA	NA	NA	Vpb.hmm	881	1.5e-46	ND	NO	NO	NO	NO	NO	NO	NA	MLDTDDDGICDEWEVNGYYVKNNIAVFPWPKKGSKEEEELIKQGFKKFVSNPNESHTAGDPYSDLEKASGAFDRTIHKAARDPLVAAYPSITVGMEELILSNNKNISSTEGKTVSRSTSSSVSDSNTEGIDVNAGFSLFPDFQHPLPAIIPIPLRIPLILPILQGKIGSIN	NA
Paenibacillus_larvae_NRRL_B_04199	IDGLNDLH_04466	159	NA	NA	NO	NO	YES	NA	NA	NA	NA	NA	NA	NA	Mpp.hmm	291	5.3e-18	ND	NO	NO	NO	NO	NO	YES	NA	MIAEAGIEINTKYNFSKTGSDTHSETVTYSIPQQKIKVPGNTTAVVSVHLKTVETTGKVDLATRYSGDMVFEGARIGVKWDMERIPLNTWTYYVKKNIPGLNKYLALEDNTKNILLKGEGSYKVKYGTIAEVNVEFVSHNGKLMDNGYTFEVVPEIVKK	NA
Paenibacillus_larvae_NRRL_B_14152	ADLHLBAM_00736	856	NA	NA	NO	NO	YES	NA	NA	NA	NA	NA	NA	NA	Mtx.hmm	870	2.4e-167	ND	NO	NO	NO	NO	NO	NO	NA	MLQKMNTMVKKTLLILMISVLLGGSIFPIQGTTHAQPPNNPNGAQAATVRWISELSSEILAMYLARSLPAELFNIDFSWRNQEIKDEDGQTKSPERQRLLRWDRRPPNEILVNGFIPQVTNENPNLLDTDLFHYVRSNTKSIFVSTTKTRYKNSKRYQPWTPRSSARGIIYQYEIFAPGGVDVNNSFGDRSPWPNQLEVAFPGGIRPEFIRSVRELQGGRIQRIWINPNFQDPGNLEGIAASSSTKQVMWHPDHPDGNHKDPNAYRSFNPDADMSGANGEVPDKEELPVLDQRFPDGEYLISSSIDINKVADFNDKGVTIYDVNKKDHQMWKFTYNHDKRAYKITSVSNPDKALTWSKDHKIDAITGNNPNQYWNIEKTSDGYFILRNLMDWYWVIDLK…	NA
Paenibacillus_larvae_NRRL_B_14152	ADLHLBAM_01011	876	NA	NA	NO	NO	YES	NA	NA	NA	NA	NA	NA	NA	Vpb.hmm	881	1.7e-144	ND	NO	NO	NO	NO	NO	NO	NA	MKEISRTGNNQQDQQVLKSVGQFFYGENLDEPAFVSGRGMNGFKLDPGQLKGVDLKKKVKSARWIADFTPKQTGLYTFITGSNPYTHMFVDGKELKDHEVTLTEGEHYTFVILYFGNPEVKQEDLFQFEVKYTCNQQETKEIAAEDFSIPRKVSFDSLPPGIVPGTEGNEEKLKDTDEDGIYDEWEINGYTVVNHVVYPWPDNTTEEGKKKEEQYKKKGYKKYVSNPYESHTAGDPYSDLEKASGSIDRNIKKVAWDPLVAAYPSITVGMERLVLSDNKEFSSSSGKSISRETSSSSSASNTEGIDVSAGFSLFQGFSGSVTGHYSHTSTHTVNSAQTSGQDWSEQLGLNAAQAAYVNANIRYYNTGTAPVYKFIPTTNLVLGKETIATITGQMNQEAF…	NA
Paenibacillus_larvae_NRRL_B_14152	ADLHLBAM_01013	171	NA	NA	NO	NO	YES	NA	NA	NA	NA	NA	NA	NA	Vpa.hmm	462	6.6e-25	ND	NO	NO	NO	NO	NO	NO	NA	MINFRIDEGKAKKWGKEKYSRWKSVLKENEKRQITEYTKNASPINSYLRENDGNLGPNPEMDKKIKLMDKALKKTKLHDSITVYRGTDGIIFGEEFQTTLMNGNKVNEEVAMKIREQFEGTVLLERGYLSTSIVLGIQFLARNVLIELKVPKGENAGYVDQISYFPGQLEL	NA
Paenibacillus_larvae_NRRL_B_14152	ADLHLBAM_01108	187	NA	NA	NO	NO	YES	NA	NA	NA	NA	NA	NA	NA	Mtx.hmm	870	4.5e-18	ND	NO	NO	NO	NO	NO	NO	NA	MAISDTHFSIKERGNLFHAEFGHMINDGAVVINEGLIFKVYKDRVEIKGRDFATHTDIAYWEIPYNTGDLNEGQIGTALDETKVLDKNGDNEVTLYGSHDGTNQRWEFVYDKDKAAYQIKSVRDKDLVLAWNVVPNSRQVFATPNQYKEEQYWILEKLGDYYIIKSKKDLNLVLDVEGSKTDNLTKL	NA
Paenibacillus_larvae_NRRL_B_14152	ADLHLBAM_01397	248	NA	NA	NO	NO	YES	NA	NA	NA	NA	NA	NA	NA	Vpa.hmm	462	6.4e-32	ND	NO	NO	NO	NO	NO	NO	NA	MKKKFYFSLVFIFTLASAAIGHAAYAYGGAGLSSYNRFEVKDNRSAKDFKEDRKAAEKWGKKEYKAWEKKLRANEKELVKEYTANAKPFNTYLRANEGKLGFKPEIDKKILKLDEALKKSKLSETVQVYRGDDTSIFGKEFQNSIYQGNKVNRELFRKLRDEYQGKIRTEYGYLSTSIVSNQQFAMRPILTTLKVPKGAHAGYVDKISQYKGQYELLLPRNTKYKIDKMYIIVNKGSETIKIEATVQP	NA
Paenibacillus_larvae_NRRL_B_14152	ADLHLBAM_01973	544	NA	NA	NO	NO	YES	NA	NA	NA	NA	NA	NA	NA	Vpb.hmm	881	6.3e-129	ND	NO	NO	NO	NO	NO	NO	NA	MIQTEEKMLKAVGQFFYGENFNEPAFVVARGINGFKLDNKTLDDMNVKKTIQSVRWLANFTPKESGTYTFTINPNCFAHILIDGENAKDQDMQLEAGKSYPFMVACFGNPMAEEELLQLDVHYTLNQQEKQEIDVDTFSMPDIISSENFPMDIGPRTDNEKPLLDTDDDGIYDDWEINGYYVKNHVVYPWPKKGSKEEEELIKQGYKKYVSNPNESHTAGDPYSDLEKASGALDRGIQKAAWDPLVAAYPSITVGMEELVLSENKEFSTSKGRTVSRTTSSSVSDSNTLGIDASAGFSLFSGFSASVTGHYSHTSTHTVDSSNTSGQDWHNQLGLNEGQSAFMNANVRYYNTGTAPAYNLIPTTNLVLGKETIATITGQLNQRSLSLAPGHTYPEQHLH…	NA
Paenibacillus_larvae_NRRL_B_14152	ADLHLBAM_01979	844	NA	NA	NO	NO	YES	NA	NA	NA	NA	NA	NA	NA	Vpb.hmm	881	1.9e-150	ND	NO	NO	NO	NO	NO	NO	NA	MKENHLLXXXXXXXXXXGVDFKTTIQSVRWLANFTPKESGVYTFTINPHYFAHILIDGENAKDQEIQLEAGKSYPFVVAYFGNPMTEQEELLQLDVHYTFNQQETKEIEVETFSIPEIISFESLPMGTDSRTENKLPDTDEDGICDEWEVNGYYVKNNIAVFPWPKEGSQEEKELIKQGFKKFVSNPYESHTAGDPYSDLEKASGALDRTIHKVARDPLVAAYPSITVGMEELILSNNENISSTKGKTVSRSTSSSVSDSNTLGIDVSTGFSLFQGFSASVTGHYSHSSTHTVDSSNTSGQNWQHQLELNTGQSAYMNANVRYYNTGTAPVYNLVPTTNLVLGRQTIATVTGQLNQRSLSLTPGQTYPKQHLHGVALNTIDQFSSAPIALNINQLDRLE…	NA
Paenibacillus_larvae_NRRL_B_14152	ADLHLBAM_01980	201	NA	NA	NO	NO	YES	NA	NA	NA	NA	NA	NA	NA	Vpa.hmm	462	2.2e-33	ND	NO	NO	NO	NO	NO	NO	NA	MIDFRIDKEKAKKWGKKEYSKWKSTLTEEEKRQITLYTRNASPINTYLRDEGIGSKPDMDKKIELIDKALIKTKLKDSVTVYRGTDGIIFGKEFQTTLMNGNKVNGEVAKKIKKEFEGTMLLERGYLSTSLVNGTLFLARPVLIELKIPKGGNAGYVDPISYYPGQLEMLLPRDTKYYIDNIKIIVNGGSQRLKVEARVLS	NA
Paenibacillus_larvae_NRRL_B_14152	ADLHLBAM_02118	873	NA	NA	NO	NO	YES	NA	NA	NA	NA	NA	NA	NA	Vpb.hmm	881	0	ND	NO	NO	NO	NO	NO	NO	NA	MKKKLSGVVTCTLLAFTCLNAIVPPAYAQNEGNQTIATQGTQEKEMDRTGLLGYYFKGNNFNELALFAPTRDNTLIYDQETADALLDKDQQTYQSIRWVGLIQSKETGDFTFQLSDDQNAKIKIDGHLVSNQGTDKQVVHLEKDKLVPIKIEYKPEGKLDSNNQTFKELKLFKINKQNQMVPIQQEEVRNPDFNKEAKSSLRKKRSVLSDDQSIDDDDTIDIDTDNDKIPDVWEENGYTIKNKLVVKWDDSLAAKGYTKFVSNPNEAHTVGDPYTDYEKAARDLPLANAKETFNPLVAAFPSVNVNMEKMILSPNKDLSESVQSNSSTNWSYSNTVGASVEIGFSLFTGPSFGVSANYQHSDTVAQEWGSSNGTSSQFNTASAGYLNANVRYNNVGTGA…	NA
Paenibacillus_larvae_NRRL_B_14152	ADLHLBAM_02560	321	NA	NA	NO	NO	YES	NA	NA	NA	NA	NA	NA	NA	Mpp.hmm	291	4.4e-45	ND	NO	NO	NO	NO	NO	YES	NA	MNKKIGKKMFILATVASIGTSFTVTSLDKASAAPVNDTEYMSQINTQTNATIIDWKKPIEEAMQRMGKKFAADNPERGKFLGINDVRYLNVKFLDFSVEQETPSITNELTPMFVGKTILTNNTDQEQTFSTNSFSKTITNSVTNSTTHGFKLGAKASAKFQIPLVGETGMELSTEYNFSDTSAKTNSESYTYTATPQNIKVPAHSSVEVIVNLNQVKSKGNVNLLTKAIGFVSARYDYSNYGHYSDFSLGDLAFRAPGKDFSTDMYNKNFAFLKGRGKYEASYGTDFSVTVKPINKNGISKRSVNESYTYKVTPEIKKIDN	NA
Paenibacillus_larvae_NRRL_B_14152	ADLHLBAM_03127	867	NA	NA	NO	NO	YES	NA	NA	NA	NA	NA	NA	NA	Mtx.hmm	870	9.8e-110	ND	NO	NO	NO	NO	NO	NO	NA	MLQKMNTMVKKTLLVLMITVLLGGSIFPIQGTTHAQPPNNPNGAQAATVRWISELSSEILAMYLARSLPAELFNIDFSWRNQEIKDEDGKTKSPERQRLLRWDRRPPNEILVNGFIPQVINETPNLQDTDLFGYVKSNTKSIFVSTTKTKYKNGKRYQPWSPRTRDNGVIYQYEIFAPGGIDVNNSFGDRSPWSNQLEVAFPGGIRPEFIRSVRELHNGRIQRIWINPNFQGPSDLEGISASSKTSQVMWHPDHPDGNHKDPNAYRSFNPDEDMFGGNGEVPDEEDLPVYNESRLLPDGEYQIKSSLDQNVIAELASDEYVKASKNYGLDKQKWKFTYDSSRQAYIIKSSDKSQVFTWDSQHSKKIMGYYDQGNKDQYWKIERTEDGFYKFRNYYDSKV…	NA
Paenibacillus_larvae_NRRL_B_14152	ADLHLBAM_03331	309	NA	NA	NO	NO	YES	NA	NA	NA	NA	NA	NA	NA	Mtx.hmm	870	5.7e-39	ND	NO	NO	NO	NO	NO	NO	NA	MKQENIEYAKNVGFDDRFYISAISGEEMVITNNSPIAVMKKKDGTKQQKLELQFLNNGSFKIMDTSKSTNKVLTLQKGYSILSFREDESIKTQFWYLKKSTNPNQMGYQIISAWDRSKVLEYDIYKDEKVGDGWPIRIASLDENKPSQYFKFPQEIAPVLPDGEYQIKSRKDTNVLADLSENKSGAIVHAFKNHDLINQKWNFVYDSSKQAYKIKSSQNPNLLLTWTSKSGNLIIGYEDHRYNDQYWKIKKSTKDGYYKIRNVENLNYLLDLKDGNTSDRTPLCAGWESGKPSQEWKIEPPSDRPLKDG	NA
Paenibacillus_larvae_NRRL_B_14152	ADLHLBAM_03356	877	NA	NA	NO	NO	YES	NA	NA	NA	NA	NA	NA	NA	Mtx.hmm	870	2e-207	ND	NO	NO	NO	NO	NO	NO	NA	MIQKMNAMLKKTILILLVTILLGGSLVPTQGTIHAQPPDNTNGAKAAVLEWIRELSLELLNVYMARSWPIDLMDSGPNWRPEQVKDENGVVKEDRRQRLLRWDRRPPNQILRDGFIPQVTNEEPSLQDTDLFGYVKSNTKSIFVSTTKTKFKQGKRYQPWTPRSSARGIIYQYEIFAPGGIDVNNSFGDRSPWPNQLEVAFPGGIRPEFIRSVRELHDGRIQRIWINRNFQDPGNLEAISASSRTELVNWYPNHPDGNHKDSNVPDTINSYETFNPDADMYGKNGDIPNKEDIPVFKGPRVLPDGEYQIKSRKDTNVLADLPVNQSGTKIHAHRNTGGVNQKWNFVYDSSREAYKIKSSQNPNLLLTWQSQSGNFIIGYEDHGYRDQYWKIERTGDGYY…	NA
Paenibacillus_larvae_NRRL_B_14152	ADLHLBAM_03500	421	NA	NA	NO	NO	YES	NA	NA	NA	NA	NA	NA	NA	Vpb.hmm	881	1.1e-65	ND	NO	NO	NO	NO	NO	NO	NA	MDLISEEEGKSLTISQGSSTTKSVDVGMNTSLHASLLDFGASVSASFHEGSSHTLSTEQGKEKSWSESIGLNTADSAYYNGNIRYFNRGTAPIYNAEPTTSLVLDTGKKAKTLFTVKTKENQKAQVVKPGDSYPRKGLAPISMRNMDDFGSTPIPLSYDQLNDLEKGTPLSLETDQFAGDYIKVINGNQSSPEPWTYWLTQIEQSSARLILNDGDTETERRISARTAEGYDQETKPEVTLGEAMELTFGIPKSDKPAYKGDLIQYVFDENTAKEVKKQLKNMGDQADLQNVKLKAGDWGEKLGSLTIEKGQGPDSENVLSISEFGGICQEWIKVLPETNYKVELTVKQDAGDGSEVTIASKDGKELGKLAIKEKESTGEFKTYTFHFHSGQNTEVGLYF…	NA
Paenibacillus_larvae_NRRL_B_14152	ADLHLBAM_04139	144	NA	NA	NO	NO	YES	NA	NA	NA	NA	NA	NA	NA	Mtx.hmm	870	1.2e-21	ND	NO	NO	NO	NO	NO	NO	NA	MYQIVTALNDTSVVDLNRSDNEVTLWSNHGGDNQKWKFVYNRDKTAYQIKSVSDKNLVLAWNAIPNSKQVFATPNQYKEEHYWILEECKDGYYIIKNKKDPTLVLDVTDSKTANGTKIKVHPQHPPTEAIWNINAQKFKLRSVW	NA
Paenibacillus_larvae_NRRL_B_14152	ADLHLBAM_04298	594	NA	NA	NO	NO	YES	NA	NA	NA	NA	NA	NA	NA	Mtx.hmm	870	6.8e-20	ND	NO	NO	NO	NO	NO	NO	NA	MQNQKSNRLLADGIYKIQVENSKVFQYEGGSVVISEWTGQDNQLWEFYYVSNWQAVDGYCIRPVGTTKYLAWDRNKGNILTVREHDRDIEYTKYWKIYELNNRYIIENHHYPFPYLNVNGDIVNVSQGQRYEFTLVKDPDIPNPNFNDISLVITSDPQYPWTPKMDDGDNSESDSETRSVSERLIREQYQDINSYTNSVPNSSVLINGDITAFGHGWQRDKMKNLLSTLNKKYYYGLGNHDIENNKNDCAMDECFRASMQDYQIHVDGHKLPKSQVDFEKKEYMTVLWYEGSFYYTVDFGGIYSIQLNNFPTMTASCGMNGYGKPGYTMEPNLDWLEQKLKFASQSGKIIIVNVHKPDDWKGGPNERFKKLLKDYDVAAVFCGHYHKQCGRKYQYSDYF…	NA
Paenibacillus_larvae_NRRL_B_14152	ADLHLBAM_04302	122	NA	NA	NO	NO	YES	NA	NA	NA	NA	NA	NA	NA	Vpb.hmm	881	2.8e-19	ND	NO	NO	NO	NO	NO	NO	NA	MGGDRFIERRIAAKDPLNPNDRTPELTLGEALEKSIGMFLDEENQNRYFIDEETGTKHIISPDLVHLVYDTKTDKKIKEELNKTIGEYQIVSSIGENKVADLADNKVVIYGNHEGNNQKWYL	NA
Paenibacillus_larvae_NRRL_B_14152	ADLHLBAM_04388	445	NA	NA	NO	NO	YES	NA	NA	NA	NA	NA	NA	NA	Mtx.hmm	870	2.8e-18	ND	NO	NO	NO	NO	NO	NO	NA	MASIKDTAKLSELSIPGTHDTMSIGYGGDIAQTQSMNLKTQLNSGVRFIDIRCRYIDGVFAIHHGPVFLHVMFGDVLNTVTEFLKNHPGETVLMRVKQEHSDVSNETFNNKLKEYMDRYPGCFFDSQNRTNTNPTLKEMRGKIVILLNVGGSTIGLNYPHNFNIQDDYHLNTNWDLYDKWLKVKTHLNKANTEHQNGSKTTFINYLSGSGGSFPYFVASGHSSPGTWAPRLATGLTTPGWSHSYPDFPRVACFLGICTIAFEGTNILTTDYITKNDLKYTGIVVSDFPGPDLINNVIGVNSHLEFLGDMYQIATALNDKSVVDMSLQTYGNVHLWEYHGGLNQKWRVIYDATKDAYQIKSVYDKDRVLAWNDYQGSRQVFATPNQHKEEHYWVLEATRD…	NA
Paenibacillus_larvae_NRRL_B_23403	OACAFOJK_00018	691	NA	NA	NO	NO	YES	NA	NA	NA	NA	NA	NA	NA	Mtx.hmm	870	3.2e-17	ND	NO	NO	NO	NO	NO	NO	NA	MNSRTLTEQDEYTNLIVKFKDEVLQSTPLVLEEENILTQGHVDFFSDFSGLEFNRLIFTVSPEDIIQDLKTYNLPKDLSLFHYYSIQVSKDQGDPQSIVDRLKQSPFVETAYIEMPHVEFEGSDSVIPKDDLTKHGDVYAQPDRNPLFKKKGYLKAAPHGIDARYAWTIPGGEGEGITFVDMENGWLLDHEDLVDQQITLVTGSINLIDQASHGTAVLGEVVGTDNEIGIIGASPKARAKVTSTTRANGVGSMVDAIVSAVHEMTPGDVLLLEMQVTPGGVLVPIEYDQDKFDAIKYAVNKGITVVEAGANGSVNLDTFTKDGKYIFNRNSPDFKDSGAIMVGAGSSDTSHNRLWFSNYGSRIDVYAWGQNVTTTTSNDKYPSIKNLYTDGFNGTSSAS…	NA
Paenibacillus_larvae_NRRL_B_23403	OACAFOJK_01331	171	NA	NA	NO	NO	YES	NA	NA	NA	NA	NA	NA	NA	Vpb.hmm	881	1.3e-46	ND	NO	NO	NO	NO	NO	NO	NA	MLDTDDDGICDEWEVNGYYVKNNIAVFPWPKKGSKEEEELIKQGFKKFVSNPNESHTAGDPYSDLEKASGAFDRTIHKAARDPLVAAYPSITVGMEELILSNNKNISSTEGKTVSRSTSSSVSDSNTEGIDVNAGFSLFPDFQHPLPAIIPIPLRIPLILPILQGKIGSIN	NA
Paenibacillus_larvae_NRRL_B_23403	OACAFOJK_02045	305	NA	NA	NO	NO	YES	NA	NA	NA	NA	NA	NA	NA	Mpp.hmm	291	4.9e-45	ND	NO	NO	NO	NO	NO	YES	NA	MVLATVASIGTSFTALDSASAAQVNNTNYKSQIEAQKNIGIVDWKEPFQDATNFIGTFIINHSGEFLRSEFDPAPLSIKELSVEQDGSPKFNELTPIFVGKTILTNNTDQEQTLSTNSFTKTIQNSVTNSTTHGFKLGTKATAKFQIPLVGETGMELSTEYNFSDTSSKTNSISYAYTASPQNIKVPAHSSVEVIVNLNQAKAKGDVKLLSKISSSANATFYYSSGEVYRLRANLAYFANYAPDRRLSPNLDGTANLIGTGKYEVDYGTDFSVKVRPVNKNGISKRSVDEGYTYKVTPEIKKIDN	NA
Paenibacillus_larvae_NRRL_B_23403	OACAFOJK_02397	145	NA	NA	NO	NO	YES	NA	NA	NA	NA	NA	NA	NA	Vpa.hmm	462	1.7e-17	ND	NO	NO	NO	NO	NO	NO	NA	MINFRIDEGKAKKWGKEKYSRWKSVLKENEKRQITEYTKNASPINSYLRENDGNLGPNPEMDKKIELMDKALKKTKLHDSITVYRGTDGIIFGEEFQTTLMNGNKVNEEVAMKIREQFEGTVLLERGYLSTSIVLGIQFRQETFS	NA
Paenibacillus_larvae_NRRL_B_23403	OACAFOJK_02878	118	NA	NA	NO	NO	YES	NA	NA	NA	NA	NA	NA	NA	Mtx.hmm	870	5e-17	ND	NO	NO	NO	NO	NO	NO	NA	MYQIVTALNDTSVFDLNGPNHVTLWENNRGDHQKWKFVYNRDKNAYQIKSVSDKNLVLAWNAIPNSKQVFATPNQYKEEHYWILEECKDGYYIIKNKKDPTLFFNFSKSFTIFFLVIK	NA
Paenibacillus_larvae_NRRL_B_23403	OACAFOJK_03046	227	NA	NA	NO	NO	YES	NA	NA	NA	NA	NA	NA	NA	Vpb.hmm	881	3e-18	ND	NO	NO	NO	NO	NO	NO	NA	MKEISRTGDNQQDQQVLKSVGQFFYGENLDEPAFVSGHGINGFKIDPGQLKGADLKKKVKSARWIADFTPKQTGLYTFITGSNPYTHMFVDGKELKDNEITLTEGEHYSFVIVYFGNPEVEQEDLFQFEVKYTCNKQETQEIAAEDFSIPKKVSFDSLPPGIVPGTEGNEEKLKDTDEDGIYDEWEINGYTVVNHVVYPWPDNTTEEGKKRKSNTKKGIQKICVQSL	NA
Paenibacillus_larvae_NRRL_B_23403	OACAFOJK_03047	149	NA	NA	NO	NO	YES	NA	NA	NA	NA	NA	NA	NA	Vpb.hmm	881	3.4e-44	ND	NO	NO	NO	NO	NO	NO	NA	MSNPYESHTAGDPYSDLEKASGSIDRNINKVAWDPLVAAYPSITVGMERLVLSDNKEFSSSSGKSISRETSSSSSASNTEGIDVSAGFSLFQGFSGSVTGHYSHTSTHTVNSAQTSGQDWSEQLGLNAAQAAYVNANIRYYNYRNSSCV	NA
Paenibacillus_larvae_NRRL_B_23403	OACAFOJK_03049	433	NA	NA	NO	NO	YES	NA	NA	NA	NA	NA	NA	NA	Vpb.hmm	881	5.4e-48	ND	NO	NO	NO	NO	NO	NO	NA	MNINQVDRLENGEKLKLETTQFQGAFAKRDPAGGQVVIEENEWANYIPQIESVTTGILIDIKGGPMMERRIAAKAPDNPNDLTPELTLGQALIKSIGAYKDGENWYFKNEYTDEAHILSPNLVHFIYDRKTEKKIKKELERNKNIKNIYDMTIRPGMNIQISVPVVWDDFKNKNGNWDGGSYDQTNGLNNGSCYKIEPNKEVTYKIRLDANSKYLISMDVKGNGTGKVTVGTELMTREFNTPKEYNRQKVMFEAFEVPIEEIIISTNSTQSIYIDNFSIVKIGDAWDKLKEENKDFSKTYDQKDIYFASTDLEKYITNYKDEAIINKWVSDYKQEFKLEYYQNRGAFFIGDEQVEKVLTWDRKNQKLIFMKNMGIDRQLWFFKKGQKGFNIMSAADRSK…	NA
Paenibacillus_larvae_NRRL_B_23403	OACAFOJK_03314	202	NA	NA	NO	NO	YES	NA	NA	NA	NA	NA	NA	NA	Mpp.hmm	291	5.8e-41	ND	NO	NO	NO	NO	NO	YES	NA	MTNNTDQEQTLSTNSFTKTIQNSVTNSTTHGFKLGTKATAKFQIPLVGETGMELSTEYNFSDTSSKTNSTSYAYTASPQNIKVPAHSSVEVIVNLNQAKAKGDVKLLSKISSSANATFYYSSGEVYRLRGNLVYFANHAPDRRLSPNLDGTANLIGTGKYEVDYGTDFSVTVKPVSKNRISKRSVDEGYTYKVTPEIKKIGS	NA
Paenibacillus_larvae_NRRL_B_23403	OACAFOJK_03676	300	NA	NA	NO	NO	YES	NA	NA	NA	NA	NA	NA	NA	Vpb.hmm	881	5.7e-57	ND	NO	NO	NO	NO	NO	NO	NA	MTFLDTDTATEVKNQLDATSGSFADVNQLYDVKLTPKMNFTIKLASLYDSAESDSPLGNWIYTDQVDGGNTGKKQYQSADRNTSLIFSSEAKSKLNKNKAYYLSMYMKADSDTEPTIKVKGQNSTIASKKVKLNNKRYQRVDILVKNRGKNPIDRISVKGDSKTNVYWDDITITDISSIKPDKEIRETNKDHNMAIDICEGITDKEIQEMYKDYSETKNGHYINAVTFKNIKLLKKDIKKYRVETVQRYGFDTKKIRSSYSIDNNGNVKVNLLDHIETDENIIKIYVITKDGRKIQIYGK	NA
Paenibacillus_larvae_NRRL_B_23403	OACAFOJK_04096	975	NA	NA	NO	NO	YES	NA	NA	NA	NA	NA	NA	NA	Mtx.hmm	870	6.8e-154	ND	NO	NO	NO	NO	NO	NO	NA	MLQKMNIMVKKTLLVLMITVLLGGSILPIQGTTHAQPPNNPNGAQAATIRWISELSFEILAMYLHRSLPAELFDIGFSWRNNEITDEDGKTKIPERQRLLRWDRRPPNEILINGFVPQVINADPSLEETNLFRYVKSNTKSIFVSTTKTKYKNGKRYQPWSPRTRDNGIVYQYEIFAPGGVDVNRSFGEQSPWPNQLEVAFPGGIRPEFIRSVRELQNGRIQRIWINPNFQDPGNLEGISASSSTEQVMWHPDHPDGNHKDPNVYSSTNSDEDMFGPNGDVPDEEELPIINNRIADGEYQIKTSLTQDMAATLNLDSSEVGSPHLVSSLNQRYDNQKWIFIYDNSKQAYKIKSRQKQDLVLSLAAEAAVIRGWKDNGEDGQYWRIESTNDGCYKVVSYA…	NA
Paenibacillus_larvae_NRRL_B_23403	OACAFOJK_04104	201	NA	NA	NO	NO	YES	NA	NA	NA	NA	NA	NA	NA	Vpa.hmm	462	2.3e-33	ND	NO	NO	NO	NO	NO	NO	NA	MIDFRIDKEKAKKWGKKEYSKWKSTLTEEEKRQITLYTRNASPINTYLREEGIGSKPDMDKKIELIDKALIKTKLKDSVTVYRGTDGIIFGKEFQTTLMNGNKVNGEVAKKIKKEFEGTMLLERGYLSTSLVNGTLFLARPVLIELKIPKGGNAGYVDPISYYPGQLEMLLPRDTKYYIDNIKIIVNGGSQRLKVEARVLS	NA
Paenibacillus_larvae_NRRL_B_23403	OACAFOJK_04105	389	NA	NA	NO	NO	YES	NA	NA	NA	NA	NA	NA	NA	Vpb.hmm	881	8.7e-34	ND	NO	NO	NO	NO	NO	NO	NA	MERRIAAKDPLNPNDRTPELTLGEALEKSIGMYLDEENKNFYFINEETGTKHIISPDLVHLVYDTKTEKKIKEEQERKPDIKTIYGMTIRPEMNIQINVPVLYDDFTKNSDKWSGGDYDTEHALYKGQCYEIGKEKEGVYRNFSLERNATYLIVMAVKGSPTKDKNIIVEIDGITGVKEFGNFKVDKDYKYEKMVLKTFGDMENHLKLHIKNNTNDPIYIDNFSIVKIGRGIDELEKENIEYAKNIKYTDKFYIYGISGEKIITNDRSLPVMKNKGETEQQKFSIQYWGNGTCKIIDTSTGHVLTWIEKLAFLVFSQNTGGTHKNQFWYLKKSTNPNQMGYQIINYLDRSKVLEYDTGKDGKVKDGGLIRIATLDENKPSQYFKFPQKV	NA
Paenibacillus_larvae_NRRL_B_23403	OACAFOJK_04334	301	NA	NA	NO	NO	YES	NA	NA	NA	NA	NA	NA	NA	Vpb.hmm	881	4e-14	ND	NO	NO	NO	NO	NO	NO	NA	MTIRPGMNIQINVPVLYDDFTEKSGQWDGGDYDKENALYKGQCYKIPKKEVGVYSDFNLERNAIYLIIMAVKGSQTGKKNVTVEVNGVTGIKEIGNFIVDKDYKYEKMVLKTFGDMEQHLELLIKNHTQSPVYIDNFSVIKIGKGMDELRKENKNYAQQIDLSARYYVNPVSDEKMVIANVNGEAVMKKNTNENKYFKFAFDKTDNSFVIIDTKKELVLTWDKLKSKITFESGKIETWYLKKSTNPKQMGYQIINYLDRSKVLEYDTDNDGKVKDGKRIRIATLDENKPSQYFRFPQKVQE	NA
Paenibacillus_larvae_NRRL_B_23403	OACAFOJK_04510	190	NA	NA	NO	NO	YES	NA	NA	NA	NA	NA	NA	NA	Vpa.hmm	462	1.5e-27	ND	NO	NO	NO	NO	NO	NO	NA	MGEKEYKAWEKKLRANEKELVKEYTANAKPFNTYLRANEGKLGFKPEIDKKILKLDEALKKSKLSETVQVYRGDDTSIFGKEFQNSIYQGNKVNRELFRKLRDEYQGKIRTEYGYLSTSIVSNQQFAMRPVLTTLKVPKGAHAGYVDKISQYKGQYELLLPRNTKYKIDKMYIIVNKGSETIKIEATVQP	NA
Paenibacillus_larvae_NRRL_B_23403	OACAFOJK_04513	371	NA	NA	NO	NO	YES	NA	NA	NA	NA	NA	NA	NA	Vpb.hmm	881	4.8e-68	ND	NO	NO	NO	NO	NO	NO	NA	MNTADSAYYNGNIRYFNRGTAPIYNAEPTTSLVLDTGKKAKTLFTVKTKENQKAQVVKPGDSYPRKGLAPISMRSMDDFGSTPIPLSYDQLNDLEKGTPLSLETDQFAGDYIKVINGNQSSPEPWTYWLTQIEQSSARLILNDGDTETERRIAARTAEGYDQETKPEVTLGEAMELTFGIPKSDKPAYKGDLIQYVFDENTAKEVKKQLKNMGDQADLQNVKLKAGMQVMLKTNLVHNCSFQNEFGDWGEKLGSLTIEKGQGPDSENVLSISEFGGICQEWIKVLPETNYKVELTVKQDAGDGSEVTIASKDGKELGKLAIKEKESTGEFKTYTFNFHSGQNTEVGLYFVYLASSGTTHPMNVTNFKITRR	NA
Paenibacillus_larvae_NRRL_B_23403	OACAFOJK_04534	210	NA	NA	NO	NO	YES	NA	NA	NA	NA	NA	NA	NA	Mpp.hmm	291	1.2e-41	ND	NO	NO	NO	NO	NO	YES	NA	MFVGKTILTNNTDQEQTFSTNSFSKTITNSVTNSTTHGFKLGAKASAKFQIPLVGETGMELSTEYNFSDTSAKTNSESYTYTATPQNIKVPAHSSVEVIVNLNQVKSKGNVNLLTKAIGFVSARYDYSNYGHYSDFSLGDLAFRAPGKDFSTDMYNKNFAFLKGRGKYEASYGTDFSVTVKPINKNGISKRSVNESYTYKVTPEIKKIDN	NA
Paenibacillus_larvae_NRRL_B_23403	OACAFOJK_04551	477	NA	NA	NO	NO	YES	NA	NA	NA	NA	NA	NA	NA	Mtx.hmm	870	6.6e-39	ND	NO	NO	NO	NO	NO	NO	NA	MHLVFDKKIKEEQERKPDIKTIYGMTIRPGMNIQINVPVLYDDFTKKSGMWSGGNYDTEHALYKGQCYEIPAQKEGVYSNFSLEPKAIYLIVIAVKGKEAGNVTVNITESKEIKEIGNFEIGKNYKYQKMILFNDMKEHLKLHIKSETNDSVYIDNLSIIKIGKGIDKLKQENIEYAKNVGFDDRFYISAISGEEMVITNNSPIAVMKKKDGTKQQKLELQFLNNGSFKIMDTSKSTNKVLTLQKGYSILSFREDESIKTQFWYLKKSTNPNQMGYQIISAWDRSKVLEYDIYKDEKVGDGWPIRIASLDENKPSQYFKFPQEIAPVLPDGEYQIKSRKDTNVLADLSENKSGAIVHAFKNHDLINQKWNFVYDSSKQAYKIKSSQNPNLLLTWKSKSG…	NA
Paenibacillus_larvae_NRRL_B_23403	OACAFOJK_04555	159	NA	NA	NO	NO	YES	NA	NA	NA	NA	NA	NA	NA	Mpp.hmm	291	5.3e-18	ND	NO	NO	NO	NO	NO	YES	NA	MIAEAGIEINTKYNFSKTGSDTHSETVTYSIPQQKIKVPGNTTAVVSVHLKTVETTGKVDLATRYSGDMVFEGARIGVKWDMERIPLNTWTYYVKKNIPGLNKYLALEDNTKNILLKGEGSYKVKYGTIAEVNVEFVSHNGKLMDNGYTFEVVPEIVKK	NA
Paenibacillus_larvae_NRRL_B_23404	BBBDPDDB_02076	118	NA	NA	NO	NO	YES	NA	NA	NA	NA	NA	NA	NA	Mtx.hmm	870	5e-17	ND	NO	NO	NO	NO	NO	NO	NA	MYQIVTALNDTSVFDLNGPNHVTLWENNRGDHQKWKFVYNRDKNAYQIKSVSDKNLVLAWNAIPNSKQVFATPNQYKEEHYWILEECKDGYYIIKNKKDPTLFFNFSKSFTIFFLVIK	NA
Paenibacillus_larvae_NRRL_B_23404	BBBDPDDB_02237	691	NA	NA	NO	NO	YES	NA	NA	NA	NA	NA	NA	NA	Mtx.hmm	870	3.2e-17	ND	NO	NO	NO	NO	NO	NO	NA	MNSRTLTEQDEYTNLIVKFKDEVLQSTPLVLEEENILTQGHVDFFSDFSGLEFNRLIFTVSPEDIIQDLKTYNLPKDLSLFHYYSIQVSKDQGDPQSIVDRLKQSPFVETAYIEMPHVEFEGSDSVIPKDDLTKHGDVYAQPDRNPLFKKKGYLKAAPHGIDARYAWTIPGGEGEGITFVDMENGWLLDHEDLVDQQITLVTGSINLIDQASHGTAVLGEVVGTDNEIGIIGASPKARAKVTSTTRANGVGSMVDAIVSAVHEMTPGDVLLLEMQVTPGGVLVPIEYDQDKFDAIKYAVNKGITVVEAGANGSVNLDTFTKDGKYIFNRNSPDFKDSGAIMVGAGSSDTSHNRLWFSNYGSRIDVYAWGQNVTTTTSNDKYPSIKNLYTDGFNGTSSAS…	NA
Paenibacillus_larvae_NRRL_B_23404	BBBDPDDB_02325	300	NA	NA	NO	NO	YES	NA	NA	NA	NA	NA	NA	NA	Vpb.hmm	881	6.4e-57	ND	NO	NO	NO	NO	NO	NO	NA	MTFLDTDTATEVKNQLDATSGSFADVNQLYDVKLTPKMNFTIKLASLYDSAESDSPLGNWIYTDQVDGGNTGKKQYQSADRNTSLIFSSEAKSKLNKNKAYYLSMYMKADSDTEPTIKVKGQNSTIASKKVKLNNKRYQRVDILVKNRGKNPIDRISVKGDSKTNVYWDDITITDISSIKPDKEIRETNKDHNMAIDICEGITDKEIQEMYKDYSETKNGHYINAVTFKNIKLLKKDIKKYRVETVQRYGFDTKKIRSSYSIDNNGNVKVNLLDHIETDENIIKIYVITKDGRKIQIYGK	NA
Paenibacillus_larvae_NRRL_B_23404	BBBDPDDB_02654	227	NA	NA	NO	NO	YES	NA	NA	NA	NA	NA	NA	NA	Vpb.hmm	881	3.4e-18	ND	NO	NO	NO	NO	NO	NO	NA	MKEISRTGDNQQDQQVLKSVGQFFYGENLDEPAFVSGHGINGFKIDPGQLKGADLKKKVKSARWIADFTPKQTGLYTFITGSNPYTHMFVDGKELKDNEITLTEGEHYSFVIVYFGNPEVEQEDLFQFEVKYTCNKQETQEIAAEDFSIPKKVSFDSLPPGIVPGTEGNEEKLKDTDEDGIYDEWEINGYTVVNHVVYPWPDNTTEEGKKRKSNTKKGIQKICVQSL	NA
Paenibacillus_larvae_NRRL_B_23404	BBBDPDDB_02655	149	NA	NA	NO	NO	YES	NA	NA	NA	NA	NA	NA	NA	Vpb.hmm	881	3.9e-44	ND	NO	NO	NO	NO	NO	NO	NA	MSNPYESHTAGDPYSDLEKASGSIDRNINKVAWDPLVAAYPSITVGMERLVLSDNKEFSSSSGKSISRETSSSSSASNTEGIDVSAGFSLFQGFSGSVTGHYSHTSTHTVNSAQTSGQDWSEQLGLNAAQAAYVNANIRYYNYRNSSCV	NA
Paenibacillus_larvae_NRRL_B_23404	BBBDPDDB_02657	433	NA	NA	NO	NO	YES	NA	NA	NA	NA	NA	NA	NA	Vpb.hmm	881	6.1e-48	ND	NO	NO	NO	NO	NO	NO	NA	MNINQVDRLENGEKLKLETTQFQGAFAKRDPAGGQVVIEENEWANYIPQIESVTTGILIDIKGGPMMERRIAAKAPDNPNDLTPELTLGQALIKSIGAYKDGENWYFKNEYTDEAHILSPNLVHFIYDRKTEKKIKKELERNKNIKNIYDMTIRPGMNIQISVPVVWDDFKNKNGNWDGGSYDQTNGLNNGSCYKIEPNKEVTYKIRLDANSKYLISMDVKGNGTGKVTVGTELMTREFNTPKEYNRQKVMFEAFEVPIEEIIISTNSTQSIYIDNFSIVKIGDAWDKLKEENKDFSKTYDQKDIYFASTDLEKYITNYKDEAIINKWVSDYKQEFKLEYYQNRGAFFIGDEQVEKVLTWDRKNQKLIFMKNMGIDRQLWFFKKGQKGFNIMSAADRSK…	NA
Paenibacillus_larvae_NRRL_B_23404	BBBDPDDB_02658	395	NA	NA	NO	NO	YES	NA	NA	NA	NA	NA	NA	NA	Vpb.hmm	881	3.6e-35	ND	NO	NO	NO	NO	NO	NO	NA	MGGNRFIERRVAAKDPLNPNDRTPELTLGEALEKSIGMFLDKENKNFYFIDEETGNRHIISPDLVHLVFDKKTEKKIKEEQERKPDIKTIYGMTIRPEMNIQINVPVLYDDFTKNSDKWSGGDYDTEHALYKGQCYEIGKEKEGVYRNFSLERNATYLIVMAVKGSPTKDKNIIVEIDGITGVKEFGNFKVDKDYKYEKMVLKTFGDMENHLKLHIKNNTNDPIYIDNFSIVKIGRGIDELEKENIEYAKNIKYTDKFYIYGISGEKIITNDRSLPVMKNKGETEQQKFSIQYWGNGTCKIIDTSTGHVLTWIEKLAFLVFSQNTGGTHKNQFWYLKKSTNPNQMGYQIINYLDRSKVLEYDTGKDGKVKDGGLIRIATLDENKPSQYFKFPQKV	NA
Paenibacillus_larvae_NRRL_B_23404	BBBDPDDB_02659	201	NA	NA	NO	NO	YES	NA	NA	NA	NA	NA	NA	NA	Vpa.hmm	462	2.3e-33	ND	NO	NO	NO	NO	NO	NO	NA	MIDFRIDKEKAKKWGKKEYSKWKSTLTEEEKRQITLYTRNASPINTYLREEGIGSKPDMDKKIELIDKALIKTKLKDSVTVYRGTDGIIFGKEFQTTLMNGNKVNGEVAKKIKKEFEGTMLLERGYLSTSLVNGTLFLARPVLIELKIPKGGNAGYVDPISYYPGQLEMLLPRDTKYYIDNIKIIVNGGSQRLKVEARVLS	NA
Paenibacillus_larvae_NRRL_B_23404	BBBDPDDB_03297	202	NA	NA	NO	NO	YES	NA	NA	NA	NA	NA	NA	NA	Mpp.hmm	291	5.8e-41	ND	NO	NO	NO	NO	NO	YES	NA	MTNNTDQEQTLSTNSFTKTIQNSVTNSTTHGFKLGTKATAKFQIPLVGETGMELSTEYNFSDTSSKTNSTSYAYTASPQNIKVPAHSSVEVIVNLNQAKAKGDVKLLSKISSSANATFYYSSGEVYRLRGNLVYFANHAPDRRLSPNLDGTANLIGTGKYEVDYGTDFSVTVKPVSKNRISKRSVDEGYTYKVTPEIKKIGS	NA
Paenibacillus_larvae_NRRL_B_23404	BBBDPDDB_03530	305	NA	NA	NO	NO	YES	NA	NA	NA	NA	NA	NA	NA	Mpp.hmm	291	4.9e-45	ND	NO	NO	NO	NO	NO	YES	NA	MVLATVASIGTSFTALDSASAAQVNNTNYKSQIEAQKNIGIVDWKEPFQDATNFIGTFIINHSGEFLRSEFDPAPLSIKELSVEQDGSPKFNELTPIFVGKTILTNNTDQEQTLSTNSFTKTIQNSVTNSTTHGFKLGTKATAKFQIPLVGETGMELSTEYNFSDTSSKTNSISYAYTASPQNIKVPAHSSVEVIVNLNQAKAKGDVKLLSKISSSANATFYYSSGEVYRLRANLAYFANYAPDRRLSPNLDGTANLIGTGKYEVDYGTDFSVKVRPVNKNGISKRSVDEGYTYKVTPEIKKIDN	NA
Paenibacillus_larvae_NRRL_B_23404	BBBDPDDB_03568	301	NA	NA	NO	NO	YES	NA	NA	NA	NA	NA	NA	NA	Vpb.hmm	881	4.5e-14	ND	NO	NO	NO	NO	NO	NO	NA	MTIRPGMNIQINVPVLYDDFTEKSGQWDGGDYDKENALYKGQCYKIPKKEVGVYSDFNLERNAIYLIIMAVKGSQTGKKNVTVEVNGVTGIKEIGNFIVDKDYKYEKMVLKTFGDMEQHLELLIKNHTQSPVYIDNFSVIKIGKGMDELRKENKNYAQQIDLSARYYVNPVSDEKMVIANVNGEAVMKKNTNENKYFKFAFDKTDNSFVIIDTKKELVLTWDKLKSKITFESGKIETWYLKKSTNPKQMGYQIINYLDRSKVLEYDTDNDGKVKDGKRIRIATLDENKPSQYFRFPQKVQE	NA
Paenibacillus_larvae_NRRL_B_23404	BBBDPDDB_03569	535	NA	NA	NO	NO	YES	NA	NA	NA	NA	NA	NA	NA	Mtx.hmm	870	8.2e-39	ND	NO	NO	NO	NO	NO	NO	NA	MERRIAAKDPLNPNDRTPELTLGEALEKSIGMYLDEENKNFYFINEETGIKHIISPDLVHLVFDKKIKEEQERKPDIKTIYGMTIRPGMNIQINVPVLYDDFTKKSGMWSGGNYDTEHALYKGQCYEIPAQKEGVYSNFSLEPKAIYLIVIAVKGKEAGNVTVNITESKEIKEIGNFEIGKNYKYQKMILFNDMKEHLKLHIKSETNDSVYIDNLSIIKIGKGIDKLKQENIEYAKNVGFDDRFYISAISGEEMVITNNSPIAVMKKKDGTKQQKLELQFLNNGSFKIMDTSKSTNKVLTLQKGYSILSFREDESIKTQFWYLKKSTNPNQMGYQIISAWDRSKVLEYDIYKDEKVGDGWPIRIASLDENKPSQYFKFPQEIAPVLPDGEYQIKSRKDT…	NA
Paenibacillus_larvae_NRRL_B_23404	BBBDPDDB_03797	975	NA	NA	NO	NO	YES	NA	NA	NA	NA	NA	NA	NA	Mtx.hmm	870	6.8e-154	ND	NO	NO	NO	NO	NO	NO	NA	MLQKMNIMVKKTLLVLMITVLLGGSILPIQGTTHAQPPNNPNGAQAATIRWISELSFEILAMYLHRSLPAELFDIGFSWRNNEITDEDGKTKIPERQRLLRWDRRPPNEILINGFVPQVINADPSLEETNLFRYVKSNTKSIFVSTTKTKYKNGKRYQPWSPRTRDNGIVYQYEIFAPGGVDVNRSFGEQSPWPNQLEVAFPGGIRPEFIRSVRELQNGRIQRIWINPNFQDPGNLEGISASSSTEQVMWHPDHPDGNHKDPNVYSSTNSDEDMFGPNGDVPDEEELPIINNRIADGEYQIKTSLTQDMAATLNLDSSEVGSPHLVSSLNQRYDNQKWIFIYDNSKQAYKIKSRQKQDLVLSLAAEAAVIRGWKDNGEDGQYWRIESTNDGCYKVVSYA…	NA
Paenibacillus_larvae_NRRL_B_23404	BBBDPDDB_04472	145	NA	NA	NO	NO	YES	NA	NA	NA	NA	NA	NA	NA	Vpa.hmm	462	1.7e-17	ND	NO	NO	NO	NO	NO	NO	NA	MINFRIDEGKAKKWGKEKYSRWKSVLKENEKRQITEYTKNASPINSYLRENDGNLGPNPEMDKKIELMDKALKKTKLHDSITVYRGTDGIIFGEEFQTTLMNGNKVNEEVAMKIREQFEGTVLLERGYLSTSIVLGIQFRQETFS	NA
Paenibacillus_larvae_NRRL_B_23404	BBBDPDDB_04495	237	NA	NA	NO	NO	YES	NA	NA	NA	NA	NA	NA	NA	Mpp.hmm	291	1.1e-43	ND	NO	NO	NO	NO	NO	YES	NA	MEPSFLHNYTDSTVEQETPSITNELTPMFVGKTILTNNTDQEQTFSTNSFSKTITNSVTNSTTHGFKLGAKASAKFQIPLVGETGMELSTEYNFSDTSAKTNSESYTYTATPQNIKVPAHSSVEVIVNLNQVKSKGNVNLLTKAIGFVSARYDYSNYGHYSDFSLGDLAFRAPGKDFSTDMYNKNFAFLKGRGKYEASYGTDFSVTVKPINKNGISKRSVNESYTYKVTPEIKKIDN	NA
Paenibacillus_larvae_NRRL_B_23404	BBBDPDDB_04517	371	NA	NA	NO	NO	YES	NA	NA	NA	NA	NA	NA	NA	Vpb.hmm	881	2e-68	ND	NO	NO	NO	NO	NO	NO	NA	MNTADSAYYNGNIRYFNRGTAPIYNAEPTTSLVLDTGKKAKTLFTVKTKENQKAQVVKPGDSYPRKGLAPISMRSMDDFGSTPIPLSYDQLNDLEKGTPLSLETDQFAGDYIKVINGNQSSPEPWTYWLTQIEQSSARLILNDGDTETERRIAARTAEGYDQETKPEVTLGEAMELTFGIPKSDKPAYKGDLIQYVFDENTAKEVKKQLKNMGDQADLQNVKLKAGMQVMLKTNLVHNGSFQNEFGDWGEKLGSLTIEKGQGPDSENVLSISEFGGICQEWIKVLPETNYKVELTVKQDAGDGSEVTIASKDGKELGKLAIKEKESTGEFKTYTFNFHSGQNTEVGLYFVYLASSGTTHPMNVTNFKITRR	NA
Paenibacillus_larvae_NRRL_B_23404	BBBDPDDB_04520	190	NA	NA	NO	NO	YES	NA	NA	NA	NA	NA	NA	NA	Vpa.hmm	462	1.5e-27	ND	NO	NO	NO	NO	NO	NO	NA	MGEKEYKAWEKKLRANEKELVKEYTANAKPFNTYLRANEGKLGFKPEIDKKILKLDEALKKSKLSETVQVYRGDDTSIFGKEFQNSIYQGNKVNRELFRKLRDEYQGKIRTEYGYLSTSIVSNQQFAMRPVLTTLKVPKGAHAGYVDKISQYKGQYELLLPRNTKYKIDKMYIIVNKGSETIKIEATVQP	NA
Paenibacillus_larvae_NRRL_B_23404	BBBDPDDB_04529	159	NA	NA	NO	NO	YES	NA	NA	NA	NA	NA	NA	NA	Mpp.hmm	291	5.3e-18	ND	NO	NO	NO	NO	NO	YES	NA	MIAEAGIEINTKYNFSKTGSDTHSETVTYSIPQQKIKVPGNTTAVVSVHLKTVETTGKVDLATRYSGDMVFEGARIGVKWDMERIPLNTWTYYVKKNIPGLNKYLALEDNTKNILLKGEGSYKVKYGTIAEVNVEFVSHNGKLMDNGYTFEVVPEIVKK	NA
Paenibacillus_larvae_NRRL_B_23404	BBBDPDDB_04566	171	NA	NA	NO	NO	YES	NA	NA	NA	NA	NA	NA	NA	Vpb.hmm	881	1.5e-46	ND	NO	NO	NO	NO	NO	NO	NA	MLDTDDDGICDEWEVNGYYVKNNIAVFPWPKKGSKEEEELIKQGFKKFVSNPNESHTAGDPYSDLEKASGAFDRTIHKAARDPLVAAYPSITVGMEELILSNNKNISSTEGKTVSRSTSSSVSDSNTEGIDVNAGFSLFPDFQHPLPAIIPIPLRIPLILPILQGKIGSIN	NA
Paenibacillus_larvae_NRRL_B_23405	FIPMMPJD_00070	975	NA	NA	NO	NO	YES	NA	NA	NA	NA	NA	NA	NA	Mtx.hmm	870	6.8e-154	ND	NO	NO	NO	NO	NO	NO	NA	MLQKMNIMVKKTLLVLMITVLLGGSILPIQGTTHAQPPNNPNGAQAATIRWISELSFEILAMYLHRSLPAELFDIGFSWRNNEITDEDGKTKIPERQRLLRWDRRPPNEILINGFVPQVINADPSLEETNLFRYVKSNTKSIFVSTTKTKYKNGKRYQPWSPRTRDNGIVYQYEIFAPGGVDVNRSFGEQSPWPNQLEVAFPGGIRPEFIRSVRELQNGRIQRIWINPNFQDPGNLEGISASSSTEQVMWHPDHPDGNHKDPNVYSSTNSDEDMFGPNGDVPDEEELPIINNRIADGEYQIKTSLTQDMAATLNLDSSEVGSPHLVSSLNQRYDNQKWIFIYDNSKQAYKIKSRQKQDLVLSLAAEAAVIRGWKDNGEDGQYWRIESTNDGCYKVVSYA…	NA
Paenibacillus_larvae_NRRL_B_23405	FIPMMPJD_00311	118	NA	NA	NO	NO	YES	NA	NA	NA	NA	NA	NA	NA	Mtx.hmm	870	5e-17	ND	NO	NO	NO	NO	NO	NO	NA	MYQIVTALNDTSVFDLNGPNHVTLWENNRGDHQKWKFVYNRDKNAYQIKSVSDKNLVLAWNAIPNSKQVFATPNQYKEEHYWILEECKDGYYIIKNKKDPTLFFNFSKSFTIFFLVIK	NA
Paenibacillus_larvae_NRRL_B_23405	FIPMMPJD_01291	433	NA	NA	NO	NO	YES	NA	NA	NA	NA	NA	NA	NA	Vpb.hmm	881	6.7e-48	ND	NO	NO	NO	NO	NO	NO	NA	MNINQVDRLENGEKLKLETTQFQGAFAKRDPAGGQVVIEENEWANYIPQIESVTTGILIDIKGGPMMERRIAAKAPDNPNDLTPELTLGQALIKSIGAYKDGENWYFKNEYTDEAHILSPNLVHFIYDRKTEKKIKKELERNKNIKNIYDMTIRPGMNIQISVPVVWDDFKNKNGNWDGGSYDQTNGLNNGSCYKIEPNKEVTYKIRLDANSKYLISMDVKGNGTGKVTVGTELMTREFNTPKEYNRQKVMFEAFEVPIEEIIISTNSTQSIYIDNFSIVKIGDAWDKLKEENKDFSKTYDQKDIYFASTDLEKYITNYKDEAIINKWVSDYKQEFKLEYYQNRGAFFIGDEQVEKVLTWDRKNQKLIFMKNMGIDRQLWFFKKGQKGFNIMSAADRSK…	NA
Paenibacillus_larvae_NRRL_B_23405	FIPMMPJD_01293	149	NA	NA	NO	NO	YES	NA	NA	NA	NA	NA	NA	NA	Vpb.hmm	881	4.3e-44	ND	NO	NO	NO	NO	NO	NO	NA	MSNPYESHTAGDPYSDLEKASGSIDRNINKVAWDPLVAAYPSITVGMERLVLSDNKEFSSSSGKSISRETSSSSSASNTEGIDVSAGFSLFQGFSGSVTGHYSHTSTHTVNSAQTSGQDWSEQLGLNAAQAAYVNANIRYYNYRNSSCV	NA
Paenibacillus_larvae_NRRL_B_23405	FIPMMPJD_01294	227	NA	NA	NO	NO	YES	NA	NA	NA	NA	NA	NA	NA	Vpb.hmm	881	3.8e-18	ND	NO	NO	NO	NO	NO	NO	NA	MKEISRTGDNQQDQQVLKSVGQFFYGENLDEPAFVSGHGINGFKIDPGQLKGADLKKKVKSARWIADFTPKQTGLYTFITGSNPYTHMFVDGKELKDNEITLTEGEHYSFVIVYFGNPEVEQEDLFQFEVKYTCNKQETQEIAAEDFSIPKKVSFDSLPPGIVPGTEGNEEKLKDTDEDGIYDEWEINGYTVVNHVVYPWPDNTTEEGKKRKSNTKKGIQKICVQSL	NA
Paenibacillus_larvae_NRRL_B_23405	FIPMMPJD_01479	691	NA	NA	NO	NO	YES	NA	NA	NA	NA	NA	NA	NA	Mtx.hmm	870	3.2e-17	ND	NO	NO	NO	NO	NO	NO	NA	MNSRTLTEQDEYTNLIVKFKDEVLQSTPLVLEEENILTQGHVDFFSDFSGLEFNRLIFTVSPEDIIQDLKTYNLPKDLSLFHYYSIQVSKDQGDPQSIVDRLKQSPFVETAYIEMPHVEFEGSDSVIPKDDLTKHGDVYAQPDRNPLFKKKGYLKAAPHGIDARYAWTIPGGEGEGITFVDMENGWLLDHEDLVDQQITLVTGSINLIDQASHGTAVLGEVVGTDNEIGIIGASPKARAKVTSTTRANGVGSMVDAIVSAVHEMTPGDVLLLEMQVTPGGVLVPIEYDQDKFDAIKYAVNKGITVVEAGANGSVNLDTFTKDGKYIFNRNSPDFKDSGAIMVGAGSSDTSHNRLWFSNYGSRIDVYAWGQNVTTTTSNDKYPSIKNLYTDGFNGTSSAS…	NA
Paenibacillus_larvae_NRRL_B_23405	FIPMMPJD_01777	305	NA	NA	NO	NO	YES	NA	NA	NA	NA	NA	NA	NA	Mpp.hmm	291	4.9e-45	ND	NO	NO	NO	NO	NO	YES	NA	MVLATVASIGTSFTALDSASAAQVNNTNYKSQIEAQKNIGIVDWKEPFQDATNFIGTFIINHSGEFLRSEFDPAPLSIKELSVEQDGSPKFNELTPIFVGKTILTNNTDQEQTLSTNSFTKTIQNSVTNSTTHGFKLGTKATAKFQIPLVGETGMELSTEYNFSDTSSKTNSISYAYTASPQNIKVPAHSSVEVIVNLNQAKAKGDVKLLSKISSSANATFYYSSGEVYRLRANLAYFANYAPDRRLSPNLDGTANLIGTGKYEVDYGTDFSVKVRPVNKNGISKRSVDEGYTYKVTPEIKKIDN	NA
Paenibacillus_larvae_NRRL_B_23405	FIPMMPJD_02841	202	NA	NA	NO	NO	YES	NA	NA	NA	NA	NA	NA	NA	Mpp.hmm	291	5.8e-41	ND	NO	NO	NO	NO	NO	YES	NA	MTNNTDQEQTLSTNSFTKTIQNSVTNSTTHGFKLGTKATAKFQIPLVGETGMELSTEYNFSDTSSKTNSTSYAYTASPQNIKVPAHSSVEVIVNLNQAKAKGDVKLLSKISSSANATFYYSSGEVYRLRGNLVYFANHAPDRRLSPNLDGTANLIGTGKYEVDYGTDFSVTVKPVSKNRISKRSVDEGYTYKVTPEIKKIGS	NA
Paenibacillus_larvae_NRRL_B_23405	FIPMMPJD_03090	395	NA	NA	NO	NO	YES	NA	NA	NA	NA	NA	NA	NA	Vpb.hmm	881	4e-35	ND	NO	NO	NO	NO	NO	NO	NA	MGGNRFIERRVAAKDPLNPNDRTPELTLGEALEKSIGMFLDKENKNFYFIDEETGNRHIISPDLVHLVFDKKTEKKIKEEQERKPDIKTIYGMTIRPEMNIQINVPVLYDDFTKNSDKWSGGDYDTEHALYKGQCYEIGKEKEGVYRNFSLERNATYLIVMAVKGSPTKDKNIIVEIDGITGVKEFGNFKVDKDYKYEKMVLKTFGDMENHLKLHIKNNTNDPIYIDNFSIVKIGRGIDELEKENIEYAKNIKYTDKFYIYGISGEKIITNDRSLPVMKNKGETEQQKFSIQYWGNGTCKIIDTSTGHVLTWIEKLAFLVFSQNTGGTHKNQFWYLKKSTNPNQMGYQIINYLDRSKVLEYDTGKDGKVKDGGLIRIATLDENKPSQYFKFPQKV	NA
Paenibacillus_larvae_NRRL_B_23405	FIPMMPJD_03091	201	NA	NA	NO	NO	YES	NA	NA	NA	NA	NA	NA	NA	Vpa.hmm	462	2.3e-33	ND	NO	NO	NO	NO	NO	NO	NA	MIDFRIDKEKAKKWGKKEYSKWKSTLTEEEKRQITLYTRNASPINTYLREEGIGSKPDMDKKIELIDKALIKTKLKDSVTVYRGTDGIIFGKEFQTTLMNGNKVNGEVAKKIKKEFEGTMLLERGYLSTSLVNGTLFLARPVLIELKIPKGGNAGYVDPISYYPGQLEMLLPRDTKYYIDNIKIIVNGGSQRLKVEARVLS	NA
Paenibacillus_larvae_NRRL_B_23405	FIPMMPJD_03269	529	NA	NA	NO	NO	YES	NA	NA	NA	NA	NA	NA	NA	Vpb.hmm	881	5.9e-260	ND	NO	NO	NO	NO	NO	NO	NA	MKKKLSGVVTCTLLAFTCLNAIVPPAYAQNEGNQTIATQGTQEKEMDRTGLLGYYFKGNNFNELALFAPTRDNTLIYDQETADALLDKDQQTYQSIRWVGLIQSKETGDFTFQLSDDQNAKIKIDGHLVSNQGTDKQVVHLEKDKLVPIKIEYKPEGKLDSNNQTFKELKLFKINKQNQMVPIQQEEVRNPDFNKEAKSSLRKKRSVLSDDQSIDDDDTIDIDTDNDKIPDVWEENGYTIKNKLVVKWDDSLAAKGYTKFVSNPNEAHTVGDPYTDYEKAARDLPLANAKETFNPLVAAFPSVNVNMEKMILSPNKDLSESVQSNSSTNWSYSNTVGASVEIGFSLFTGPSFGVSANYQHSDTVAQEWGSSNGTSSQFNTASAGYLNANVRYNNVGTGA…	NA
Paenibacillus_larvae_NRRL_B_23405	FIPMMPJD_03372	237	NA	NA	NO	NO	YES	NA	NA	NA	NA	NA	NA	NA	Mpp.hmm	291	1.1e-43	ND	NO	NO	NO	NO	NO	YES	NA	MEPSFLHNYTDSTVEQETPSITNELTPMFVGKTILTNNTDQEQTFSTNSFSKTITNSVTNSTTHGFKLGAKASAKFQIPLVGETGMELSTEYNFSDTSAKTNSESYTYTATPQNIKVPAHSSVEVIVNLNQVKSKGNVNLLTKAIGFVSARYDYSNYGHYSDFSLGDLAFRAPGKDFSTDMYNKNFAFLKGRGKYEASYGTDFSVTVKPINKNGISKRSVNESYTYKVTPEIKKIDN	NA
Paenibacillus_larvae_NRRL_B_23405	FIPMMPJD_04143	301	NA	NA	NO	NO	YES	NA	NA	NA	NA	NA	NA	NA	Vpb.hmm	881	5e-14	ND	NO	NO	NO	NO	NO	NO	NA	MTIRPGMNIQINVPVLYDDFTEKSGQWDGGDYDKENALYKGQCYKIPKKEVGVYSDFNLERNAIYLIIMAVKGSQTGKKNVTVEVNGVTGIKEIGNFIVDKDYKYEKMVLKTFGDMEQHLELLIKNHTQSPVYIDNFSVIKIGKGMDELRKENKNYAQQIDLSARYYVNPVSDEKMVIANVNGEAVMKKNTNENKYFKFAFDKTDNSFVIIDTKKELVLTWDKLKSKITFESGKIETWYLKKSTNPKQMGYQIINYLDRSKVLEYDTDNDGKVKDGKRIRIATLDENKPSQYFRFPQKVQE	NA
Paenibacillus_larvae_NRRL_B_23405	FIPMMPJD_04351	300	NA	NA	NO	NO	YES	NA	NA	NA	NA	NA	NA	NA	Vpb.hmm	881	7.2e-57	ND	NO	NO	NO	NO	NO	NO	NA	MTFLDTDTATEVKNQLDATSGSFADVNQLYDVKLTPKMNFTIKLASLYDSAESDSPLGNWIYTDQVDGGNTGKKQYQSADRNTSLIFSSEAKSKLNKNKAYYLSMYMKADSDTEPTIKVKGQNSTIASKKVKLNNKRYQRVDILVKNRGKNPIDRISVKGDSKTNVYWDDITITDISSIKPDKEIRETNKDHNMAIDICEGITDKEIQEMYKDYSETKNGHYINAVTFKNIKLLKKDIKKYRVETVQRYGFDTKKIRSSYSIDNNGNVKVNLLDHIETDENIIKIYVITKDGRKIQIYGK	NA
Paenibacillus_larvae_NRRL_B_23405	FIPMMPJD_04375	371	NA	NA	NO	NO	YES	NA	NA	NA	NA	NA	NA	NA	Vpb.hmm	881	2.2e-68	ND	NO	NO	NO	NO	NO	NO	NA	MNTADSAYYNGNIRYFNRGTAPIYNAEPTTSLVLDTGKKAKTLFTVKTKENQKAQVVKPGDSYPRKGLAPISMRSMDDFGSTPIPLSYDQLNDLEKGTPLSLETDQFAGDYIKVINGNQSSPEPWTYWLTQIEQSSARLILNDGDTETERRIAARTAEGYDQETKPEVTLGEAMELTFGIPKSDKPAYKGDLIQYVFDENTAKEVKKQLKNMGDQADLQNVKLKAGMQVMLKTNLVHNGSFQNEFGDWGEKLGSLTIEKGQGPDSENVLSISEFGGICQEWIKVLPETNYKVELTVKQDAGDGSEVTIASKDGKELGKLAIKEKESTGEFKTYTFNFHSGQNTEVGLYFVYLASSGTTHPMNVTNFKITRR	NA
Paenibacillus_larvae_NRRL_B_23405	FIPMMPJD_04378	190	NA	NA	NO	NO	YES	NA	NA	NA	NA	NA	NA	NA	Vpa.hmm	462	1.5e-27	ND	NO	NO	NO	NO	NO	NO	NA	MGEKEYKAWEKKLRANEKELVKEYTANAKPFNTYLRANEGKLGFKPEIDKKILKLDEALKKSKLSETVQVYRGDDTSIFGKEFQNSIYQGNKVNRELFRKLRDEYQGKIRTEYGYLSTSIVSNQQFAMRPVLTTLKVPKGAHAGYVDKISQYKGQYELLLPRNTKYKIDKMYIIVNKGSETIKIEATVQP	NA
Paenibacillus_larvae_NRRL_B_23405	FIPMMPJD_04416	145	NA	NA	NO	NO	YES	NA	NA	NA	NA	NA	NA	NA	Vpa.hmm	462	1.7e-17	ND	NO	NO	NO	NO	NO	NO	NA	MINFRIDEGKAKKWGKEKYSRWKSVLKENEKRQITEYTKNASPINSYLRENDGNLGPNPEMDKKIELMDKALKKTKLHDSITVYRGTDGIIFGEEFQTTLMNGNKVNEEVAMKIREQFEGTVLLERGYLSTSIVLGIQFRQETFS	NA
Paenibacillus_larvae_NRRL_B_23405	FIPMMPJD_04440	171	NA	NA	NO	NO	YES	NA	NA	NA	NA	NA	NA	NA	Vpb.hmm	881	1.6e-46	ND	NO	NO	NO	NO	NO	NO	NA	MLDTDDDGICDEWEVNGYYVKNNIAVFPWPKKGSKEEEELIKQGFKKFVSNPNESHTAGDPYSDLEKASGAFDRTIHKAARDPLVAAYPSITVGMEELILSNNKNISSTEGKTVSRSTSSSVSDSNTEGIDVNAGFSLFPDFQHPLPAIIPIPLRIPLILPILQGKIGSIN	NA
Paenibacillus_larvae_NRRL_B_23405	FIPMMPJD_04543	535	NA	NA	NO	NO	YES	NA	NA	NA	NA	NA	NA	NA	Mtx.hmm	870	8.2e-39	ND	NO	NO	NO	NO	NO	NO	NA	MERRIAAKDPLNPNDRTPELTLGEALEKSIGMYLDEENKNFYFINEETGTKHIISPDLVHLVFDKKIKEEQERKPDIKTIYGMTIRPGMNIQINVPVLYDDFTKKSGMWSGGNYDTEHALYKGQCYEIPAQKEGVYSNFSLEPKAIYLIVIAVKGKEAGNVTVNITESKEIKEIGNFEIGKNYKYQKMILFNDMKEHLKLHIKSETNDSVYIDNLSIIKIGKGIDKLKQENIEYAKNVGFDDRFYISAISGEEMVITNNSPIAVMKKKDGTKQQKLELQFLNNGSFKIMDTSKSTNKVLTLQKGYSILSFREDESIKTQFWYLKKSTNPNQMGYQIISAWDRSKVLEYDIYKDEKVGDGWPIRIASLDENKPSQYFKFPQEIAPVLPDGEYQIKSRKDT…	NA
Paenibacillus_larvae_NRRL_B_23405	FIPMMPJD_04566	159	NA	NA	NO	NO	YES	NA	NA	NA	NA	NA	NA	NA	Mpp.hmm	291	5.3e-18	ND	NO	NO	NO	NO	NO	YES	NA	MIAEAGIEINTKYNFSKTGSDTHSETVTYSIPQQKIKVPGNTTAVVSVHLKTVETTGKVDLATRYSGDMVFEGARIGVKWDMERIPLNTWTYYVKKNIPGLNKYLALEDNTKNILLKGEGSYKVKYGTIAEVNVEFVSHNGKLMDNGYTFEVVPEIVKK	NA
Paenibacillus_larvae_NRRL_NRS_1683	AJCHDPJN_00102	288	NA	NA	NO	NO	YES	NA	NA	NA	NA	NA	NA	NA	Mpp.hmm	291	9.6e-43	ND	NO	NO	NO	NO	NO	YES	NA	MNKKIGKKMFILATVASIGTSFTVTSLDKASAAPVNDTEYMSQINTQTNATIIDWKKPIEEAMQRMGKKFAADNPERGKFLGINDVRYLNVKFLDFSVEQETPSITNELTPMFVGKTILTNNTDQEQTFSTNSFSKTITNSVTNSTTHGFKLGAKASAKFQIPLVGETGMELSTEYNFSDTSAKTNSESYTYTATPQNIKVPAHSSVEVIVNLNQVKSKGNVNLLTKAIGFVSARYDYSNYGHYSDFSLGNLAFRAPGKDFSTDMYNKNFAFLKGRGKYEVVMELIFL	NA
Paenibacillus_larvae_NRRL_NRS_1683	AJCHDPJN_00256	729	NA	NA	NO	NO	YES	NA	NA	NA	NA	NA	NA	NA	Vpb.hmm	881	8.5e-155	ND	NO	NO	NO	NO	NO	NO	NA	MTTTEQTHNLPLGLMGFYYTDRNFTDLSMIVNQTFDDRTDKGDKKELSEALTQEQQRFQSILWTGYIKPSETNDYLFSTSDDEHVALKIDEHIVLNGSEKKEHIHLKQNELYKIVLEYKPKDGRNQDVLDTFKVFWAVGKDEKVIIPKENLILPTSVERSKEDRIIPTQDIHGRSIDVLTRDTDDDGIPDEWEINGYTVVGRVVVKWDEGKHAGKYKKFVSDPYDAHTAGDPYTDYEKAAGIVDKAISRVALNPLVPAYPSVGVAMEKFVISKNQDVEVGSEGSLTISNGSSTENSVTTGIDVSINASLFDFGASVSTSFSKTTSHTLSTEKTEGKSWSESIGINTAESAYFNGNIRYFNRGTAPMYNVLPTMNLILDKGKNARTLYTVKAQENHKAQV…	NA
Paenibacillus_larvae_NRRL_NRS_1683	AJCHDPJN_00258	374	NA	NA	NO	NO	YES	NA	NA	NA	NA	NA	NA	NA	Cyt.hmm	411	1.2e-18	ND	NO	NO	NO	NO	NO	NO	NA	MGIIGISPKAKAKVTSKYRANGKQSHADAIASAAKEMNPGDVLVLTWGYRDGGRPENTPDIFEAIKFATDKGITVIQSAGNSSVNLDEYTVNGKYVMNRNSPDFKDSGAIIVGGASSDVPHKRRKSSGYGSRVDVYAWGENVTTTYSNNDDPSIKNLYRHNFNGTSSAAPIIAGAVVNLQGIAKAKLGRPFTPEEVRDLLSDPDTGTPSKNPSSDRIGVMPDLKLILNKLGFTPTTSILQIVTALNDTSVVDMSLQQYGNVHLWKYRGGSNQKWRAIYDKMKEAYQFRNLYDENLVLAWNAISNSRQVFATPNQNKEEHYWILEATRDGYYIIKNKKDPTLVLDVADSKTENGSEIIVYKQNNGKNQKFKLREV	NA
Paenibacillus_larvae_NRRL_NRS_1683	AJCHDPJN_00260	903	NA	NA	NO	NO	YES	NA	NA	NA	NA	NA	NA	NA	Mtx.hmm	870	4.5e-19	ND	NO	NO	NO	NO	NO	NO	NA	MDKTLTTQDECTNIIVKFKDQALQSTPLVLKEENTLTQGHVGFFSDFSGLEFNRLIFTVSPEDMIQDMKTYNLPEDLGLFHYYSVQISKDQGNPQSIVDRLKQSPLVETAYIELPYVEFDKPDLVATLEDLTDGDVYAQPDRNPLFKKQGYLYPAPAGIDAPYAWGIPGGNGEGILHVDMQLNGWLLDHEDLVEQKIGLVAGSDNGIETAHGTACLGEVVGADNEIGVIGISPKAQAKVTSFYRNNGKPSPVDAIVTAVHEMSPGDVLVMTLGPGSLPPDYDESVFNAIKYATNKGITVVEAAGNVFKDLDELTRDGKYIFNRNSPDFKDSGAIMVGAGSSSVPHNRLGFSNYGSRVDVYAWGEHITTTDSDKKDPSKKNLYTDFFGGTSGAAPIIAGV…	NA
Paenibacillus_larvae_NRRL_NRS_1683	AJCHDPJN_00302	248	NA	NA	NO	NO	YES	NA	NA	NA	NA	NA	NA	NA	Vpa.hmm	462	6.4e-32	ND	NO	NO	NO	NO	NO	NO	NA	MKKKFYFSLVFIFTLASAAIGHAAYAYGGAGLSSYNRFEVKDNRSAKDFKEDRKAAEKWGKKEYKAWEKKLRANEKELVKEYTANAKPFNTYLRANEGKLGFKPEIDKKILKLDEALKKSKLSETVQVYRGDDTSIFGKEFQNSIYQGNKVNRELFRKLRDEYQGKIRTEYGYLSTSIVSNQQFAMRPILTTLKVPKGAHAGYVDKISQYKGQYELLLPRNTKYKIDKMYIIVNKGSETIKIEATVQP	NA
Paenibacillus_larvae_NRRL_NRS_1683	AJCHDPJN_00304	429	NA	NA	NO	NO	YES	NA	NA	NA	NA	NA	NA	NA	Vpb.hmm	881	1.8e-69	ND	NO	NO	NO	NO	NO	NO	NA	MEKFIISKNKNVSEEEGKSLTISQGSSTTKSVDVGMNTSLHASLLDFGASVSASFHEGSSHTLSTEQGKEKSWSESIGLNTADSAYYNGNIRYFNRGTAPIYNAEPTTSLVLDTGKKAKTLFTVKTKENQKAQVVKPGDSYPRKGLAPISMRNMDDFGSTPIPLSYDQLNDLEKGTPLSLETDQFAGDYIKVINGNQSSPEPWTYWLTQIEQSSARLILNDGDTETERRIAARTAEGYDQETKPEVTLGEAMELTFGIPKSDKPAYKGDLIQYVFDENTAKEVKKQLKNMGVQADLQNVKLKAGDWGEKLGSLTIEKGQGPDSENVLSISEFGGICQEWIKVLPETNYKVELSVKQDADDGSEVTIASKNGKELGKLAIKEKESNGEFKTYTFHFHSGQ…	NA
Paenibacillus_larvae_NRRL_NRS_1683	AJCHDPJN_00687	159	NA	NA	NO	NO	YES	NA	NA	NA	NA	NA	NA	NA	Mpp.hmm	291	3.2e-36	ND	NO	NO	NO	NO	NO	YES	NA	MTNNTDQEQTLSTNSFTKTIQNSVTNSTTHGFKLGTKATAKFQIPLVGETGMELSTEYNFSDTSSKTNSTSYAYTASPQNIKVPAHSSVEVIVNLNQAKAKGDVKLLSKISSSANATFYYSSGEVYRLRGNLVYFANHAPDRRLSPNLYKLNLSFRKEW	NA
Paenibacillus_larvae_NRRL_NRS_1683	AJCHDPJN_00737	203	NA	NA	NO	NO	YES	NA	NA	NA	NA	NA	NA	NA	Mtx.hmm	870	3.4e-17	ND	NO	NO	NO	NO	NO	NO	NA	MAISDTHFSIKERGNLFHAEFGHMINDGAVVINEGLIFKVYKDRVEIKGRDFATHTDIAYWEIPYNTGDLNEGQIGTALDETKVLDKNGDNEVTLYGSHDGTNQRWEFDKDKAAYQIKSVRDKDLVLAWNVVPNSRQVFATPNQYKEQQYWILEKLGDYYIIKSKKDLNLVLDVEGSKTDNLTKIIVYEQHNGENQKFKLGKV	NA
Paenibacillus_larvae_NRRL_NRS_1683	AJCHDPJN_01381	662	NA	NA	NO	NO	YES	NA	NA	NA	NA	NA	NA	NA	Mtx.hmm	870	4.4e-19	ND	NO	NO	NO	NO	NO	NO	NA	MTQGHVGFFSDFSGLEFNRLIFTVSPEDMIQDMNTYNLPEDLGLFRYYSVQISKDQGDPQSIVDRLKQSPLVETAYIEPDATEFDVSDSVAAMEDLTKHGDIYAQPNRNPLFQKQEYLKPTPRGIDAQYAWNILGGDGEGITLVDMQLKGWLLDHEDLVDQQIRLVAGSVNDPTGKTHHGTATLGEVVGFDNGVGIIGISPKAQAKVTSKLRADGKASSADAIVCAAKEMNPGDVLVLTWGYIVNSESLPAEYTQADFDAIKYATDKGITVVQSAGNESTNLDQFTKDGKYIFNRNSPDFKDSGAIIVGAGSSNFPHKRLYFSSYGSRIDVYAWGENVTTTYSKDGDPSIRNLYTFGFNGTSSAGPIIAGAAVNLQGVAKANLGKPFTSKEVRDLLSDP…	NA
Paenibacillus_larvae_NRRL_NRS_1683	AJCHDPJN_01477	865	NA	NA	NO	NO	YES	NA	NA	NA	NA	NA	NA	NA	Vpb.hmm	881	3.5e-151	ND	NO	NO	NO	NO	NO	NO	NA	MKEISRTGDNQQDQQVLKSVGQFFYGENLDEPAFVSGRGMNGFKLDPGQLKGVDLKKKVKSARWIADFTPKQTGLYTFITGSNPYTHMFVDGKELKDHEVTLTEGEHYTFVILYFGNPEVKQEDLFQFEVKYTCNQQETKEIAAEDFSIPRKVSFDNLPGGILPKNTENEQPTLDTDNDGIYDEWEINGYTVINHLVVPWDEKYAAQGYKKYVSNPYESHTAGDPYSDLEKASGSIDRNIKKVAWDPLVAAYPSITVGMERLVLSDNKEFSSSSGKSISRETSSSSSASNTEGIDVSAGFSLFQGFSGSVTGHYSHTSTHTVNSAQTSGQDWSEQLGLNAAQAAYVNANIRYYNTGTAPVYKFIPTTNLVLGKETIATITGQMNQEAFSLPPDQTYPRR…	NA
Paenibacillus_larvae_NRRL_NRS_1683	AJCHDPJN_02438	158	NA	NA	NO	NO	YES	NA	NA	NA	NA	NA	NA	NA	Vpa.hmm	462	9.7e-21	ND	NO	NO	NO	NO	NO	NO	NA	MGKEKYSRWKSVLKENEKRQITEYTKNASPINSYLRENDGNLGPNPEMDKKIELMDKALKKTKLHDSITVYRGTDGIIFGEEFQTILMNGNKVNEEVVMKIREQFEGTVLLERGYLSTSIVLGIQFLARNVLIELKVPKGENAGYVDQISYFPGQLEL	NA
Paenibacillus_larvae_NRRL_NRS_1683	AJCHDPJN_02440	658	NA	NA	NO	NO	YES	NA	NA	NA	NA	NA	NA	NA	Mtx.hmm	870	5.6e-92	ND	NO	NO	NO	NO	NO	NO	NA	MPAELFNIDFSWRNQEIKDEDGKTKSPERQRLLRWDRRPPNEILVNGFIPQVINETPNLQDTDLFGYVKSNTKSIFVSTTKTKYKNGKRYQPWSPRTRDNGVIYQYEIFAPGGIDVNNSFGDRSPWSNQLEVAFPGGIRPEFIRSVRELHNGRIQRIWINPNFQGPSDLEGISASSKTSQVMWHPDHPDGNHKDPNAYRSFNPDEDMFGGNGEVPDEEDLPVYNESRLLPDGEYQIKSSLDQNVIAELASDEYVKASKNYGLDKQKWKFTYDSSRQAYIIKSSDKSQVFTWDSQHSKKIMGYYDQGNKDQYWKIERTEDGFYKFRNYYDSKVVLDLQNSNTSSGTSLQGWEDNGTNAQKWLITPVINQTIEDGEYVIKSSIAPNKVADLTTDRDVITYD…	NA
Paenibacillus_larvae_NRRL_NRS_1683	AJCHDPJN_02696	873	NA	NA	NO	NO	YES	NA	NA	NA	NA	NA	NA	NA	Vpb.hmm	881	0	ND	NO	NO	NO	NO	NO	NO	NA	MKKKLSGVVTCTLLAFTCLNAIVPPAYAQNEGNQTIATQGTQEKEMDRTGLLGYYFKGNNFNELALFAPTRDNTLIYDQETADALLDKDQQTYQSIRWVGLIQSKETGDFTFQLSDDQNAKIKIDGHLVSNQGTDKQVVHLEKDKLVPIKIEYKPEGKLDSNNQTFKELKLFKINKQNQMVPIQQEEVRNPDFNKEAKSSLRKKRSVLSDDQSIDDDDTIDIDTDNDKIPDVWEENGYTIKNKLVVKWDDSLAAKGYTKFVSNPNEAHTVGDPYTDYEKAARDLPLANAKETFNPLVAAFPSVNVNMEKMILSPNKDLSESVQSNSSTNWSYSNTVGASVEIGFSLFTGPSFGVSANYQHSDTVAQEWGSSNGTSSQFNTASAGYLNANVRYNNVGTGA…	NA
Paenibacillus_larvae_NRRL_NRS_1683	AJCHDPJN_02851	133	NA	NA	NO	NO	YES	NA	NA	NA	NA	NA	NA	NA	Mtx.hmm	870	1.7e-16	ND	NO	NO	NO	NO	NO	NO	NA	MPDLKAILNKLGFTPTTSILQIVTALNDTSVVDMSLQQYGNVHLWKYHGGSNQKWRAIYDKTKEAYQFRNLYDENLVLAWNAISNSRQVFATPNQYKEEHYWILEATWDGYYIIKNKKDPTLVLDVSISPTLV	NA
Paenibacillus_larvae_NRRL_NRS_1683	AJCHDPJN_03182	595	NA	NA	NO	NO	YES	NA	NA	NA	NA	NA	NA	NA	Vpb.hmm	881	1.5e-130	ND	NO	NO	NO	NO	NO	NO	NA	MNGSGNKESVHLEKDKLYKIIIEYTPEENQNIDVLNTFKVFWEMGGGQKEIIPGENLVLPTRVERSQEDRILPMYNANGVKKDEHMKDTDDDGIPDEWEINGYTVVDHVVVKWDEGKHAGKYKKFVSDPYDAHTAGDPYTDYEKASGIVDKAILKVAHNPLVPAYPSIGVSMDKFIISTNENIEEGTDKSLTISRGSSSTKTIDYGVTASLHASLIDFGASVSASFHTSSSQTMTTEKSEGKSWSQRIGMNTTDRAHFNGNIRYYNRATAPIYNVEPTLTLVLDATNNAQSLFTVKVKENQKAEVIKPGDSYPRRGLSSISLRNMDDFGSAPIPLTFNQVNALEAGTPLSLETDQFTGEYIKVANGKQYLPQPWSYWLTQIESSSARIILDDGDKEIER…	NA
Paenibacillus_larvae_NRRL_NRS_1683	AJCHDPJN_03183	422	NA	NA	NO	NO	YES	NA	NA	NA	NA	NA	NA	NA	Vpa.hmm	462	4.5e-14	ND	NO	NO	NO	NO	NO	NO	NA	MNKDKDVSLYGQKDFKKDREKAKKWTEENFKEWKNSLNTEQKKLLKDSARIQKVNAELKKFRGRFIGDDSIRKDVDKLDKALEDKSAKLDHSIHIYRNLTSEELGYALDSFYEKGKMTIDWEQYRQFSDDFKYGLIHDFMKANLTHHSKNRSYPILLDLKAPKGNSMGYLKEDKVFIDRNHGFQVNSIKIIVEKGREVIKVEAELISSTEVTDRIKAAQIRLNDKFTQELGIEKNALEFKINGFYSSLMTHRSEILLENLVSNVPRNIMVDTVKKMNRNASFIFTDNSLDFHGGDGDEKGFYDSNYKTLTISINDKEHISKKDDDIITLTHEFGHAVDHLLFKKISEKDTEFIKIYEKEKNNITIEKYIKQDSVEFFAGVFGYLYSPNPQHREQIQKEA…	NA
Paenibacillus_larvae_NRRL_NRS_1683	AJCHDPJN_03441	962	NA	NA	NO	NO	YES	NA	NA	NA	NA	NA	NA	NA	Vpb.hmm	881	3.3e-130	ND	NO	NO	NO	NO	NO	NO	NA	MNVKKTIQSVRWLANFTPKESGTYTFTINPNCFAHILIDGENAKDQDMQLEAGKSYPFMVACFGNPMAEEELLQLDVHYTLNQQEKQEIDVDTFSMPDIISSENFPMDIGPRTDNEKPLLDTDDDGIYDDWEINGYYVKNHVVYPWPKKGSKEEEELIKQGYKKYVSNPNESHTAGDPYSDLEKASGALDRGIQKAAWDPLVAAYPSITVGMEELVLSENKEFSTSKGRTVSRTTSSSVSDSNTLGIDASAGFSLFSGFSASVTGHYSHTSTHTVDSSNTSGQDWHNQLGLNEGQSAFMNANVRYYNTGTAPAYNLIPTTNLVLGKETIATITGQLNQRSLSLAPGHTYPEQHLHGLAINTLDQFSSTPITLNINQLDRLESGEKLKLETPQFQGAFAR…	NA
Paenibacillus_larvae_NRRL_NRS_1683	AJCHDPJN_03516	173	NA	NA	NO	NO	YES	NA	NA	NA	NA	NA	NA	NA	Mtx.hmm	870	1.3e-17	ND	NO	NO	NO	NO	NO	NO	NA	MGICTTAFEGTNILTTDYITKNDLKYTGIVVSDFPGPDLINNVIGVNRHLESRVPDDVYQIVTALNDTSVFDLNGPNHVTLWENNRGDHQKWKFVYNRDKNAYQIKSVSDKNLVLAWNAIPNSKQVFATPNQYKEEHYWILEECKDGYYIIKNKKDPTLFFNFSKSFTIFFLL	NA
Paenibacillus_larvae_NRRL_NRS_1683	AJCHDPJN_03732	877	NA	NA	NO	NO	YES	NA	NA	NA	NA	NA	NA	NA	Mtx.hmm	870	5.9e-207	ND	NO	NO	NO	NO	NO	NO	NA	MIQKMNAMLKKTILILLVTILLGGSLVPTQGTIHAQPPDNTNGAKAAVLEWIRELSLELLNVYMARSWPIDLMDSGPNWRPEQVKDENGVVKEDRRQRLLRWDRRPPNQILRDGFIPQVTNEEPSLQDTDLFGYVKSNTKSIFVSTTKTKFKQGKRYQPWTPRSSARGIIYQYEIFAPGGIDVNNSFGDRSPWPNQLEVAFPGGIRPEFIRSVRELHDGRIQRIWINRNFQDPGNLEAISASSRTELVNWYPNHPDGNHKDSNVPDTINSYETFNPDADMYGKNGDVPNKEDIPVFKGPRVLPDGEYQIKSRKDTNVLADLPVNQSGTKIHAHRNTGGVNQKWNFVYDSSREAYKIKSSQNPNLLLTWQSQSGNFIIGYEDHGYRDQYWKIERTGDGYY…	NA
Paenibacillus_larvae_NRRL_NRS_1683	AJCHDPJN_03750	714	NA	NA	NO	NO	YES	NA	NA	NA	NA	NA	NA	NA	Vpb.hmm	881	3.1e-70	ND	NO	NO	NO	NO	NO	NO	NA	MEELVLSNNKNISSTEGKTVSRSTSSSVSDSNTEGIDASVGFSLFEGFSASVTXVPTTNLVLGRQTVTTVTGQLNQRSLSLAPGQTYPKQHLHGVALNTLDQFSSAPIALNINQLDRLESGEKLKLETTQFQGAFARRSPAGGQVVLEENEWAHYMPQIESVTAGILINMGGNRFIERRIAAKDPLNPNDRTPELTLGEALEKSIGMYLDEENKNFYFINEETGTKHIISPDLVHLVFDKKTGKKIKEEQERKPDIKTIYGMTIRPGMNIQINVPVLYDDFTKKSGMWSGGNYDTEHALYKGQCYEIPAQKEGVYSNFSLEPKAIYLIVIAVKGKEAGNVTVNITESKEIKEIGNFEIGKNYKYQKMILFNDMKEHLKLHIKSETNDSVYIDNLSIIKI…	NA
Paenibacillus_larvae_NRRL_NRS_1683	AJCHDPJN_03980	898	NA	NA	NO	NO	YES	NA	NA	NA	NA	NA	NA	NA	Mtx.hmm	870	1.8e-17	ND	NO	NO	NO	NO	NO	NO	NA	MDKTLKTQDEYTNIIVKFKDQALQSTPLVLKEENTLTQGHVDFFSDFSGLEFNRLIFTVSPEDMIQDMKTYSLPEDLGLFRYYSVQISKEQGDPQSIVDRLKQSPLVETAYIELPYVEFDGPVSVIAMEDLTKHEDVYAQPDRNPLSYKQGYLKPAPLGIDAQYSWSIPGGEGEGITIVDMENGWSLDHEDLMEQQIENIGSTNTQASHGTAVLGEVVGSDNEIGIIGTSPKAQAKVHSWYPQVAAAIIDTVLIMKPGDVLLLEGQYNRNGLVPIEVGPAEFDAIKYATNKGITVVEAGANGAINLDTYKNEDGKYIFNRKSPDFKDSGAIMVGAGSSYIPHIRLGFSDYGSRIDVYAWGNNVTTTTSDNNDPSKKYTDGFNGTSSASPIIAGAAVNLQ…	NA
Paenibacillus_larvae_NRRL_NRS_1683	AJCHDPJN_04168	593	NA	NA	NO	NO	YES	NA	NA	NA	NA	NA	NA	NA	Mtx.hmm	870	6.6e-17	ND	NO	NO	NO	NO	NO	NO	NA	MDRLKQSPFVETAYIEMPHVEFEGSDSVIPKDDLTKHGDVYAQPDRNPLFKKQGYLKAAPHGIDARYAWTIPGGEGEGITFVDMENGWLLDHEDLVDQQITLVTGSINLIDQASHGTAVLGEVVGTDNEIGIIGASPKARAKVTSTTRANGVGSMVDAIVSAVHEMTPGDVLLLEMQVTPGGVLVPIEYDQDKFDAIKYAVNKGITVVEAGANGSVNLDTFTKDGKYIFNRNSPDFKDSGAIMVGAGSSDTSHNRLWFSNYGSRIDVYAWGQNVTTTTSNDKYPSIKNLYTDGFNGTSSASPIIAGAAVNLQGIAKAKLGKPFTPKEVRDLLSDPETGTPSNNPSSDKIGVMPDLKAILNKLGFTPATSIVLQATDIQTDRVTLKWSPYDFDENQEPKY…	NA
Paenibacillus_larvae_NRRL_NRS_1683	AJCHDPJN_04276	391	NA	NA	NO	NO	YES	NA	NA	NA	NA	NA	NA	NA	Vpb.hmm	881	4.8e-17	ND	NO	NO	NO	NO	NO	NO	NA	MVLDLPDSNTTNSNQLKAHKDNGGSENQKWHLQNTKKNPDGKTIYDMTIRPGMNIQINVPVLYDDFTEKSGQWDGGDYDKENALYKGQCYKIPKKEVGVYSDFSLERNAVYLIVMAIKGSEAGNFTVEINGVTGTKEIGNFIVDKDYKYEKMVLKTFGDMEQHLELLIKNHTQSPVYIDNFSIVKIGRGFDELKKENIKYAENLKSDEIFYISPISDETTVITNLNNKAYMRKKSTNEKQFFRFDFNNIDNSFTIIDGSATTGGFEYVLKWNGDSEITFDVVATLKLDSWYLKKSTNPDQMGYQIINVWDRSKVLEYVDGEEKDGWPIEIATLDENNPSQYFQFPQKIKDLILWVSRKDENINVTNMNPIVVPKDFKNKDEEREIDLLFYS	NA
Paenibacillus_larvae_NRRL_NRS_1684	ICGDDCLG_00202	674	NA	NA	NO	NO	YES	NA	NA	NA	NA	NA	NA	NA	Mtx.hmm	870	2.4e-119	ND	NO	NO	NO	NO	NO	NO	NA	MNNSFGDRSPWPNQLEVAFPGGIRPEFIRSVRELQGGRIQRIWINPNFQDPGNLEGIAASSSTKQVMWHPDHPDGNHKDPNAYRSFNPDADMSGANGEVPDKEELPVLDQRFPDGEYLISSSIDINKVADFNDKGVTIYDVNKKDHQMWKFTYNHDKRAYKITSVSNPDKALTWSKDHKIDAITGNNPNQYWNIEKTSDGYFILRNLMDWYWVIDLKNSGTDNGNPLQVRKVDKGKKEQKWAIRPKIAVNQTIEDGEYLIKSSYNPNKVADFNDKGVTIYDVNNGNHQKWKFTYNDTKQAYKITSVSNPDKALTWVKDSGKIDGQTGDSDYQYWDIERTSNGYFILRNMNNRDIVLDLNKSNTENGNSLQGYGYNGTKAQQWEIKPVDPLANQTIEDGE…	NA
Paenibacillus_larvae_NRRL_NRS_1684	ICGDDCLG_00678	691	NA	NA	NO	NO	YES	NA	NA	NA	NA	NA	NA	NA	Mtx.hmm	870	1.3e-16	ND	NO	NO	NO	NO	NO	NO	NA	MNSRTLTEQDEYTNLIVKFKDEVLQSTPLVLEEENILTQGHVDFFSDFSGLEFNRLIFTVSPEDMIQDLKTYNLPKDLSLFHYYSIQVSKDQGDPQSIVDRLKQSPFVETAYIEMPHVEFEGLDSVIPKDDLTKHGDVYAQPDRNPLFKKQGYLKAAPHGIDARYAWTIPGGEGEGITFVDMENGWLLDHEDLVDQQITLVTGSINLIDQASHGTAVLGEVVGTDNEIGIIGASPKARAKVTSTTRANGVGSMVDAIVSAVHEMTPGDVLLLEMQVTPGGVLVPIEYDQDKFDAIKYAVNKGITVVEAGANGSVNLDTFTKDGKYIFNRNSPDFKDSGAIMVGAGSSDTSHNRLWFSNYGSRIDVYAWGQNVTTTTSNDKYPSIKNLYTDGFNGTSSAS…	NA
Paenibacillus_larvae_NRRL_NRS_1684	ICGDDCLG_00955	873	NA	NA	NO	NO	YES	NA	NA	NA	NA	NA	NA	NA	Vpb.hmm	881	0	ND	NO	NO	NO	NO	NO	NO	NA	MKKKLSGVVTCTLLAFTCLNAIVPPAYAQNEGNQTIATQGTQEKEMDRTGLLGYYFKGNNFNELALFAPTRDNTLIYDQETADALLDKDQQTYQSIRWVGLIQSKETGDFTFQLSDDQNAKIKIDGHLVSNQGTDKQVVHLEKDKLVPIKIEYKPEGKLDSNNQTFKELKLFKINKQNQMVPIQQEEVRNPDFNKEAKSSLRKKRSVLSDDQSIDDDDTIDIDTDNDKIPDVWEENGYTIKNKLVVKWDDSLAAKGYTKFVSNPNEAHTVGDPYTDYEKAARDLPLANAKETFNPLVAAFPSVNVNMEKMILSPNKDLSESVQSNSSTNWSYSNTVGASVEIGFSLFTGPSFGVSANYQHSDTVAQEWGSSNGTSSQFNTASAGYLNANVRYNNVGTGA…	NA
Paenibacillus_larvae_NRRL_NRS_1684	ICGDDCLG_01851	321	NA	NA	NO	NO	YES	NA	NA	NA	NA	NA	NA	NA	Mpp.hmm	291	1.2e-44	ND	NO	NO	NO	NO	NO	YES	NA	MNKKIGKKMFILATVASIGTSFTVTSLDKASAAPVNDTEYMSQINTQTNATIIDWKKPIEEAMQRMGKKFAADNPERGKFLGINDVRYLKVKFLDFSVEQETPSITNELTPMFVGKTILTNNTDQEQTFSTNSFSKTITNSVTNSTTHGFKLGAKASAKFQIPLVGETGMELSTEYNFSDTSAKTNSESYTYTATPQNIKVPAHSSVEVIVNLNQVKSKGNVNLLTKAIGFVSARYDYSNYGHYSDFSLGDLAFRAPGKDFSTDMYNKNFAFLKGRGKYEASYGTDFSVTVKPINKNGISKRSVNESYTYKVTPEIKKIDN	NA
Paenibacillus_larvae_NRRL_NRS_1684	ICGDDCLG_02861	248	NA	NA	NO	NO	YES	NA	NA	NA	NA	NA	NA	NA	Vpa.hmm	462	6.4e-32	ND	NO	NO	NO	NO	NO	NO	NA	MKKKFYFSLVFIFTLASAAIGHAAYAYGGAGLSSYNRFEVKDNRSAKDFKEDRKAAEKWGKKEYKAWEKKLRANEKELVKEYTANAKPFNTYLRANEGKLGFKPEIDKKILKLDEALKKSKLSETVQVYRGDDTSIFGKEFQNSIYQGNKVNRELFRKLRDEYQGKIRTEYGYLSTSIVSNQQFAMRPILTTLKVPKGAHAGYVDKISQYKGQYELLLPRNTKYKIDKMYIIVNKGSETIKIEATVQP	NA
Paenibacillus_larvae_NRRL_NRS_1684	ICGDDCLG_03049	545	NA	NA	NO	NO	YES	NA	NA	NA	NA	NA	NA	NA	Mtx.hmm	870	1.9e-38	ND	NO	NO	NO	NO	NO	NO	NA	MGGNRFIERRIAAKDPLNPNDRTPELTLGEALEKSIGMYLDEENKNFYFINEETGTKHIISPDLVHLVFDKKTGKKIKEEQERKPDIKTIYGMTIRPGMNIQINVPVLYDDFTKKSGMWSGGNYDTEHALYKGQCYEIPAQKEGVYSNFSLEPKAIYLIVIAVKGKEAGNVTVNITESKEIKEIGNFEIGKNYKYQKMILFNDMKEHLKLHIKSETNDSVYIDNLSIIKIGKGIDKLKQENIEYAKNVGFDDRFYISAISGEEMVITNNSPIAVMKKKDGTKQQKLELQFLNNGSFKIMDTSKSTNKVLTLQKGYSILSFREDESIKTQFWYLKKSTNPNQMGYQIISAWDRSKVLEYDIYKDEKVGDGWPIRIASLDENKPSQYFKFPQEIAPVLPDG…	NA
Paenibacillus_larvae_NRRL_NRS_1684	ICGDDCLG_03780	187	NA	NA	NO	NO	YES	NA	NA	NA	NA	NA	NA	NA	Mtx.hmm	870	5e-18	ND	NO	NO	NO	NO	NO	NO	NA	MAISDTHFSIKERGNLFHAEFGHMINDGAVVINEGLIFKVYKDRVEIKGRDFATHTDIAYWEIPYNTGDLNEGQIGTALDETKVLDKNGDNEVTLYGSHDGTNQRWEFVYDKDKAAYQIKSVRDKDLVLAWNVVPNSRQVFATPNQYKEEQYWILEKLGDYYIIKSKKDLNLVLDVEGSKTDNLTKL	NA
Paenibacillus_larvae_NRRL_NRS_1684	ICGDDCLG_03996	877	NA	NA	NO	NO	YES	NA	NA	NA	NA	NA	NA	NA	Mtx.hmm	870	2.2e-207	ND	NO	NO	NO	NO	NO	NO	NA	MIQKMNAMLKKTILILLVTILLGGSLVPTQGTIHAQPPDNTNGAKAAVLEWIRELSLELLNVYMARSWPIDLMDSGPNWRPEQVKDENGVVKEDRRQRLLRWDRRPPNQILRDGFIPQVTNEEPSLQDTDLFGYVKSNTKSIFVSTTKTKFKQGKRYQPWTPRSSARGIIYQYEIFAPGGIDVNNSFGDRSPWPNQLEVAFPGGIRPEFIRSVRELHDGRIQRIWINRNFQDPGNLEAISASSRTELVNWYPNHPDGNHKDSNVPDTINSYETFNPDADMYGKNGDIPNKEDIPVFKGPRVLPDGEYQIKSRKDTNVLADLPVNQSGTKIHAHRNTGGVNQKWNFVYDSSREAYKIKSSQNPNLLLTWQSQSGNFIIGYEDHGYRDQYWKIERTGDGYY…	NA
Paenibacillus_larvae_NRRL_NRS_1684	ICGDDCLG_04203	544	NA	NA	NO	NO	YES	NA	NA	NA	NA	NA	NA	NA	Vpb.hmm	881	6.3e-129	ND	NO	NO	NO	NO	NO	NO	NA	MIQTEEKMLKAVGQFFYGENFNEPAFVVARGINGFKLDNKTLDDMNVKKTIQSVRWLANFTPKESGTYTFTINPNCFAHILIDGENAKDQDMQLEAGKSYPFMVACFGNPMAEEELLQLDVHYTLNQQEKQEIDVDTFSMPDIISSENFPMDIGPRTDNEKPLLDTDDDGIYDDWEINGYYVKNHVVYPWPKKGSKEEEELIKQGYKKYVSNPNESHTAGDPYSDLEKASGALDRGIQKAAWDPLVAAYPSITVGMEELVLSENKEFSTSKGRTVSRTTSSSVSDSNTLGIDASAGFSLFSGFSASVTGHYSHTSTHTVDSSNTSGQDWHNQLGLNEGQSAFMNANVRYYNTGTAPAYNLIPTTNLVLGKETIATITGQLNQRSLSLAPGHTYPEQHLH…	NA
Paenibacillus_larvae_NRRL_NRS_1684	ICGDDCLG_04221	421	NA	NA	NO	NO	YES	NA	NA	NA	NA	NA	NA	NA	Vpb.hmm	881	1.1e-65	ND	NO	NO	NO	NO	NO	NO	NA	MDLISEEEGKSLTISQGSSTTKSVDVGMNTSLHASLLDFGASVSASFHEGSSHTLSTEQGKEKSWSESIGLNTADSAYYNGNIRYFNRGTAPIYNAEPTTSLVLDTGKKAKTLFTVKTKENQKAQVVKPGDSYPRKGLAPISMRNMDDFGSTPIPLSYDQLNDLEKGTPLSLETDQFAGDYIKVINGNQSSPEPWTYWLTQIEQSSARLILNDGDTETERRISARTAEGYDQETKPEVTLGEAMELTFGIPKSDKPAYKGDLIQYVFDENTAKEVKKQLKNMGDQADLQNVKLKAGDWGEKLGSLTIEKGQGPDSENVLSISEFGGICQEWIKVLPETNYKVELTVKQDAGDGSEVTIASKDGKELGKLAIKEKESTGEFKTYTFHFHSGQNTEVGLYF…	NA
Paenibacillus_larvae_NRRL_NRS_1684	ICGDDCLG_04251	876	NA	NA	NO	NO	YES	NA	NA	NA	NA	NA	NA	NA	Vpb.hmm	881	1.7e-144	ND	NO	NO	NO	NO	NO	NO	NA	MKEISRTGNNQQDQQVLKSVGQFFYGENLDEPAFVSGRGMNGFKLDPGQLKGVDLKKKVKSARWIADFTPKQTGLYTFITGSNPYTHMFVDGKELKDHEVTLTEGEHYTFVILYFGNPEVKQEDLFQFEVKYTCNQQETKEIAAEDFSIPRKVSFDSLPPGIVPGTEGNEEKLKDTDEDGIYDEWEINGYTVVNHVVYPWPDNTTEEGKKKEEQYKKKGYKKYVSNPYESHTAGDPYSDLEKASGSIDRNIKKVAWDPLVAAYPSITVGMERLVLSDNKEFSSSSGKSISRETSSSSSASNTEGIDVSAGFSLFQGFSGSVTGHYSHTSTHTVNSAQTSGQDWSEQLGLNAAQAAYVNANIRYYNTGTAPVYKFIPTTNLVLGKETIATITGQMNQEAF…	NA
Paenibacillus_larvae_NRRL_NRS_1684	ICGDDCLG_04253	171	NA	NA	NO	NO	YES	NA	NA	NA	NA	NA	NA	NA	Vpa.hmm	462	6.6e-25	ND	NO	NO	NO	NO	NO	NO	NA	MINFRIDEGKAKKWGKEKYSRWKSVLKENEKRQITEYTKNASPINSYLRENDGNLGPNPEMDKKIKLMDKALKKTKLHDSITVYRGTDGIIFGEEFQTTLMNGNKVNEEVAMKIREQFEGTVLLERGYLSTSIVLGIQFLARNVLIELKVPKGENAGYVDQISYFPGQLEL	NA
Paenibacillus_larvae_NRRL_NRS_1684	ICGDDCLG_04406	737	NA	NA	NO	NO	YES	NA	NA	NA	NA	NA	NA	NA	Mtx.hmm	870	1.7e-85	ND	NO	NO	NO	NO	NO	NO	NA	MFGYVKSNTKSIFVSTTKTKYKNGKRYQPWSPRTRDNGVIYQYEIFAPGGIDVNNSFGDRSPWSNQLEVAFPGGIRPEFIRSVRELHNGRIQRIWINPNFQGPSDLEGISASSKTSQVMWHPDHPDGNHKDPNAYRSFNPDEDMFGGNGEVPDEEDLPVYNESRLLPDGEYQIKSSLDQNVIAELASDEYVKASKNYGLDKQKWKFTYDSSRQAYIIKSSDKSQVFTWDSQHSKKIMGYYDQGNKDQYWKIERTEDGFYKFRNYYDSKVVLDLQNSNTSSGTSLQGWEDNGTNAQKWLITPVFNQTIENGEYQIKSSLGLTVELSANSDGGLVTAWYNYYGLDNQKWNFIYDSNKRAYKIKSAQNPNLLLTWNSNSSEKFVRGYTESGENNQYWRTERT…	NA
Paenibacillus_larvae_NRRL_NRS_1684	ICGDDCLG_04440	531	NA	NA	NO	NO	YES	NA	NA	NA	NA	NA	NA	NA	Mtx.hmm	870	9.7e-31	ND	NO	NO	NO	NO	NO	NO	NA	MGGDRFIERRIAAKDPLNPNDRTPELTLGEALEKSIGMFLDEENQNRYFIDEETGTKHIISPDLVHLVYDTKTDKKIKEELNKTIGEYQIVSSIGENKVADLADNRVVIYGNHEGNNQKWRFTFNRDKQAYKITSVSNPKLALTWDSKDSDKIFGYAGDYDSQYWRVERTSDGYFTLRNYKNPKMVLDLPDSNTTNSNQLKAYKDNGGSGNQKWHLQNVQKNQDIKTIYDMTIRPGMNIQINVPVLYDDFTEKSGQWDGGDYDKENALYKGQCYKIPKKEVGVYSDFNLERNAIYLIIMAVKGSQTGKKNVTVEVNGVTGIKEIGNFIVDKDYKYEKMVLKTFGGMEEHLEILIKNHTQSPVYIDNFSVIKIGKGMDELRKENKNYAQQIDLSARYYVN…	NA
Paenibacillus_larvae_NRRL_NRS_1684	ICGDDCLG_04461	445	NA	NA	NO	NO	YES	NA	NA	NA	NA	NA	NA	NA	Mtx.hmm	870	3.1e-18	ND	NO	NO	NO	NO	NO	NO	NA	MASIKDTAKLSELSIPGTHDTMSIGYGGDIAQTQSMNLKTQLNSGVRFIDIRCRYIDGVFAIHHGPVFLHVMFGDVLNTVTEFLKNHPGETVLMRVKQEHSDVSNETFNNKLKEYMDRYPGCFFDSQNRTNTNPTLKEMRGKIVILLNVGGSTIGLNYPHNFNIQDDYHLNTNWDLYDKWLKVKTHLNKANTEHQNGSKTTFINYLSGSGGSFPYFVASGHSSPGTWAPRLATGLTTPGWSHSYPDFPRVACFLGICTIAFEGTNILTTDYITKNDLKYTGIVVSDFPGPDLINNVIGVNSHLEFLGDMYQIATALNDKSVVDMSLQTYGNVHLWEYHGGLNQKWRVIYDATKDAYQIKSVYDKDRVLAWNDYQGSRQVFATPNQHKEEHYWVLEATRD…	NA
Paenibacillus_larvae_NRRL_NRS_1684	ICGDDCLG_04465	201	NA	NA	NO	NO	YES	NA	NA	NA	NA	NA	NA	NA	Vpa.hmm	462	2.2e-33	ND	NO	NO	NO	NO	NO	NO	NA	MIDFRIDKEKAKKWGKKEYSKWKSTLTEEEKRQITLYTRNASPINTYLRDEGIGSKPDMDKKIELIDKALIKTKLKDSVTVYRGTDGIIFGKEFQTTLMNGNKVNGEVAKKIKKEFEGTMLLERGYLSTSLVNGTLFLARPVLIELKIPKGGNAGYVDPISYYPGQLEMLLPRDTKYYIDNIKIIVNGGSQRLKVEARVLS	NA
Paenibacillus_larvae_NRRL_NRS_1684	ICGDDCLG_04517	144	NA	NA	NO	NO	YES	NA	NA	NA	NA	NA	NA	NA	Mtx.hmm	870	1.4e-21	ND	NO	NO	NO	NO	NO	NO	NA	MYQIVTALNDTSVVDLNRSDNEVTLWSNHGGDNQKWKFVYNRDKTAYQIKSVSDKNLVLAWNAIPNSKQVFATPNQYKEEHYWILEECKDGYYIIKNKKDPTLVLDVTDSKTANGTKIKVHPQHPPTEAIWNINAQKFKLRSVW	NA
Paenibacillus_larvae_NRRL_NRS_1687	CNKJEABN_00245	658	NA	NA	NO	NO	YES	NA	NA	NA	NA	NA	NA	NA	Mtx.hmm	870	4.7e-92	ND	NO	NO	NO	NO	NO	NO	NA	MPAELFNIDFSWRNQEIKDEDGKTKSPERQRLLRWDRRPPNEILVNGFIPQVINETPNLQDTDLFGYVKSNTKSIFVSTTKTKYKNGKRYQPWSPRTRDNGVIYQYEIFAPGGIDVNNSFGDRSPWSNQLEVAFPGGIRPEFIRSVRELHNGRIQRIWINPNFQGPSDLEGISASSKTSQVMWHPDHPDGNHKDPNAYRSFNPDEDMFGGNGEVPDEEDLPVYNESRLLPDGEYQIKSSLDQNVIAELASDEYVKASKNYGLDKQKWKFTYDSSRQAYIIKSSDKSQVFTWDSQHSKKIMGYYDQGNKDQYWKIERTEDGFYKFRNYYDSKVVLDLQNSNTSSGTSLQGWEDNGTNAQKWLITPVINQTIEDGEYVIKSSIAPNKVADLTTDRDVITYD…	NA
Paenibacillus_larvae_NRRL_NRS_1687	CNKJEABN_00393	898	NA	NA	NO	NO	YES	NA	NA	NA	NA	NA	NA	NA	Mtx.hmm	870	1.5e-17	ND	NO	NO	NO	NO	NO	NO	NA	MDKTLKTQDEYTNIIVKFKDQALQSTPLVLKEENTLTQGHVDFFSDFSGLEFNRLIFTVSPEDMIQDMKTYSLPEDLGLFRYYSVQISKEQGDPQSIVDRLKQSPLVETAYIELPYVEFDGPVSVIAMEDLTKHEDVYAQPDRNPLSYKQGYLKPAPLGIDAQYSWSIPGGEGEGITIVDMENGWSLDHEDLMEQQIENIGSTNTQASHGTAVLGEVVGSDNEIGIIGTSPKAQAKVHSWYPQVAAAIIDTVLIMKPGDVLLLEGQYNRNGLVPIEVGPAEFDAIKYATNKGITVVEAGANGAINLDTYKNEDGKYIFNRKSPDFKDSGAIMVGAGSSYIPHIRLGFSDYGSRIDVYAWGNNVTTTTSDNNDPSKKYTDGFNGTSSASPIIAGAAVNLQ…	NA
Paenibacillus_larvae_NRRL_NRS_1687	CNKJEABN_00769	321	NA	NA	NO	NO	YES	NA	NA	NA	NA	NA	NA	NA	Mpp.hmm	291	2.2e-45	ND	NO	NO	NO	NO	NO	YES	NA	MNKKIGKKMFILATVASIGTSFTVTSLDKASAAPVNDTEYMSQINTQTNATIIDWKKPIEEAMQRMGKKFAADNPERGKFLGINDVRYLNVKFLDFSVEQETPSITNELTPMFVGKTILTNNTDQEQTFSTNSFSKTITNSVTNSTTHGFKLGAKASAKFQIPLVGETGMELSTEYNFSDTSAKTNSESYTYTATPQNIKVPAHSSVEVIVNLNQVKSKGNVNLLTKAIGFVSARYDYSNYGHYSDFSLGNLAFRAPGKDFSTDMYNKNFAFLKGRGKYEASYGTDFSVTVKPVSKNRISKRSVDEGYTYKVTPEIKKIGS	NA
Paenibacillus_larvae_NRRL_NRS_1687	CNKJEABN_00850	865	NA	NA	NO	NO	YES	NA	NA	NA	NA	NA	NA	NA	Vpb.hmm	881	3.5e-151	ND	NO	NO	NO	NO	NO	NO	NA	MKEISRTGDNQQDQQVLKSVGQFFYGENLDEPAFVSGRGMNGFKLDPGQLKGVDLKKKVKSARWIADFTPKQTGLYTFITGSNPYTHMFVDGKELKDHEVTLTEGEHYTFVILYFGNPEVKQEDLFQFEVKYTCNQQETKEIAAEDFSIPRKVSFDNLPGGILPKNTENEQPTLDTDNDGIYDEWEINGYTVINHLVVPWDEKYAAQGYKKYVSNPYESHTAGDPYSDLEKASGSIDRNIKKVAWDPLVAAYPSITVGMERLVLSDNKEFSSSSGKSISRETSSSSSASNTEGIDVSAGFSLFQGFSGSVTGHYSHTSTHTVNSAQTSGQDWSEQLGLNAAQAAYVNANIRYYNTGTAPVYKFIPTTNLVLGKETIATITGQMNQEAFSLPPDQTYPRR…	NA
Paenibacillus_larvae_NRRL_NRS_1687	CNKJEABN_00924	429	NA	NA	NO	NO	YES	NA	NA	NA	NA	NA	NA	NA	Vpb.hmm	881	1.8e-69	ND	NO	NO	NO	NO	NO	NO	NA	MEKFIISKNKNVSEEEGKSLTISQGSSTTKSVDVGMNTSLHASLLDFGASVSASFHEGSSHTLSTEQGKEKSWSESIGLNTADSAYYNGNIRYFNRGTAPIYNAEPTTSLVLDTGKKAKTLFTVKTKENQKAQVVKPGDSYPRKGLAPISMRNMDDFGSTPIPLSYDQLNDLEKGTPLSLETDQFAGDYIKVINGNQSSPEPWTYWLTQIEQSSARLILNDGDTETERRIAARTAEGYDQETKPEVTLGEAMELTFGIPKSDKPAYKGDLIQYVFDENTAKEVKKQLKNMGVQADLQNVKLKAGDWGEKLGSLTIEKGQGPDSENVLSISEFGGICQEWIKVLPETNYKVELSVKQDADDGSEVTIASKNGKELGKLAIKEKESNGEFKTYTFHFHSGQ…	NA
Paenibacillus_larvae_NRRL_NRS_1687	CNKJEABN_00926	248	NA	NA	NO	NO	YES	NA	NA	NA	NA	NA	NA	NA	Vpa.hmm	462	6.4e-32	ND	NO	NO	NO	NO	NO	NO	NA	MKKKFYFSLVFIFTLASAAIGHAAYAYGGAGLSSYNRFEVKDNRSAKDFKEDRKAAEKWGKKEYKAWEKKLRANEKELVKEYTANAKPFNTYLRANEGKLGFKPEIDKKILKLDEALKKSKLSETVQVYRGDDTSIFGKEFQNSIYQGNKVNRELFRKLRDEYQGKIRTEYGYLSTSIVSNQQFAMRPILTTLKVPKGAHAGYVDKISQYKGQYELLLPRNTKYKIDKMYIIVNKGSETIKIEATVQP	NA
Paenibacillus_larvae_NRRL_NRS_1687	CNKJEABN_01218	873	NA	NA	NO	NO	YES	NA	NA	NA	NA	NA	NA	NA	Vpb.hmm	881	0	ND	NO	NO	NO	NO	NO	NO	NA	MKKKLSGVVTCTLLAFTCLNAIVPPAYAQNEGNQTIATQGTQEKEMDRTGLLGYYFKGNNFNELALFAPTRDNTLIYDQETADALLDKDQQTYQSIRWVGLIQSKETGDFTFQLSDDQNAKIKIDGHLVSNQGTDKQVVHLEKDKLVPIKIEYKPEGKLDSNNQTFKELKLFKINKQNQMVPIQQEEVRNPDFNKEAKSSLRKKRSVLSDDQSIDDDDTIDIDTDNDKIPDVWEENGYTIKNKLVVKWDDSLAAKGYTKFVSNPNEAHTVGDPYTDYEKAARDLPLANAKETFNPLVAAFPSVNVNMEKMILSPNKDLSESVQSNSSTNWSYSNTVGASVEIGFSLFTGPSFGVSANYQHSDTVAQEWGSSNGTSSQFNTASAGYLNANVRYNNVGTGA…	NA
Paenibacillus_larvae_NRRL_NRS_1687	CNKJEABN_03063	698	NA	NA	NO	NO	YES	NA	NA	NA	NA	NA	NA	NA	Mtx.hmm	870	4e-19	ND	NO	NO	NO	NO	NO	NO	NA	MNSRTLTEQDEYTNIIVKFKNEVLQSTPLVLKEENTLTQGHVGFFSDFSGLEFNRLIFTVSPEDMIQDMNTYNLPEDLGLFRYYSVQISKDQGDPQSIVDRLKQSPLVETAYIEPDATEFDVSDSVAAMEDLTKHGDIYAQPNRNPLFQKQEYLKPTPRGIDAQYAWNILGGDGEGITLVDMQLKGWLLDHEDLVDQQIRLVAGSVNDPTGKTHHGTATLGEVVGFDNGVGIIGISPKAQAKVTSKLRADGKASSADAIVCAAKEMNPGDVLVLTWGYIVNSESLPAEYTQADFDAIKYATDKGITVVQSAGNESTNLDQFTKDGKYIFNRNSPDFKDSGAIIVGAGSSNFPHKRLYFSSYGSRIDVYAWGENVTTTYSKDGDPSIRNLYTFGFNGTSS…	NA
Paenibacillus_larvae_NRRL_NRS_1687	CNKJEABN_03181	158	NA	NA	NO	NO	YES	NA	NA	NA	NA	NA	NA	NA	Vpa.hmm	462	9.7e-21	ND	NO	NO	NO	NO	NO	NO	NA	MGKEKYSRWKSVLKENEKRQITEYTKNASPINSYLRENDGNLGPNPEMDKKIELMDKALKKTKLHDSITVYRGTDGIIFGEEFQTILMNGNKVNEEVVMKIREQFEGTVLLERGYLSTSIVLGIQFLARNVLIELKVPKGENAGYVDQISYFPGQLEL	NA
Paenibacillus_larvae_NRRL_NRS_1687	CNKJEABN_03361	133	NA	NA	NO	NO	YES	NA	NA	NA	NA	NA	NA	NA	Mtx.hmm	870	1.4e-16	ND	NO	NO	NO	NO	NO	NO	NA	MPDLKAILNKLGFTPTTSILQIVTALNDTSVVDMSLQQYGNVHLWKYHGGSNQKWRAIYDKTKEAYQFRNLYDENLVLAWNAISNSRQVFATPNQYKEEHYWILEATWDGYYIIKNKKDPTLVLDVSISPTLV	NA
Paenibacillus_larvae_NRRL_NRS_1687	CNKJEABN_03490	173	NA	NA	NO	NO	YES	NA	NA	NA	NA	NA	NA	NA	Mtx.hmm	870	1.1e-17	ND	NO	NO	NO	NO	NO	NO	NA	MGICTTAFEGTNILTTDYITKNDLKYTGIVVSDFPGPDLINNVIGVNRHLESRVPDDVYQIVTALNDTSVFDLNGPNHVTLWENNRGDHQKWKFVYNRDKNAYQIKSVSDKNLVLAWNAIPNSKQVFATPNQYKEEHYWILEECKDGYYIIKNKKDPTLFFNFSKSFTIFFLL	NA
Paenibacillus_larvae_NRRL_NRS_1687	CNKJEABN_03521	903	NA	NA	NO	NO	YES	NA	NA	NA	NA	NA	NA	NA	Mtx.hmm	870	3e-19	ND	NO	NO	NO	NO	NO	NO	NA	MDKTLTTQDECTNIIVKFKDQALQSTPLVLKEENTLTQGHVGFFSDFSGLEFNRLIFTVSPEDMIQDMKTYNLPEDLGLFHYYSVQISKDQGNPQSIVDRLKQSPLVETAYIELPYVEFDKPDLVATLEDLTDGDVYAQPDRNPLFKKQGYLYPAPAGIDAPYAWGIPGGNGEGILHVDMQLNGWLLDHEDLVEQKIGLVAGSDNGIETAHGTACLGEVVGADNEIGVIGISPKAQAKVTSFYRNNGKPSPVDAIVTAVHEMSPGDVLVMTLGPGSLPPDYDESVFNAIKYATNKGITVVEAAGNVFKDLDELTRDGKYIFNRNSPDFKDSGAIMVGAGSSSVPHNRLGFSNYGSRVDVYAWGEHITTTDSDKKDPSKKNLYTDFFGGTSGAAPIIAGV…	NA
Paenibacillus_larvae_NRRL_NRS_1687	CNKJEABN_03538	489	NA	NA	NO	NO	YES	NA	NA	NA	NA	NA	NA	NA	Mtx.hmm	870	3.1e-27	ND	NO	NO	NO	NO	NO	NO	NA	MERRIAAKDPLNPNDRTPELTLGEALEKSIGMFLDEENQNRYFIDEETGTKHIISPDLVHLVYDTKTDKKIKEELNKTIGEYQIVSSIGENKVADLADNKVVIYGNHEGNNQKWRFTFNRDKQAYKITSVSNPKLALTWDSKDSDKIFGYAGDYDSQYWRVERTSDGYFTLRNYKNPKMVLDLPXXXXXXXXXGMNIQINVPVLYDDFTEKSGQWDGGDYDKENALYKGQCYKIPKKEVGVYSDFNLERNAIYLIIMAVKGSQTGKKNVTVEVNGVTGIKEIGNFIVDKDYKYEKMVLKTFGGMEEHLEILIKNHTQSPVYIDNFSVIKIGKGMDELRKENKNYAQQIDLSARYYVNPVSEKKMVIANVNGEAVMKKNTNENKYFKFAFDKTDNSFVII…	NA
Paenibacillus_larvae_NRRL_NRS_1687	CNKJEABN_03851	654	NA	NA	NO	NO	YES	NA	NA	NA	NA	NA	NA	NA	Vpb.hmm	881	9.6e-66	ND	NO	NO	NO	NO	NO	NO	NA	MLGRQTVTTVTGQLNQRSLSLAPGQTYPKQHLHGVALNTLDQFSSAPIALNINQLDRLESGEKLKLETTQFQGAFARRSPAGGQVVLEENEWAHYMPQIESVTAGILINMGGNRFIERRIAAKDPLNPNDRTPELTLGEALEKSIGMYLDEENKNFYFINEETGTKHIISPDLVHLVFDKKTGKKIKEEQERKPDIKTIYGMTIRPGMNIQINVPVLYDDFTKKSGMWSGGNYDTEHALYKGQCYEIPAQKEGVYSNFSLEPKAIYLIVIAVKGKEAGNVTVNITESKEIKEIGNFEIGKNYKYQKMILFNDMKEHLKLHIKSETNDSVYIDNLSIIKIGKGIDKLKQENIEYAKNVGFDDRFYISAISGEEMVITNNSPIAVIKKKDGTKQQKLELQF…	NA
Paenibacillus_larvae_NRRL_NRS_1687	CNKJEABN_03852	322	NA	NA	NO	NO	YES	NA	NA	NA	NA	NA	NA	NA	Vpb.hmm	881	3.2e-57	ND	NO	NO	NO	NO	NO	NO	NA	MIQTEEKMLKAVGQFFYGENFNEPAFVVARGMNGFKLDNKTLDDMNVRKNIKSVRWLANFKPRKSGAYTFTINPNCFAHILIDGENAKDQEMQLEAGKSYPFMVAYFGNPMAEQEELLQLDVDYTLNQQETKEIEVETFSIPEIISFENLPMGTDSKTEENKQPMLDTDDDGIYDDWEVNGYYIKNHLVLPWPKKGSEEEKELIKQGFKKFVSNPNESHTAGDPYSDLEKASGAFDRTIHKAARDPLVAAYPSITVGMEELVLSNNKNISSTEGKTVSRSTSSSVSDSNTEGIDASVGFSLFEGFSASVTXXXXXXXFRPRI	NA
Paenibacillus_larvae_NRRL_NRS_1687	CNKJEABN_04065	877	NA	NA	NO	NO	YES	NA	NA	NA	NA	NA	NA	NA	Mtx.hmm	870	4.9e-207	ND	NO	NO	NO	NO	NO	NO	NA	MIQKMNAMLKKTILILLVTILLGGSLVPTQGTIHAQPPDNTNGAKAAVLEWIRELSLELLNVYMARSWPIDLMDSGPNWRPEQVKDENGVVKEDRRQRLLRWDRRPPNQILRDGFIPQVTNEEPSLQDTDLFGYVKSNTKSIFVSTTKTKFKQGKRYQPWTPRSSARGIIYQYEIFAPGGIDVNNSFGDRSPWPNQLEVAFPGGIRPEFIRSVRELHDGRIQRIWINRNFQDPGNLEAISASSRTELVNWYPNHPDGNHKDSNVPDTINSYETFNPDADMYGKNGDVPNKEDIPVFKGPRVLPDGEYQIKSRKDTNVLADLPVNQSGTKIHAHRNTGGVNQKWNFVYDSSREAYKIKSSQNPNLLLTWQSQSGNFIIGYEDHGYRDQYWKIERTGDGYY…	NA
Paenibacillus_larvae_NRRL_NRS_1687	CNKJEABN_04140	595	NA	NA	NO	NO	YES	NA	NA	NA	NA	NA	NA	NA	Vpb.hmm	881	1.5e-130	ND	NO	NO	NO	NO	NO	NO	NA	MNGSGNKESVHLEKDKLYKIIIEYTPEENQNIDVLNTFKVFWEMGGGQKEIIPGENLVLPTRVERSQEDRILPMYNANGVKKDEHMKDTDDDGIPDEWEINGYTVVDHVVVKWDEGKHAGKYKKFVSDPYDAHTAGDPYTDYEKASGIVDKAILKVAHNPLVPAYPSIGVSMDKFIISTNENIEEGTDKSLTISRGSSSTKTIDYGVTASLHASLIDFGASVSASFHTSSSQTMTTEKSEGKSWSQRIGMNTTDRAHFNGNIRYYNRATAPIYNVEPTLTLVLDATNNAQSLFTVKVKENQKAEVIKPGDSYPRRGLSSISLRNMDDFGSAPIPLTFNQVNALEAGTPLSLETDQFTGEYIKVANGKQYLPQPWSYWLTQIESSSARIILDDGDKEIER…	NA
Paenibacillus_larvae_NRRL_NRS_1687	CNKJEABN_04141	422	NA	NA	NO	NO	YES	NA	NA	NA	NA	NA	NA	NA	Vpa.hmm	462	4.5e-14	ND	NO	NO	NO	NO	NO	NO	NA	MNKDKDVSLYGQKDFKKDREKAKKWTEENFKEWKNSLNTEQKKLLKDSARIQKVNAELKKFRGRFIGDDSIRKDVDKLDKALEDKSAKLDHSIHIYRNLTSEELGYALDSFYEKGKMTIDWEQYRQFSDDFKYGLIHDFMKANLTHHSKNRSYPILLDLKAPKGNSMGYLKEDKVFIDRNHGFQVNSIKIIVEKGREVIKVEAELISSTEVTDRIKAAQIRLNDKFTQELGIEKNALEFKINGFYSSLMTHRSEILLENLVSNVPRNIMVDTVKKMNRNASFIFTDNSLDFHGGDGDEKGFYDSNYKTLTISINDKEHISKKDDDIITLTHEFGHAVDHLLFKKISEKDTEFIKIYEKEKNNITIEKYIKQDSVEFFAGVFGYLYSPNPQHREQIQKEA…	NA
Paenibacillus_larvae_NRRL_NRS_1687	CNKJEABN_04202	596	NA	NA	NO	NO	YES	NA	NA	NA	NA	NA	NA	NA	Vpb.hmm	881	4.1e-121	ND	NO	NO	NO	NO	NO	NO	NA	MFWAVGKDEKVIIPKENLILPTSVERSKEDRIIPTQDIHGRSIDVLTRDTDDDGIPDEWEINGYTVVGRVVVKWDEGKHAGKYKKFVSDPYDAHTAGDPYTDYEKAAGIVDKAISRVALNPLVPAYPSVGVAMEKFVISKNQDVEVGSEGSLTISNGSSTENSVTTGIDVSINASLFDFGASVSTSFSKTTSHTLSTEKTEGKSWSESIGINTAESAYFNGNIRYFNRGTAPMYNVLPTMNLILDKGKNARTLYTVKAQENHKAQVIGPGRFYPDNSPISLRTMDESGSTPMSLNYNELKDVENGAPFSLETTQVGGDYIKVVNGDQSDPMPWTYWLTQIEYSSARIILSEGDTETERRITARSTEDYDNETKPEVTLGEALELTFGIEQSDRPTYNGD…	NA
Paenibacillus_larvae_NRRL_NRS_1687	CNKJEABN_04247	203	NA	NA	NO	NO	YES	NA	NA	NA	NA	NA	NA	NA	Mtx.hmm	870	2.9e-17	ND	NO	NO	NO	NO	NO	NO	NA	MAISDTHFSIKERGNLFHAEFGHMINDGAVVINEGLIFKVYKDRVEIKGRDFATHTDIAYWEIPYNTGDLNEGQIGTALDETKVLDKNGDNEVTLYGSHDGTNQRWEFDKDKAAYQIKSVRDKDLVLAWNVVPNSRQVFATPNQYKEQQYWILEKLGDYYIIKSKKDLNLVLDVEGSKTDNLTKIIVYEQHNGENQKFKLGKV	NA
Paenibacillus_massiliensis_DSM16942	NLGMNCPD_03892	1994	NA	NA	YES	NO	NO	NA	NA	NA	NA	NA	NA	NA	NA	NA	NA	Rank1	NO	NO	NO	NO	NO	NO	NA	MKGFKLMLTVILLSGIFTPYFNKAHSADRSRNEAVINMVLFHSNDSDSSQTKIELDPVEALEESQLIRENSYNNDLITFSNTSRLTDQIPPDMPNISVNYVNWESDDIRVMIQHGYDTGGSGVERSQYRVDEREWQDYSGPFTLKAQDRAQVLTARTIDRAGHISQLTHAGLQIERTRPAAPEITLSSTDYTKEAVVIQLTGPKAGEEKVQYRIGEMGVWMDYTRPFQFEASGRTTVYARALSIQAIPSDVVSADVKIEPVSAIVTGAVDMLTVEQWERKGEVEAKPIFSFVKEFIQQFQYWAVDIQKRLDSRMKVKLQQPTIILRTKGYWRLKREAIKVSGRRRNKYKNNHFLASRLQRISVFLAAVVLLQSFGIVIAPLKTYAAAHMYNFNRFEAVA…	NA
Paenibacillus_massiliensis_DSM2345	BGNLFNKN_01144	1567	NA	NA	YES	NO	NO	NA	NA	NA	NA	NA	NA	NA	NA	NA	NA	Rank1	NO	NO	NO	NO	NO	NO	NA	MNRQSQFMKWISLCGSYRKGSKPVSPYLKTRRQMNLLLITCMVLQTFGLMIPPAKSYAATHLYNYERYEAVSTPYGPWTDPYALGLAADFSYLDGSYYRGGGLSVTAYPTYSFNSSTGTYTLTGSKRVAYVSGNTGGFRPDETPYVQQFTVDNGIEVLGSRESNELWIATGWDTDGSKKEVYGRQYIAKPSGYNYSPGAHIATVQALNGTYPDHGRAVDGYYYVKGAIINSSPKFLAWIMNTSYLGLNSSPAQFYLSARDDDGDDLTYTASVGSVSKIVTVDSGTAWYPSFSTAELQEGVWPVTFTVSDGYGGSSTEKGGSIIVDKTPPQPPSILLTGGADWQRGNKTVTITDGSDTGGSGVKETQYRINNGNWTVYTAPFTLSDEGQTVYARTLDKAD…	NA
Paenibacillus_massiliensis_DSM2345	BGNLFNKN_01624	857	NA	NA	YES	NO	NO	NA	NA	NA	NA	NA	NA	NA	NA	NA	NA	Rank1	NO	NO	NO	NO	NO	NO	NA	MKNVLTKASLMMLALTMLIGLLTAPAHADTPLFTIESENAELTPDLQVVTQIYGQPKPGYTGSGFVWMQNSGTITFKVTVPETGMYSISTRYMQELSTDGRLQYLAVNGVTKGSYMLPYTTSWANYDFGYHKLNQGSNTIQLKAGWGFAYFDSFTVDYADLDPLNVQPVLTDPQATPETQLLMNYLTEVYGNHIISGQQEIYGGGNDGDSELEFEWIYNLTGKYPAIRGFDLMNYNPLYGWEDGTTDRMINWVNNRGGIATASWHINVPRDFNAYELGEFVDWKEATYKPTETNFNTANAVIPGTKEYQYVMMTIEDLAEQLQILQDNDVPVIFRPYHEAEGNGGLNGEGAWFWWASAGADVYKQLWDLIYTELTETYDLHNLIWAYNSYVYSTSPAWY…	NA
Paenibacillus_massiliensis_T7	PKEMEKBK_03520	857	NA	NA	YES	NO	NO	NA	NA	NA	NA	NA	NA	NA	NA	NA	NA	Rank1	NO	NO	NO	NO	NO	NO	NA	MKNVLTKASLMMLALTMLIGLLTAPAHADAPLFTIESENAELTPDLQVVTQIYGQPKPGYTGNGFVWMQNSGTITFKVTVPETGMYSISTRYMQELSADGRLQYLTVNGVTKGSYMLPYTTSWSNYDFGFHKLNQGSNTIQLKAGWGFAYFDSFTVDYAELDPLIVQPVLTDPQATPETQLLMNYLTEVYGKHIISGQQEIYGGGNDGDSELEFEWIYNLTGKYPAIRGFDLMNYNPLYGWEDGTTDRMIDWVNNRGGIATASWHINVPRDFNAYELGEFVDWKEATYKPTETNFNTANAVIPGTKEYEYVMMTIEDLAEQLQILQDNDVPVIFRPYHEAEGNGGLNGEGAWFWWASAGADVYKQLWDLIYTELTETYDLHNLIWTYNSYVYSTSPAWY…	NA
Paenibacillus_melissococcoides_5431	PCNEKGHL_04356	469	NA	NA	NO	NO	YES	NA	NA	NA	NA	NA	NA	NA	Xpp.hmm	401	2.3e-13	ND	NO	NO	NO	NO	NO	NO	NA	MTQDTDTLFNTYMELVQGYGLTRLDLDIEGGAQNKALNIANAKAIKKLQDATGVDIVLTLPVLPSGLTSVQLDVLEAYLSAGVDVRVVNIMTMCYGNGTLLPGENYGSASLRAVDSTKNQVKQYFKQFANIDLTDQEAYGIIGTTPSIGFEGAAHPVFTTEWSQWVVDHAIENGLAMTSFWSMNRDAMLEKNNGVTAQYQFTDIFKAFGNGSIPPVASKPVIHGATDKTIFVGDHFDPREGVTATDKEDGDLTDRIVIDGTVDSSTPGAYKLVYTVENSQGQQAVTERIITVAEKINHKPVIHGTTDKTILVGEQFDPREGVTATDEEDGDLTDRIVIEGTVDSSTPGTYKLVYSVEDSQGLQASAERQITVIDGLADTYDPTKIYYEGNSVIYKGEKY…	NA
Paenibacillus_melissococcoides_5431	PCNEKGHL_04392	505	NA	NA	NO	NO	YES	NA	NA	NA	NA	NA	NA	NA	Spp.hmm	506	4.6e-265	ND	NO	NO	NO	NO	NO	NO	NA	MRILKQRQTKRGKGVKVLASLLISLNVFTYSSISYAAANELNDIDAGIASLNYDRNEVLAVKGDQISSYVPKEGIHSSDKFIVVEREKKSLTTSPVDISIIDSITNRTYPGAIQLANQDFADNQPSLVLAARKPLDITIDLPGLKDENTITVQNPTYSSVSSAVDKLVSTWSEKYSDTHTLPARLQYAESMVYSQNQIATELNVNSKVLSGTLGIDFKAVASGEKKVMVAAYKQIFYTVSAALPNNPSDLFDDSVTFAELVRKGVSNEAPPLMVSNVAYGRTIYVKLETTSKSNDVQTAFKLLLNNPSIQASGQYKDIYENSSFTAVVLGGDAQTHNQVVTKDFNVIQDVIKDNAEFSSKNPGYPISYTSVFLKDNSIAAVHNNTDYIETKTTEYTKGK…	NA
Paenibacillus_melissococcoides_5431	PCNEKGHL_06051	343	NA	NA	NO	NO	YES	NA	NA	NA	NA	NA	NA	NA	Mpp.hmm	291	2.9e-34	ND	NO	NO	NO	NO	NO	YES	NA	MKIRFKQKKLSLMTLGIVLGLSSTMLFGSNAMAAANITDVDAQMDKICEFYYNIQLDGKYLPDSPGAYHYLRLNSSKTDMDLDLQASGVKNLRYSDLSPEYIGENLLDNRHIDVDQTMTTSPYSHQYTNSVSTSVSEGFKVGGKSTIFKLPILLTGGVDISAEFNSATSTTQTVSDVRTITAPSQNIKVPAGKAYWVKVDLTKKSFGGDVDFTATGKNVKSTLNMLATYSGPGFPRPNKYPSLTFATADMWKKIPDPFKPLVFPNVKFDSNNNLVLNGKAKVEGIFGSKLLVTVYDVTDIADDIKSGKLTDDDIINWINGIHPRSAENHRVMSVVSQKFIDLE	NA
Paenibacillus_melissococcoides_5432	OLOBIGHB_03638	469	NA	NA	NO	NO	YES	NA	NA	NA	NA	NA	NA	NA	Xpp.hmm	401	2.3e-13	ND	NO	NO	NO	NO	NO	NO	NA	MTQDTDTLFNTYMELVQGYGLTRLDLDIEGGAQNKALNIANAKAIKKLQDATGVDIVLTLPVLPSGLTSVQLDVLEAYLSAGVDVRVVNIMTMCYGNGTLLPGENYGSASLRAVDSTKNQVKQYFKQFANIDLTDQEAYGIIGTTPSIGFEGAAHPVFTTEWSQWVVDHAIENGLAMTSFWSMNRDAMLEKNNGVTAQYQFTDIFKAFGNGSIPPVASKPVIHGATDKTIFVGDHFDPREGVTATDKEDGDLTDRIVIDGTVDSSTPGAYKLVYTVENSQGQQAVTERIITVAEKINHKPVIHGTTDKTILVGEQFDPREGVTATDEEDGDLTDRIVIEGTVDSSTPGTYKLVYSVEDSQGLQASAERQITVIDGLADTYDPTKIYYEGNSVIYKGEKY…	NA
Paenibacillus_melissococcoides_5432	OLOBIGHB_03674	505	NA	NA	NO	NO	YES	NA	NA	NA	NA	NA	NA	NA	Spp.hmm	506	4.6e-265	ND	NO	NO	NO	NO	NO	NO	NA	MRILKQRQTKRGKGVKVLASLLISLNVFTYSSISYAAANELNDIDAGIASLNYDRNEVLAVKGDQISSYVPKEGIHSSDKFIVVEREKKSLTTSPVDISIIDSITNRTYPGAIQLANQDFADNQPSLVLAARKPLDITIDLPGLKDENTITVQNPTYSSVSSAVDKLVSTWSEKYSDTHTLPARLQYAESMVYSQNQIATELNVNSKVLSGTLGIDFKAVASGEKKVMVAAYKQIFYTVSAALPNNPSDLFDDSVTFAELVRKGVSNEAPPLMVSNVAYGRTIYVKLETTSKSNDVQTAFKLLLNNPSIQASGQYKDIYENSSFTAVVLGGDAQTHNQVVTKDFNVIQDVIKDNAEFSSKNPGYPISYTSVFLKDNSIAAVHNNTDYIETKTTEYTKGK…	NA
Paenibacillus_melissococcoides_5432	OLOBIGHB_05038	343	NA	NA	NO	NO	YES	NA	NA	NA	NA	NA	NA	NA	Mpp.hmm	291	5.9e-34	ND	NO	NO	NO	NO	NO	YES	NA	MKIRFKQKKLSLMTLGIVLGLSSTMLFGSNAMAAANITDVDAQMDKICEFYYNIQLDGKYLPDSPGAYHYLRLNSSKTDMDLDLQASGVKNLRYSDLSPEYIGENLLDNRHIDVDQTMTTSPYSHQYTNSVSTSVSEGFKVGGKSTIFKLPILLTGGVDISAEFNSATSTTQTVSDVRTITAPSQNIKVPAGKAYWVKVDLTKKSFGGDVDFTATGKNVKSTLNMLATYSGPGFPRPNKYPSLTFATADMWKKIPDPFKPLVFPNVKFDSNNNLVLNGKAKVEGIFGSKLLVTVYDVTDIADDIKSGKLTDDDIINWINGIHPRSAENHRVMSVVSQKFIDLE	NA
Paenibacillus_melissococcoides_5432	OLOBIGHB_06466	142	NA	NA	NO	NO	YES	NA	NA	NA	NA	NA	NA	NA	Mpp.hmm	291	1.7e-14	ND	NO	NO	NO	NO	NO	NO	NA	MKVPPHKTYKAVVEFSQRTYRGDVVFTGRTGSTMANRSIIKATGVYTGWMGMQTSKQFTYDNFLGRHYAGLTAAQQQEIKNAGVLITTSGYGAAADSYSSVEVSGKGSFSGVFGSELIVNTYDITDGKPQLVEKRTIPIGMD	NA
Paenibacillus_melissococcoides_5433	ABFNFGGE_04088	469	NA	NA	NO	NO	YES	NA	NA	NA	NA	NA	NA	NA	Xpp.hmm	401	2.3e-13	ND	NO	NO	NO	NO	NO	NO	NA	MTQDTDTLFNTYMELVQGYGLTRLDLDIEGGAQNKALNIANAKAIKKLQDATGVDIVLTLPVLPSGLTSVQLDVLEAYLSAGVDVRVVNIMTMCYGNGTLLPGENYGSASLRAVDSTKNQVKQYFKQFANIDLTDQEAYGIIGTTPSIGFEGAAHPVFTTEWSQWVVDHAIENGLAMTSFWSMNRDAMLEKNNGVTAQYQFTDIFKAFGNGSIPPVASKPVIHGATDKTIFVGDHFDPREGVTATDKEDGDLTDRIVIDGTVDSSTPGAYKLVYTVENSQGQQAVTERIITVAEKINHKPVIHGTTDKTILVGEQFDPREGVTATDEEDGDLTDRIVIEGTVDSSTPGTYKLVYSVEDSQGLQASAERQITVIDGLADTYDPTKIYYEGNSVIYKGEKY…	NA
Paenibacillus_melissococcoides_5433	ABFNFGGE_04125	505	NA	NA	NO	NO	YES	NA	NA	NA	NA	NA	NA	NA	Spp.hmm	506	4.6e-265	ND	NO	NO	NO	NO	NO	NO	NA	MRILKQRQTKRGKGVKVLASLLISLNVFTYSSISYAAANELNDIDAGIASLNYDRNEVLAVKGDQISSYVPKEGIHSSDKFIVVEREKKSLTTSPVDISIIDSITNRTYPGAIQLANQDFADNQPSLVLAARKPLDITIDLPGLKDENTITVQNPTYSSVSSAVDKLVSTWSEKYSDTHTLPARLQYAESMVYSQNQIATELNVNSKVLSGTLGIDFKAVASGEKKVMVAAYKQIFYTVSAALPNNPSDLFDDSVTFAELVRKGVSNEAPPLMVSNVAYGRTIYVKLETTSKSNDVQTAFKLLLNNPSIQASGQYKDIYENSSFTAVVLGGDAQTHNQVVTKDFNVIQDVIKDNAEFSSKNPGYPISYTSVFLKDNSIAAVHNNTDYIETKTTEYTKGK…	NA
Paenibacillus_melissococcoides_5433	ABFNFGGE_05173	886	NA	NA	YES	NO	NO	NA	NA	NA	NA	NA	NA	NA	NA	NA	NA	Rank1	NO	NO	NO	NO	NO	NO	NA	MKSTTRILLLIVAILLCINFLNPAAAYVKPNLNLQVQPSGKSTGKDKDDIIHIPDDYLRKVLNRSIDPARDPDSVITREEIETVTSVIVINNAVVEPIHDLTGIEQAKNLLNLAIDRINIEVIPDLSNLTSLESLSFTNTSLDNNALYKFNQLPNLKFINLDENINITDITPLSSLQNLKALNVQFCGISDFQSIVQFPELNQLAAFGQNIGRLEPVTDLDRTFLGYNAADESLFIPFDIMPNRLTNFDGYQPPFTQSTSPSTTYLALNYVPIPQNRLKINEKGITVSGIRATEYLGIENIYYNAFFDNAHGTYEKPENYTFYSISSGTYLHKFNLVDTERNVTVKYYEAGTTEEVQPSKVVIGRAGETVELSADEVPGYSKVEPSKVNYKFTAAGNQE…	NA
Paenibacillus_melissococcoides_5433	ABFNFGGE_05752	388	NA	NA	YES	NO	NO	NA	NA	NA	NA	NA	NA	NA	NA	NA	NA	Rank1	NO	NO	NO	NO	NO	NO	NA	MKVIFQSCKISIMLLLISLLCFPAPIFAGTPNNPLNFSTSLIPFSSSEVAYTKAGGQVFVSNAPETINKSSHINKALYQDTLTRRFRIWSSHVNGTKNDLKFWIYIQNPSDTRSIDLYRSTAYGSTISDGNNIFQASNNVARAFLNVLPPQDQFIATLAPGEGVPLPYAYRVSPGEAIVHLSEWVALYSDDESGAEVSVSDINTTTSVTNPGPYALTVSATDPESSLEGDYRGVLDHYARYGTINVSLRQGESKWMKLSDSGGYSGEQENLTSVWTTSGTPSSRFVVQYNGNTRQSYWFTEYQIRFNLTSPSNVTTYFGAPLNGVGGFVNYQYATPSTNYGNTETYSYRGGGPGTATGVIVSNVKVFNLRTLVSAGNSLPQGIYFRAS	NA
Paenibacillus_melissococcoides_5433	ABFNFGGE_05770	343	NA	NA	NO	NO	YES	NA	NA	NA	NA	NA	NA	NA	Mpp.hmm	291	2.9e-34	ND	NO	NO	NO	NO	NO	YES	NA	MKIRFKQKKLSLMTLGIVLGLSSTMLFGSNAMAAANITDVDAQMDKICEFYYNIQLDGKYLPDSPGAYHYLRLNSSKTDMDLDLQASGVKNLRYSDLSPEYIGENLLDNRHIDVDQTMTTSPYSHQYTNSVSTSVSEGFKVGGKSTIFKLPILLTGGVDISAEFNSATSTTQTVSDVRTITAPSQNIKVPAGKAYWVKVDLTKKSFGGDVDFTATGKNVKSTLNMLATYSGPGFPRPNKYPSLTFATADMWKKIPDPFKPLVFPNVKFDSNNNLVLNGKAKVEGIFGSKLLVTVYDVTDIADDIKSGKLTDDDIINWINGIHPRSAENHRVMSVVSQKFIDLE	NA
Paenibacillus_mucilaginosus_G78	PAHKOKBC_05863	515	NA	NA	NO	NO	YES	NA	NA	NA	NA	NA	NA	NA	Mpf.hmm	487	2.7e-38	ND	NO	NO	NO	NO	NO	NO	NA	MKNLANLPVMSQANALAQGMNIYGTRDTSSFIKLLVTPSKAPNKTVTFLGKDYQIPSYVNLLENTETYYDAGAYNSREEVQNSLGAHVGISGKYGAFSGEMEADYSQAYHKNSQFDYAYRNFYTQVATLQYQYDPQYLSSEFLSRLSDLPYESDTDNLDIFSEFFNDFGVFFTSKVVLGGTLQFYISVDKQSQTSTNEISAMVKAQYEALFSSGSLDANIKISDAWKRYSTNSNSTLKATGGDPEKISRIVMIDTFEPSKETVEAFHEWVSSIASDPAIIDFSLEGIWQICGDKRQAVQSAWEKYSDIMHPRMTIRTSSQVIEYPIEIEPVTPSIYIGSQSFKPNDTPASPAGFQVLILSGSNISEVIFNKYYAIPPVQYWYLPSLEVWDDFVKDVQGK…	NA
Paenibacillus_naphthalenovorans_4B1	OAHJCFDN_04775	2140	NA	NA	YES	NO	NO	NA	NA	NA	NA	NA	NA	NA	NA	NA	NA	Rank1	NO	NO	NO	NO	NO	NO	NA	MKKKRFSLLMLAVFLAQFILPFIEYQVAYAAKSKTMYIDFQSGTLSDQPVTGEHYSANSSWSKNIDLSPYIDGTVKDVTVTVGPGQTATRSLNGNSVTINVNGNELTVYGRAFTNPGHQIYRLPDGKRWEHKGANTSIYQFDPDDAASGGITQRPGIIPGEGYIRPASSSTASSTPTTYNGTNKEGNDLRYLYGSPPKEMVDIAPNWNMNGAAVTRAYNVPPPSVFYKTQPTYDNPDPKDPVPLVDTSSIRLTGASEKHIGTEPYSWGYINGSNQIAVRRILNTVCTFDSKDPNSVGDPDDCIIESKNTGYGQLNNYVMEVNTDWQAKTYIYSMGKVEITYEIPATPDLAAQEIKVDNACIPVGSTQTIRYSYKNIGVSTSTAFTVQLKVDGVVVKTEN…	NA
Paenibacillus_naphthalenovorans_PR_N1	LOIIKNHN_02943	2140	NA	NA	YES	NO	NO	NA	NA	NA	NA	NA	NA	NA	NA	NA	NA	Rank1	NO	NO	NO	NO	NO	NO	NA	MNKKRFSLVMLAVFLAQFILPFIEYQVAYAAKSKTMYIDFQSGTLSDQPVTGEHYSANSSWSKNIDLSPYIDGTVKEVTVTVGPGQTATRSISGNTVTIHVNGNGLTVYGRADTNPGHQIYRLPDGKRWEHKGANTSIYQFDPDDAASGGITQRPGIIPDEGYIRPASSSTASSTPTTYNGTNKEGNDLRYLYGSPPKDMVDIAPNWNMNGAAVTRSYNVPPPSVFYKTQPTNINPEPKDPVPLVDPNSIRLTGASEKHIGIEPYSWGYINGSNQIAVRRVLNTVCTFESKDPNPVGDPDDCIIESKNTGYGQLNNYVMEVNTDWQAKTYIYSMGKVEITYEIPATPDLAAQEIKVDNACIPVGSTQTIRYSYKNIGVSTSTAFTVQLKVDGVVVKTEN…	NA
Paenibacillus_pabuli_AR3006B	IMJAHOGA_05335	1122	NA	NA	YES	NO	NO	NA	NA	NA	NA	NA	NA	NA	NA	NA	NA	Rank1	NO	NO	NO	NO	NO	NO	NA	MHHNSILKKSILSLLMVSVLLSPSPLAFAGGGPGSKPPLEAPRFEPSIPAKSQKKITPVEGKGTTNIGVYIYQLDNMKWKVDGECNGQELANNDSTNKPISSLVCIDLSLDAPSYQPTEYKDSFGDPHPRSEFTETSLEPIYMDNTAYYRPGRPILVSVDSFTGQNVKFTTQIGGAIEPTDYRPYNPPKYSADYVFNTDLYWRALAEITKEISLTNGGQLSINQSKQLNATVKTKTGDGSFGAETNVNSGNGRTTWTSSNPGVATISNSGLVQAVSRGTTTITVLWEKDDFQLTTTTTIGVEEDPGNGGGGGNGGGNGVGCSPTIGPPSTGTIMSMSDLDPNANGIIKSDNRGNETFNVLRGIPTSESLYTNAFADNYLFKQAWAKMSGKVTYDCSVTL…	NA
Paenibacillus_pabuli_AR506	ENODGFGO_01086	1691	NA	NA	YES	NO	NO	NA	NA	NA	NA	NA	NA	NA	NA	NA	NA	Rank1	NO	NO	NO	NO	NO	NO	NA	MSCMVKRKLFFFIVFMLTVVVPFSLIGIRTAYAETLPYQTIIIDDGSIQINDVVTPDAGNENNGYSAPNWTTSTGVKGYDLSSTKYTSTAGRTITWNPRLEAGTAKISFYKLDWADKADSNVKIEIVHNGTTDVVFMDLRPSSGAPVGWVDLGEYYFSGVGEEFVQLTRSTSTTNTILTRADAVKFEGNIEQKEPHKTIIIDDGSLTIDHVVTVDSGNVNNGFSAPYWTTSAGVKGYNNSSSKYTDAVGRSITWNPRLEAGTARISFYKLDWADKADSNVKIEIVHNGITDVKFMDLRPSSGPSVGWVDLGEYEFSGDDSEFVRLTRTQPTTGTIITRADAVKFEGNIRQQAPPLPPLRSRTLANLSYTEKGSIENANYKATFYEAAWDGGKSIVRDMF…	NA
Paenibacillus_pabuli_NRRL_NRS_924	KDLFMLIN_00287	512	NA	NA	NO	NO	YES	NA	NA	NA	NA	NA	NA	NA	Mpf.hmm	487	3.1e-32	ND	NO	NO	NO	NO	NO	NO	NA	MGKIENTEQTPIMSQANALAQGMNIYGTRDVSSFIKLLVSPAKAAVKTVTFLGKDYEVPEYVNLIQDTETYDEGGTFRTREEVQNSLAAHVGIQGSYGAFSGEMALDYSGEFNKNSQYAYAYRNFYAETATLQFQYDARFLSDEFNERLNELPYELSDGNLDVFSSFFNDFGMYFTNKIVLGGSLQFYTAVSVEGLSNVQEISAMMKAQYEALFSSGSLDAGVKNSSAWKQYASHSSTTVRAHGGNPSEVTDLTLINPLEPGENTVNLFRKWVESVSSEPAIIDFTLEGIWQICGKKRQAVQAAWEKYARSMHPHLAIGTRSRGITWPIEDKAIAPDIYIGSVPYEPSSGQPDGPAGYQVVILDSSNLSHVLLDRYYTVPKEQGWIRTYHVLFDQMKQD…	NA
Paenibacillus_pabuli_NRRL_NRS_924	KDLFMLIN_02090	411	NA	NA	NO	NO	YES	NA	NA	NA	NA	NA	NA	NA	Tpp.hmm	410	1.2e-11	ND	NO	NO	NO	NO	NO	NO	NA	MKKGKMISLLVLFSLLVALLPGTTTNAATNWNLVWSDEFNGSSLNTSNWSAEIGTGSGGWGNNELQYYTNRTENLQVTGGNLVITARKENYNGSSYTSARIKTQGLKDFTYGKVEARIKLPSGQGLWPAFWMLGSNINSVGWPKSGEIDIMERVNNNAFVNGTVHWDANGHADYGKISENLDFSQFHVYSIEWDSKYIRWFVDGKQFNEFYIENGTGNTEEFQRPFFLLLNMAVGGNWPGSPNNATPFPSQMLVDYVRVYQAASTPNIVSGGLYTIGSKASGKVLDIVDVSTASGAKVQQWTNYSATNQTFRVDSTGDGYYKLTAVHSGKVLDVPSSTASPGVQLQQWDDNGSNAQRWSIQETGNGYYKIISKVNGLAVDVSSSSTADGAAVQQWNDNG…	NA
Paenibacillus_pabuli_NRRL_NRS_924	KDLFMLIN_04200	859	NA	NA	YES	NO	NO	NA	NA	NA	NA	NA	NA	NA	NA	NA	NA	Rank1	NO	NO	NO	NO	NO	NO	NA	MKNLFKKASALMMAFILLLGLVTTPIHAVPPLFTIESENALLSSDLQVVTEIYGQPKPGFSGSGFVWMQNSGTITFTVTVPETGMYAISTRYMQELSADGRLQYLSVNGVTKGSYMLPYTTTWNDFNFGFHKLNQGSNTIELKAGWGFAYFDTFTVDHAVLDPLDVQPVLTDSEATPETQLLMNYLTEVYGNHIISGQQEIYGGGNDGNTELEFDWINNLTGKYPAIRGFDFMNYNPLYGWEDGTTDRMIDWVNNRDGIATASWHINVPRNFTTYQLGEHVDWKEATYKPTETNFNTANAVIPGTKEYQYVMMTIEDLAEQLLILQDNNVPVIFRPYHEAEGNGGLNGEGAWFWWASAGADVYKQLWDLLYTELTETYGLHNLIWTYNSYVYNTSPAWY…	NA
Paenibacillus_pasadenensis_MER37	NBCGPKPN_01756	544	NA	NA	NO	NO	YES	NA	NA	NA	NA	NA	NA	NA	Vpa.hmm	462	5e-20	ND	NO	NO	NO	NO	NO	NO	NA	MKPASYWEQRTAEVSEAAFKQVDAFENVMLREYTQALDRIKERMAAFYGRYATNDGISLTDARKQLTGKELTAHRMTLEEFTAKAKANTDGKWTQELNRASFKARVSRLEALELQVRQEVEVLAASRQRGTGKLLGDIYEDTYYKTGYELQRGLGIGTSFARINKPGLDKVLGTEFAGSNWSKRIWGDRDKLVQELRTKMSQAFIRGEPLERLASEVSKRMEVSLSNARRLVQTESAFFTGQAAMDGYKATRGVVKAYKIVATLDRRTSDICQDMDGQVFKLEEMRVGETYPPFHSHCRTATVAEFDNAGIVDLGKRLARDDDGSVYKVPSTMKYPEWKQKYLVDEEPEPAAPVQKDKRGTMKVRQFTTASDVAAWNDEVAPAWIGELTSAEEGAVKLY…	NA
Paenibacillus_pasadenensis_MER37	NBCGPKPN_02081	671	NA	NA	NO	NO	YES	NA	NA	NA	NA	NA	NA	NA	Tpp.hmm	410	1.9e-08	ND	NO	NO	NO	NO	NO	NO	NA	MSHAHGRSLPYVSKKVFSVFMAALIALSSMLLLAQPAHAASGLIVNNADRFDTGSNPIWAQGGWIMQEGSMFYWYGMDYSVPNRKKVNVYTSTDFVNWTSHQAIVDFTSINAKLDADGNTTTGRFADTQWIGRPLVKYNAVQNKYVMLAEWGGNGDGDRNKITIFTSASATGPFTYEKYISKPAGWGMGDLGSILTDDDGSTYITYSDDNNGDTNSAIRISKLAADFMSISQHVYMIPHNFIPTNAPKKEASALFKKGSKYILLASRTNGWTATESYCYSASSLSGPWSGGNGCATNPNSNDSFDNQVDQVLPIQGAQGTVYMFIGDRWNNMKNNQGQPASNQAGRNNWYPLTFDSNDNPTINGHVQWFLDPVNGTWSAPPAASPLQSYALVNGNSGKA…	NA
Paenibacillus_pasadenensis_MER37	NBCGPKPN_02132	697	NA	NA	NO	NO	YES	NA	NA	NA	NA	NA	NA	NA	Tpp.hmm	410	2.2e-11	ND	NO	NO	NO	NO	NO	NO	NA	MMTHLQALHFPRKVMAAILSALLIVSTFLFAQPAHAASSQIINNVEKTATDGLPVWAQGGWMVKEGNTFYLYGLDASQPSKLPDGSDNPNWKKKISVYTSTDLVTWTPYREIVDFESIDTYRAANPGTTIPAFSKNQWFGRPVVQYNSVIDKYVMYMEWGYGGGNRNTISIWYSDTPTGTFTYQKNIIKPNGYAMGDMGSVFTDTDGSTYLSYTIDYKVRADGTPDYNSGIQISKLETSLNASNNYEINIASSIILSSVAPYKEATTLFKVGSKYYMMASQTNGYESSQTYYYTADSMNGPWSSAAYAGATIWNGASYAGTSPTGSNSFDTQIDQILPIQGTGNNIVYLFIGDRWNNMKNKAGTGPASTGPGRNAFYPLTFNADGKPVINGFEKWNIDL…	NA
Paenibacillus_pasadenensis_MER37	NBCGPKPN_02669	647	NA	NA	NO	NO	YES	NA	NA	NA	NA	NA	NA	NA	Vpb.hmm	881	1.4e-15	ND	NO	NO	NO	NO	NO	NO	NA	MVNHKSVYLTLILLVGLFSILTYKPQISSANSAPGLKAEYYDNKNLTNLKLSKVESSINFHWGLNSPNTTIEPETFSARFTGKIEPKYSESYTFYIVADDGVRLWVNNQLILDRWNVQAGEFTSTSISLEKSTKYDIKLEYFENKEGAAAELRWSSASQNKETVPASQFSQPVESVGSGLKGEYYNSKDFKQLEMVRTDPQVHFLWGLNSPDSKINADRFSVRWSGKIKPRYSENYSFSLLADDGVRLWVNDALILDSWKPQATSLTSSSISLKAGYSYNIVLEYYENKEGSTIVMEWASPSQASEIIPASQLYPAMDGSGVGLKGEYFDNIDLSNLKFTKIDSMVNFAWQNASPSSDILPDTYSIRWTGAISPRYSEEYTFMLDSDDGVRLWVDGQLI…	NA
Paenibacillus_pasadenensis_MER37	NBCGPKPN_03172	556	NA	NA	NO	NO	YES	NA	NA	NA	NA	NA	NA	NA	Tpp.hmm	410	1.5e-13	ND	NO	NO	NO	NO	NO	NO	NA	MVNSQNLSIPKRLTAAWLAALLIFSTMLFAQSAHAASTLLVNNVEKTATDGAPVWAQGGWMMKEGNTYYWYGLDTSEPSKLPDGTDNPNWEKKVSAYSSTDLVTWTAHREAVDFPSIDTYRAANPDTTIPAFDKNQWFGRPLVQYNSVIGKYVMYMEWGYKNEIKQRNTISIWYSDSPTGTFTYQKNIIKPGGYAMGDLGSIFTDSDGSVYISYTIDLKVKSNGEPDYNSGIQISKLETALNAENEYEIKVTSSKTLSSTAPYKEATTIFKVGAKYYMLASQTNGWESSPTYYYTATSMLGDWSSAAYAGTTAWNGASYSGTSPTGSNSFDTQIDQILPIQGSTGTVYMFIGDRWNNMKNKAGTGPASTGPGRNAFYPLTFDSAGKPIINGYQQWNIDL…	NA
Paenibacillus_pasadenensis_MER37	NBCGPKPN_04662	793	NA	NA	NO	NO	YES	NA	NA	NA	NA	NA	NA	NA	Tpp.hmm	410	3.3e-09	ND	NO	NO	NO	NO	NO	NO	NA	MNNKRIQKPFWLSLFTIFCLFGVAQAVSAAPVSVPNGVQFTDSDNNLVQAHAGSVMKEGNYYYWFGENRTETADNKYYVSVYRSTDLKNWEFRNHVLTRNSAPELALAYIERPKVIYNSTTDKYVMWMHKENGINYSEGRVAIAYSDTIDGDYTYTGSFQPTVNGVSYDSRDMTLFQDDNGDAYLFSSASSPTKPNSWNSTMNIFKLTDDYMNVDSKINTIFEGLYREAPAVFKRNGVYFMLSSTTSGWNANQQKYATTTDLAGTWSSNTNVGNSNNYDSQTGFVLPVRDSSNNVVTYLFMGDRWGPSWGGKIPQSKYVWAPIVFTSNTSFTYSYYDNLTIDTAAGTVTGSDNAWDFNGYYKMTNQNSGLALSTQGTAEGANAEQATPANNWSQLWKLV…	NA
Paenibacillus_pectiniliyticus_KCTC13222	GOCKNKKG_05553	1131	NA	NA	NO	NO	YES	NA	NA	NA	NA	NA	NA	NA	Tpp.hmm	410	6.5e-15	ND	NO	NO	NO	NO	NO	NO	NA	MSLRWKRKSYFVRMVLLVTLIAGSMLNLLVPGTASAMSEPYGLSQMSQFDRLPYLNTDSYSGEVSSYATNGDNNDGFYSKNFLYQDTNGEYVMADIKGPGELNKIWFTGSVDQDTNYIKVYLNNSTTPSINTTFRNFFSGSYGALLSPITTDNTHNAGGFVSYLPIPFSQAIKVTITGNSTNTDPNQPGLFWHVDYHRFTPGTSVSTWTGSEDSSAVRNMLNNVGTDPKSTSGNTVVTGTANLGASAVQTLLDINGARSLSAIKLTVPGVPGDSSNSFGKMVLNNTWIRIYWDNENTPSVDAPIGSFFGIGDKGVQHTIRGLAYGVDATNKLYMYYPMPFQSHAKVELYNKSITPVNGIGFEIDHKAFTDSFANVGYFKTKYSTPHVSLSDPFDVTVLD…	NA
Paenibacillus_pectiniliyticus_KCTC13222	GOCKNKKG_05701	480	NA	NA	NO	NO	YES	NA	NA	NA	NA	NA	NA	NA	Tpp.hmm	410	5.2e-11	ND	NO	NO	NO	NO	NO	NO	NA	MWRTNKTPKYLMMILCMLFVSLGFAASAFATSVTITSGTTWNDTSGNSIQAHGGGMIKVGSTYYWFGESKGANAPDVDVYSSTDLATWTFQAHALVPLSSGDLTSASVVERPKVMYNSSTQKYVMYFHLDDSSYAYAHVGVATSSTVTGPYTYQGSYQPLGHDSRDMGVYQDTDGSAYLISSVDGNLNLSIFKLSADYLSAASLVQTWSSVHYEAPAMVKQNGVYFLLTSKQNGWSPAQQQYTTSTSLSSGWSSWTNIGGSTNYSSQTTFIMPIQGSAGTTYLYMADRWNSSSLSTSTYIWMPMVISGTTMSYDSFASWKIDAAAGTFFVPSTEVPNTSNWYYISNVNSGKVMDVTSSSTAAGALIKQYTLNNGYNQEWQFVLQSNGYYKIKNRNSGLY…	NA
Paenibacillus_polymyxa_181MFCol5	OLEHLIDP_01050	544	NA	NA	NO	NO	YES	NA	NA	NA	NA	NA	NA	NA	Vpb.hmm	881	1.2e-14	ND	NO	NO	NO	NO	NO	NO	NA	MAAWLPKGRAKVRFNFIPLYRLIRHVLPVVIIFSLFPVGFGDSLSVVNAASLQPVNSDACTQARELYNYLLSISGKKTVTGQHDYLESPDELSNKVQKISQAYVGLHGYEMGAISGQSDATEATQRKNVVDSAIRWSRAGGIVTMTFHEALPGRPLTWANVQAKVSQAEFNKYVTPGTTQYNLLIADLDKVAVSLKQLRDAGVPVLWRPYHEMNGDWFWWGNKNNFNQLWNIMYDRFVNTHQLNNLLWVWSPNAPNSYTVPYTPKYPGDDKVDILAVDIYNNDFKQSHYEGLLELARNKPIAIGEHGEIPSSEVLQAQPKWVYSMTWGKMLTENNTTTQIQDYMNDAKSLTRDDVKNGLEAIQQPGTDVPTLPDEGQSEPLPAPPVVIAPPTPTPPSVP…	NA
Paenibacillus_polymyxa_181MFCol5	OLEHLIDP_02266	488	NA	NA	YES	NO	NO	NA	NA	NA	NA	NA	NA	NA	NA	NA	NA	Rank1	NO	NO	NO	NO	NO	NO	NA	MKRFRKAISVMLSMMLLFAFGMTANASQGTEMNKEKQAIEADSSFQLTTNNEDVIEHLTRVDKPKGITSSVYNMQENINFKAPETFSLKRETLPSLKASPTAATASSATYSGTITEEGGTQFLYPIYVKPGELLQAQLDGPFSEQLDYDLYLYEFDMTTGDINPNAIDASTYGTYFNKYEQGSASLPENVGSRNATGSEKAYAVAVHSKKGSSINDPFYLTVDVNSQYDAYEPDESAFHAYNFTFSTGGSTLNSRSIHSGIDNDWYQITIPANRNYDGLNVKLDSTSESYGYKAEVYGALSGNQMALLPQTNHNVTLNTGTYYVRVYTTNQYSPDHLYALTLKPVLRAGKIVINGYDSKNGPNDYPSYSYGRHYRVNGNTSLTVKGVVTTTDNYPVANA…	NA
Paenibacillus_polymyxa_LMG_27872	BFKBFMEC_00588	544	NA	NA	NO	NO	YES	NA	NA	NA	NA	NA	NA	NA	Vpb.hmm	881	6.4e-15	ND	NO	NO	NO	NO	NO	NO	NA	MAAWLPKGRAKVRFNFIPLYRLIRHVLPVVILFSLLPVGFGDSLSVANAASLQPVNSDASIQARELYNYLLNISGKKIVTGQHDYLESPDELSNKVQKISQAYVGVHGYEMGAISGQSDATEAAQRKNVVDSAIRWDRSGGIVTMTFHEALPGRPLTWANVQAKVSQTEFNKYVTPGTTQYNLLIADLDKVAVSLKQLRDAGVPVLWRPYHEMNGDWFWWGNKNNFNQLWNIMYDRFTNTHQLNNLLWVWSPNAPNSYTVPYTPKYPGDDRVDILAVDIYNNDFKQSHYEGLLGLARNKPIAIGEHGEMPSSEVLQAQPKWVYSMTWGKMLTENNTTNQIQDYMNDSRSLTRDDVKNGLETIQPPGTDIPTLPDEGQSEPIPAPPVVIVPPAPTPPSVP…	NA
Paenibacillus_polymyxa_NRRL_B_30509	BDEAOCCJ_00619	1529	NA	NA	YES	NO	NO	NA	NA	NA	NA	NA	NA	NA	NA	NA	NA	Rank1	NO	NO	NO	NO	NO	NO	NA	MYRKNKRKVRKHNKWVYGVLALLLLLMTIPIFPERVSAATQEIIGGPFCQNNLPGGGDSWGSWSGSGVGATEVYTGMGSARYTCDGTKQPTNRFVDIGRSIKTSDYRIFVYIEGAYHTDIYTSNAAAGDSWRPNGTNLYTWTNVTKFYANSDYQGKWIDITDSITLRDVRYFRAMGTSQQTSDEISKFGIRIIPKSDLMPKPPQIHAGAEGQAVTGWTKEPVTVWIDGDVAPEGLKYYEYSLNGGAFQQYIGPFTVNDHGVNTIYARTVDVHNQYSGLSSANVRIDRMPPTPPIIDATGNSNEYTISLQPGADDYSGIAHTQFRLTGVVNQDWQDYGGVFHVNQDGKSTIYARSIDNVGNVSREVTKEVTVDKKGPTAPVVRASETGPTNRDVDIAIES…	NA
Paenibacillus_polymyxa_NRRL_B_30509	BDEAOCCJ_00621	488	NA	NA	YES	NO	NO	NA	NA	NA	NA	NA	NA	NA	NA	NA	NA	Rank1	NO	NO	NO	NO	NO	NO	NA	MKRFRKAISVMLSLMLLFAFGMTANASQGTEMNKEKQAVEADSSFQLTTNNEDVIEHLIRADKPEGITSSVYNMQENINFKAPETFSLKRETLPSLKASPTAATASSATYSGTITEEGGTQFLYPIYVKPGELLQAQLDGPFSEQLDYDLYLYEFDMTTGDINPNAIDASTYGTYFNKYEQGSASLPENVGSRNATGSEKAYAIAVHSKKGSSINDPFYLTVDVNSQYDAYEPDESAFHAYNFTFSTGGSTLNSRSIHSGIDNDWYQITIPANRNYDGLNVKLDSTSESYGYKAEVYGALSGNQMALLPQTNHNVTLNTGTYYVRVYTTNQYSPDHLYALTLKPVLRAGKIVINGYDSKNGPNDYPSYSYGRHYRVNGNTSLTVKGVVTTTDNYPVANA…	NA
Paenibacillus_popilliae_ATCC14706	BFAIABNK_00288	694	NA	NA	YES	NO	YES	NA	NA	NA	NA	NA	NA	NA	Cry.hmm	1340	7.7e-74	Rank1	YES	NO	YES	YES	NO	NO	NA	MNNYFIGKVLSGHHINNNGNGNTLSRTALTPTNNNVNRGDLVTNGLTPIDNNFIGSNGFIPRNVTRKDPFRKRTTQEFIREWTEWKEKSASLFTAPIVGVITSTLLEALKKLVAGRVLMSLTNLLFPNNSTSTMEEILRATEQYIQEQLDTVTWNRVSQELEGLKNDLRTFNDQIDDFLQNRVGISPLAIIDSINTMQQLFVNRLPQFQVSDDQVLLLPLFAQAVTLHLTFVRDIIINADEWNIPEAQLNTYKRYLKQYVAQYSNYALSTYEEAFRARFYPRNTVENMLEFKTFMTLNVLDLVSMWSLLKYVNLYVSTSANLYNIGDNKVNEGEYSISYWPFFNTYIQTKSNYVLSGVSGYAMRWSYTNPFFGEYIQDHLYNIIASYVGGIQGPKIGVQ…	NA
Paenibacillus_popilliae_ATCC14706	BFAIABNK_00966	317	NA	NA	NO	NO	YES	NA	NA	NA	NA	NA	NA	NA	Mpp.hmm	291	2e-42	ND	NO	NO	NO	NO	NO	YES	NA	MMKEKKIVTAIAIASISALLAITPAVPVVAAAGVTNTAATDAGIVDWSTPIDHAMDIYGQHAGKPGTYGGSGLLGGFTDVKYREFSVEADGSPILSNSKTVFVGSSTLVNDSDMEQTLSTDSFTQQFTNSVTSSTTTGFKFGEKISSKFEIPLVAEVGAEVSTEFDFSDTSSNTKTETHTYTAQPQNIKVPPHSSVEVIVKLDTVKASGNVKLLSKMSGQKTGSIIYYNPSVQYFYNLSFHDIVDEASKYEKLSNVYANPDETITLVGAGNYEAEYGTQFMVQVMKPKPLNENGRVKRDLHEEDYAYEVTPVVNKAE	NA
Paenibacillus_popilliae_ATCC14706	BFAIABNK_01751	336	NA	NA	NO	NO	YES	NA	NA	NA	NA	NA	NA	NA	Mpp.hmm	291	4.9e-39	ND	NO	NO	NO	NO	NO	YES	NA	MRKYVKASLIIGLSFLIIGSVSAPPQAYAQASIAQEKSIGIVDVNEVLQKVGTYYYQNHLANTMANPESTGFIYKLRANPDSVTPVIDLSIDARTENIHYDSTIPVFVGENIFTNNTNEEQTYNTSKFSKTYTVSQSTSISTGFKVGGLGELVNKFILPLILKGVGKIDLEYNTGSPETKTTSESDTLEAPAQPVKVPPHKTYKAVVEFHQRTYRGDVVFTGRTENTKANRSVIKATGICTGWMGMQTSKQFTYDDFLGRHYAGLTASQQQEIKNAGVQITTSGTGVDANAFTSLEVSGKGSFSGVYGADFTVTTYDVTDGEPQLVDNNTIPIHMN	NA
Paenibacillus_popilliae_ATCC14706	BFAIABNK_02884	732	NA	NA	YES	NO	YES	NA	NA	NA	NA	NA	NA	NA	Cry.hmm	1340	1.7e-72	Rank1	YES	NO	YES	YES	NO	NO	NA	MNMNNNNNFNANTVSGNNVYTNCIGNTASGNTMNNNFNGNQNFLSSTAIPSANNNIICNEPVPNCLDPINNEIIRGDLVTNGLTPIDNNVICDSDFIPINAKRKDPFRSRTTQEIMREWTEWKENSSSLFITPIVGVVTSTLLNALKQVGQKRLLTLLTDLLFPNNSTSMMEEIIRATQEYVQQQLDTSTWNRVNQELVGLKNSLQTFNDQVNDFLQNRVGISPAAIIDSINTMQQVFVNRLPQFQVRGYEVLLLPLFAQAANLHLTFIRDVIIHADEWGLSKAQLDTYKRYLKEYVAEYSNYALSTYDKEFRARFYPRATLENMLQFKTFMTINVLDFVSIWSLLKYVNLYVSTSANLYNIGDNKVNEGEYSISYWPFFNSYIQTRANYVLSGVSGYA…	NA
Paenibacillus_popilliae_SDF0028	HEOENBOD_00284	501	NA	NA	NO	NO	YES	NA	NA	NA	NA	NA	NA	NA	Spp.hmm	506	5.7e-268	ND	NO	NO	NO	NO	NO	NO	NA	MKKKSNYVKGRKVLVSLLVSLQVFTFASISSAAPNESNDIDLGIAGLNYNRNEVLAVQGDQISSFVPKEGIQSNGKFIVVERDKKSLTTSPVDISIIDSITNRTYPGAIQLANKDFADNQPSLVMAARKPMDISIDLPGLKNENTISVQNPNYGSVSSAIDQLVSTWGEKYSSTHTLPARLQYAESMVYSQNQISSALNVNAKVLNGTLGIDFNAVANGEKKVMVAAYKQIFYTVSAGLPNNPSDLFDDSVSFAELVRKGVSNETPPLMVSNVAYGRTIYVKLETTSKSNDVQTAFKLLLNNPSIQASGQYKDIYENSSFTAVVLGGDAQTHNQVVTKDFNVIQSVIKDNAEFSSKNPAYPISYTSVFLKDNSIAAVHNNTEYIETKTTEYTKGKIKLD…	NA
Paenibacillus_popilliae_SDF0028	HEOENBOD_02155	489	NA	NA	YES	NO	NO	NA	NA	NA	NA	NA	NA	NA	NA	NA	NA	Rank1	NO	NO	NO	NO	NO	NO	NA	MKKKFSIVTVLSLVLLLVFQMSVVSAAEGKFSETLPATMQENELSLLATMDHAEPVTQLMKAAPAEGLDGTLEHTITAPISLNDAEAILPQSSALRTLAEPSNTVTTATYSGVIPKEGEAVHLYPIYVKPGDVLQVQLDPPLSPQLNYDLYLYEFDMATGNLNTTPIDYSIYGTYMNNYANGTRTLSENVGTKNTTSGDKAYLIEVHAKQGGSINDPFNVTLAISSEYDAYETDENAFHAYGFTVNTSGSSLNTRSISSSIDNDWFAINVPENRNYDALNLTLDNVSMSKGYKVEVYGAYEGNQMRLLSSPVDNNVRIGTGTFYVRVYTTGQYDNTNYTLTVRPVLRADKIAITGFNSNEGPNSYPTYQYGRHFRAKDTLTVYGKVTTSDNYAVANAKV…	NA
Paenibacillus_popilliae_SDF0028	HEOENBOD_05384	1358	NA	NA	NO	NO	YES	NA	NA	NA	NA	NA	NA	NA	Xpp.hmm	401	3.9e-13	ND	NO	NO	NO	NO	NO	NO	NA	MTVVTIMMFVSSLAPAYAGSAVSAAQEPVVKNATKEIRNVMYYGDWSIWGGQGNFYPKDIPGDQLTHLNYAFLDFDAQGNLVFTDKDAAVEAPVGQEGVQWQAANAGSLIALQQLRAENPNLKVGISLGGWSKSGDFAVVAADASKRAKLIQNVMTFIKYTNMDFVDVDWEFPAEVRQPDLVDNKNDEGTKYATPEDKNNYILLLQDLKNALNKQGAELGKAYELSVALPAPKSKIDIGIDVPRLFSIVDFANIMNYDMRGAWDEVSGHHTGLYTNPNDPLTGNNLSVDESVKYLIEQGAEPNKIVIGAAYYTRGWDKVSQGTDPNHPGLFGEAALSAKDADQSPSRGAVGEAALTIGDAGRRTGIWSYRNLDKLKATYPNLKEYWDDAAKAPYLYDGT…	NA
Paenibacillus_rhizosphaerae_CECT_5831	CINGJMAM_03729	748	NA	NA	YES	NO	NO	NA	NA	NA	NA	NA	NA	NA	NA	NA	NA	Rank1	NO	NO	NO	NO	NO	NO	NA	MKRSLTISFLVSAFSLAMIIMFATSAAAEEDTVKIDFQTKGSLTAEGYLPDSGDEYGDRGNGYTYGWTPGNVGAARDYSLIEPDLKLATLNQFGEGIIWEIAVPNGKYEVTVSIGDIRYPNQIKGKLLLLAEETVIFENKQVDGIWEHVKPDGQTYISKTVVADVYDGKLTLDPKDTATENIKINYIEIKSLDGPIPINPVDPGNEEPLPDIDMTPVTIDVYGEEAESDVPPIRADGQVMVPVNIIAEELGADVVWNEEKNAILINSVPGQARFKQQSIQLIVNGLEINPEVRPFVLDGNMMLPIREISEAMGLDVIWDEATLTLHIRLRPHTEPSMELYGWASVEAEGLEGTTGGSDAEPQKVTTLEELEQLAGDDVPRVIVISGTIKSGVEPITIGS…	NA
Paenibacillus_rhizosphaerae_FSL_R5_0378	OMGMIFCB_00675	410	NA	NA	NO	NO	YES	NA	NA	NA	NA	NA	NA	NA	Tpp.hmm	410	6.8e-11	ND	NO	NO	NO	NO	NO	NO	NA	MLKKGLCGIIMVSLLIALFPVKQVSAAPNWKLVWSDEFEGTALNRSNWTPEIGTGSGGWGNNELQYYTDRSQNLQVTGGNLVITARKESYGGMNYTSARIKTQNLKSFTYGKIEARIKLPSGQGLWPAFWMLGSNISTVGWPYSGETDIMERVNNNPYVNGTVHWDAGGHAEYGRVSGNLDFSQYHVYSVEWDSKYIRWFVDGQQFNEFYIENGTGNTEEFQRPFFLLLNLAVGGNWPGAPNDSTPFPAQMLVDYVRVYQDNGQSSAISNGVYTLASKASGKVMDVIDVSMASGAKIQQWTNYTATNQQFRIESTGDGYYKLTAVHSGKVLDVPNSSTAAGVQLQQWDDNGTNAQRWSIVDVGGGYYKLVSKANGLVVDVSGSSTADGAAVQQWTDNGT…	NA
Paenibacillus_rigui_JCM_16352	JHBECDKL_02473	1188	NA	NA	NO	NO	YES	NA	NA	NA	NA	NA	NA	NA	Tpp.hmm	410	1.6e-10	ND	NO	NO	NO	NO	NO	NO	NA	MMSWQKWGSTVLTLFIALSGINVGASKVEAVGVASLVSGAYTLALDDQGSGHYGVGIYKGTSKLDEQVNPLSLQIKSAASTEISYQGPYTSWANAGGVITATGSLTTSNGSRFDYTDQYTVQDGTGAFVMSRNVNVAVVNSGDKGFATRYALYPLSSTSLTDYNMFAPGNWYKQNSNVVSGALASNYADENFFIKETRLPLPMMAMQTASSGESLAFIHTNANLSSVQSESSESWLVDAGFKFGAIGVKKSPRPTLNYIYPSTEGDKNYYGNDQNGLLHLTGLVRRSHPVQTGVSHSYSLVIKVGQDTDFSTTQGSVWKYAYNLYNPTVNYIDANTIYNNDLSYFGAKYQSFANGANGLPWSSLTRTSGDTGYHLQSGFVGQQTKVGWEMIRDGYKNNN…	NA
Paenibacillus_rigui_JCM_16352	JHBECDKL_05643	1260	NA	NA	YES	NO	NO	NA	NA	NA	NA	NA	NA	NA	NA	NA	NA	Rank1	NO	NO	NO	NO	NO	NO	NA	MKRWLALMLSIVFSLSLLQLPIPIANASYDALPAFPGAEGFGYAATGGRGGEVYHITSYELTGPGTFHDALVTAGTTPRTIVFDISGEITIPQIVVSDKSKITIAGQTAPGDGVTIRGNNIRFINSSDIVIRYMRFRLGVQNFNDDTMYFEDCRNVIIDHSSFSWGTDEVLSIKSKDYNNPKSKNITVQWSVISEGLLTHSMGGLIEMNTISMHHNLYAHNNDRNPKTKGQIDFVNNVLYNWGSYPYVAGGESGTKGYGNVVGNYFIAGMNSANPQYAVVRGNENYNLFLENNRIDSNKNGILDGTDTRAGMMETERPSVLVPERFEYPPVHTQNPETAYNLVLDYSGASLIRDKVDQRVIDGVREQTGAIIGNENDVGGFPQLARGKAPLDADLDGMP…	NA
Paenibacillus_selenitireducens_ES3_24	IACJAOAB_00618	744	NA	NA	YES	NO	NO	NA	NA	NA	NA	NA	NA	NA	NA	NA	NA	Rank1	NO	NO	NO	NO	NO	NO	NA	MKVFKTALLSTFIIAQLCIGLPVSAEAAPSGDKSQQTTYNETTTQTDGTTTGTPDPGTDANKQNPTDPSIDPTKPTDPTTIDPTNPTGNGTTDGQEPNGKVDPTTPTDPNTSGPDIPAGSAQDILVVMMNSDKMYHNDQEIKALQPLTVKNGISYIALRSIAEQAGFEVKYDSTTKETILKSGQQEVRFKTNSAAYRIDGKSYTAKGAAYQQNNVFMVPLTAITSALKIPYTVDNTAKKITMNLTAQPTAEFTVSPTKDIFAEQTTVTYQDKSADPRGLAIVQHRWEGNNDIFMEPGQHTITHWVMNANGVWSEPYSVTITVRPKNLPPVAFFETDKDTYKMGELVTFSDQSTDDEDAITKREWTNKSIGYFEPGEKTITLRVTDRWGQVGEFTKKITI…	NA
Paenibacillus_selenitireducens_ES3_24	IACJAOAB_03197	535	NA	NA	NO	NO	YES	NA	NA	NA	NA	NA	NA	NA	Vpa.hmm	462	3.7e-21	ND	NO	NO	NO	NO	NO	NO	NA	MKSPEYWAKRSEGIGARQFRKADSYQERLDREYNRSIRLMSKDIETFYERFAVNNEVDIKAARKILNANELKEFKMSLEEFTALSKDNADGRYTQILNNVYYKTRVSRLEALQVQVNHHVEMLFAKQHKGMSGLLGDVYTDTYYRTLFELQKGIGIGGTFAKVESNKLEKMLSTKWIGANYSQRIWGNRSKLINEIQTVLSRSFLRGDNVKRASRDLAERMNVSRSNAQRLIQTETAFFAGQATAASYKSSGIVKRYEVLATLDGRTSKICRNQDGKVYRLSEMGVGVNYPPFHARCRTTVVPYFDDEIDAGERSAVDAEGNSIYVPGDMKYEDWKKEYLDSPNKPKSGIIESKSPLRFSTESEVKAWEEEVTPSWLNKLTGDEKTAIRTYTGAAYDDI…	NA
Paenibacillus_senegalensis_JC66	LFLHOMEF_04032	2091	NA	NA	YES	NO	NO	NA	NA	NA	NA	NA	NA	NA	NA	NA	NA	Rank1	NO	NO	NO	NO	NO	NO	NA	MKRKRWKYILALSLSILLITSGVLFSGEPGEVYAQAIDFGGSKVTEDDITYSYHPTETLSNTRVAIPTDGREVDYWEVAVNGKTVRNMGTLNNGTLTLPTVQGIKKTVVNRVQVDPGHYIWRNAAGTHWQTQGTLRQDTQVYSFPGTCITGGISECPGALPSHIPDILQVNGMAVTTADEVASPAVFYFREIDIDGGGRGIPVSAIFPSSIHVVKEKSSPLTPNVTIIAAGKGYYDGTGMIKSGKLLDANNSELGEDYVLLNNSGTVGHTQGRLYFMSVNAFWQGDTYEYTGEVKVYFKPTAKPDLGNLELTTAHECLELNVPSSFTITFSNLGGDISQSFAVSIYVAGQLHKTYTYSALGTGASITESFTYTFTNEQSTEFHVVLDANRAIDEETRNN…	NA
Paenibacillus_senegalensis_MGYG_HGUT_01404	HIKHJCNM_04068	2091	NA	NA	YES	NO	NO	NA	NA	NA	NA	NA	NA	NA	NA	NA	NA	Rank1	NO	NO	NO	NO	NO	NO	NA	MKRKRWKYILALSLSILLITSGVLFSGEPGEVYAQAIDFGGSKVTEDDITYSYHPTETLSNTRVAIPTDGREVDYWEVAVNGKTVRNMGTLNNGTLTLPTVQGIKKTVVNRVQVDPGHYIWRNAAGTHWQTQGTLRQDTQVYSFPGTCITGGISECPGALPSHIPDILQVNGMAVTTADEVASPAVFYFREIDIDGGGRGIPVSAIFPSSIHVVKEKSSPLTPNVTIIAAGKGYYDGTGMIKSGKLLDANNSELGEDYVLLNNSGTVGHTQGRLYFMSVNAFWQGDTYEYTGEVKVYFKPTAKPDLGNLELTTAHECLELNVPSSFTITFSNLGGDISQSFAVSIYVAGQLHKTYTYSALGTGASITESFTYTFTNEQSTEFHVVLDANRAIDEETRNN…	NA
Paenibacillus_senegalensis_MGYG_HGUT_01404	HIKHJCNM_04679	1266	NA	NA	YES	NO	NO	NA	NA	NA	NA	NA	NA	NA	NA	NA	NA	Rank1	NO	NO	NO	NO	NO	NO	NA	MKKIRKWLCSVMAVAMIIGLLPAGLSTVEAAAPNYFFPDNQQLASKANPSTINRDNSFIADTNRLTITGTYQYVNSDSLTVRVEQLVNEGGTWKEDPQRYFTAAVNTLSDNRFEIRNLELFSGFNKMTVTGRQGNIERSDTFYIVYDDAPYLQQLQVRADSGSMVDLNEGASLILEKPASAGEGYTMQVYVDGKANNTTGVTVDGRRASVLEDGSFYVPAITLQPGKNVLEFELENQSNTVKVYRTIYYYDPDQPYYKLDIVQSGNAQSMLGPKPILTDAANSVHLEAGMIVPYSQTPFDSAQVRVYDPDGTTDALGIQGSFTITDIPSPDGMSMKYRLVEFTTALYTLPAQGDQRIAIEIEHDSVESTVVRTISYLPNELLIQNIELLSDSNPNNVVG…	NA
Paenibacillus_swuensis_DY6	ECEDFKCN_02075	1311	NA	NA	NO	NO	YES	NA	NA	NA	NA	NA	NA	NA	Vpb.hmm	881	2.8e-09	ND	NO	NO	NO	NO	NO	NO	NA	MKKMSAVQRTFSKILVLCLLVTAFGQPVFAAEGAEGNVVPDPGFESGTLQDWNDADPVKNAVVADSVYSGVYSLKQSGTWAAIYRNITLEPNTTYSLSGIGKAVNGSGVLKVKVVNGDWAEAPGAELTFRDADYTALSGEFTTPGSIAYAQVQIYTPQSDAFYIDDIEVKKAQLPAVDLPTLEDGVFQVNGTEITGPDGEPYVIKGVNVNGPNSWWPREITQDADLIENWGFNSVRVNACIHNCGWQNNNNTDRIVSAFTSKRMVVMFEAHDQTGEFFTETSTPSLAELTAWWTDLANKYKNNPYVWFNIMNEPGTDTLDPQWLSMHRHVVEAIRATGATNVIMADGMTWGQDSGKSKAGDVQVADSAILSYGSDLKAADPLGNMVFSIHTYGGWEYSN…	NA
Paenibacillus_swuensis_DY6	ECEDFKCN_02633	2078	NA	NA	YES	NO	NO	NA	NA	NA	NA	NA	NA	NA	NA	NA	NA	Rank1	NO	NO	NO	NO	NO	NO	NA	MIKSKLYIIFLTVLTLSQNMFWVPLNSEANASYKLYPDYPAKKQTKIKDIQGTDTTDGVVYWYQQDDLKWVAEKVGTASDVVTANTNAKGIPLPEDTNVPAILNMNNYFPDQLLVSGKAYAKSVIKDLKMNGHPKKIGTINYLDIVDSHTDPDGVTVHIVTRSGVSYSHGFHSSYGNGPNGPKFRVEYPLIFEYEWTGYIEESKEVDVAGSSSISLGQTSNASANIKVKNFDSNVWSGPVNVTQATETTWDSTNKGVATISDSGKITTISQGTTTIKATWIKDGYTLVDSYTLTVIAPPNQPDLTPTSVTPDKPSIPIGSTITFTVEVQNIGTQAIPSSTPVAVKVFDQTGRLVKNTTISGGFTGGQKKTFTFQDSFPTSGATRTYQTIVDPAGSITEA…	NA
Paenibacillus_terrigena_DSM_21567	MMBKIBEI_00977	653	NA	NA	NO	NO	YES	NA	NA	NA	NA	NA	NA	NA	Tpp.hmm	410	6.1e-10	ND	NO	NO	NO	NO	NO	NO	NA	MTSKFKIQEWRVNDIRKQLINRRFTVLVVVSALIFSLCAPFLQRTANASSYTAIVNPDKQYQTWEGWGTSLAWFANRIGGASDATRNWYADQLFDVNQGLGFNIVRYNIGGGENPQHHFLELRAAVPGFKASSTADYDWSSDANQRWMLQAAKARNTPQHFIAEAFANSPPWWMTNSGSVTGPVLPLTDNLKGDMFDDFADYLTTVVQHFKDNEGITFRTLSPINEPDGLWVYSNRQEGAFYSQYSRGTIIQHVHDALVQKGLPTTQSSADSNAVFLARDTINAYTDITKSMISQYNVHTYYGNDTERKQVFYAAGNKPIWMSEHGDGEANGIEMSRSIVSDIKYMKNSAWVYWQAVEENAAPGWGMIETDLNDANNNAFTPNVKQKFWSMAQWSKFIR…	NA
Paenibacillus_terrigena_DSM_21567	MMBKIBEI_01998	627	NA	NA	YES	NO	NO	NA	NA	NA	NA	NA	NA	NA	NA	NA	NA	Rank1	NO	NO	NO	NO	NO	NO	NA	MANRTLRCLLMLMLMLLPIFSCLPNVAAAQDVNRLAYHVKYTTGHLATPSDWYNSSFFNNPDYKENRFVQYWVENPIPPGGTRDTGFYIVYNEDGIYIFFQSNEPERETNGVLKNSSIEFFLQTGLDGVPYHQMIVPTNDSPIEYYEWQTENRNNRPLNGNVTVTNEEIPTGWGTVVMIPWETYYDDVPLNGEDWMFSMIRWAPSGFSPTWGGHVHQVGRFNTLDFQAPTEEQRIAIQKNIIRKAWNKFNETASQLDTTWLNGDSDDDNFYHRYLQPLIAQGRANGSNIPNLDHMNAAEIDVLYQHVNSWFELRYDAEDLRESYIQGLLFRENEPPTVTNATYTTLVNTPVSGIVVGTDPDGDPLTYSLGAAPAHGAVNVSADGNWTYTPNQNYTGRDQ…	NA
Paenibacillus_terrigena_DSM_21567	MMBKIBEI_03497	502	NA	NA	NO	NO	YES	NA	NA	NA	NA	NA	NA	NA	Spp.hmm	506	4.4e-269	ND	NO	NO	NO	NO	NO	NO	NA	MKTQKRVNRAKWLCSLLVSVSVFTFSSISFAEAYVPNDIDTGIAGLNYNRNEVLAVNGDQISSFVPKEGTKSNGKFIVVERDKKSLATSPVDISIIDSITNRTYPGAIQLANEDFANNQPSLVMAARKPLDISIDLPGLKSENTITVQNPNFSSVSGAVDQLVSTWVDKYSNTHTLPARLQYAESMVYSKNQIASALNVNAQYLNNTLGIDFNAVASGEKKVMVAAYKQIFYTVSATLPNNPSDLFDTSVTFAELARKGVSNEAPPLMVSNVAYGRTIYVKLETTSKSSDVQTAFKALLNNPNIQVSGSGQYKDIYDESSFTAVVLGGDAQTHNQIVTKDFSVIQNVIKDNAQFSSKNPAYPISYTSVFLKDNSLAAVHNNTEYIETKTTEYTRGKITL…	NA
Paenibacillus_terrigena_ERR9969148	FBDCCCFF_00322	502	NA	NA	NO	NO	YES	NA	NA	NA	NA	NA	NA	NA	Spp.hmm	506	6.1e-269	ND	NO	NO	NO	NO	NO	NO	NA	MTTQKRVKRAKWLCSLLVSVSVFTFSSISFAEAYVPNDIDTGIAGLNYNRHEVLAVNGDQISSFVPKEGTQSNGKFIVVERDKKSLATSPVDISIIDSITNRTYPGAIQLANEDFANNQPSLVMAARKPLDISIDLPGLKSENTITVQNPNFSSVSGAVDQLVSTWVDKYSNTHTLPARLQYAESMVYSKNQIASALNVNAQYLNNTLGIDFNAVASGEKKVMVAAYKQIFYTVSATLPNNPSDLFDNSVTFAELARKGVSNEAPPLMVSNVAYGRTIYVKLETTSKSSDVQTAFKALLNNPNIQVSGSGQYKDIYDESSFTAVVLGGDAQTHNQIVTKDFSVIQNVIKDNAQFSSKNPAYPISYTSVFLKDNSLAAVHNNTEYIETKTTEYTRGKITL…	NA
Paenibacillus_terrigena_ERR9969148	FBDCCCFF_02673	1868	NA	NA	YES	NO	NO	NA	NA	NA	NA	NA	NA	NA	NA	NA	NA	Rank1	NO	NO	NO	NO	NO	NO	NA	MIKRKLFFLIVFIVTILVPFSLVGIGTANAETLPYQTIIIDDGSITINDVVTPDVGNENNGYSAPNWTTSTGVKGYDNSSSKYTSTAGRTISWNPRLEAGTARISLYKIDWEDKADSNVKIEIVHNGTTDVLFMDLRPLFGAPAGWVDLGEFYFSGVGEEFVKLIRSTSTTSTILTRADAVKFEGNIQQKEPHKTIIIDDGSITINDVVTPDVGNANNGYSAPYWTTSTGVKGYNNSSSQYTDAVGRSITWNPRLEAGTARISFNKLDWADKADSNVKIEIVHNGITDVIFMDLRPSSGPPVGWVDLGEYYFSGADTEFVRLTRMQPTTGTIITRADAVKFEGNIRQQAPPLPPLRSRILANLSYTEKGSIENANYKATFYEAAWDGGKSIVRDMFYKS…	NA
Paenibacillus_thiaminolyticus_NRRL_B_14604	PJPHOINE_00050	249	NA	NA	NO	NO	YES	NA	NA	NA	NA	NA	NA	NA	Vpa.hmm	462	2.8e-31	ND	NO	NO	NO	NO	NO	NO	NA	MKKKFYCSLVLSLALASAAIGGNAAYAIGGAGSSNYYRYEVIDSRSAKDFNEDRKAAEKWGNKEYKAWNKKLNASEKELVKEYTGNAKPFNTYLRANEGKLGFKPDIDKKIVKLDEALKKSTVSETVLVYRGDDTSIFGKEFQNSLYQGNKVDRELFRKLRDQYQGKTKTEYGYLSTSLVSNQQFAMRPILTTLKVPKGAHAGYVDNISLYKGQYELLLPRNTKIRIDKMYIIVNKGSETIKIEATVLP	NA
Paenibacillus_thiaminolyticus_NRRL_B_14604	PJPHOINE_01017	600	NA	NA	NO	NO	YES	NA	NA	NA	NA	NA	NA	NA	Cyt.hmm	411	3.5e-18	ND	NO	NO	NO	NO	NO	NO	NA	MKKLNDEKAANVLPDGKYKIQIDGSSESKVLQHEGTTAVIAEWAGEQSQIWDIRYQSPNWQGIGGYVIQPANTDRYLAWDRNKGSSVIVSTIPAADIQYTRFWRVEKTQNNTYIFRNNHAPNPNLTISAKTLQVLSGHNYEFTLSTDLNKPIPKGSALVITSDPQYPWTKNTDNNVPESDSEKERESERLIREQYQSINSYNNTKQQSSVIINGDITAFGHSWQRTKMLNTLLPILNRKYYFGLGNHDIENNQGDCADDACFGGSMLMLKSHIEKLGLPTSQYDIKKASTSWSEPWKGSFAYAIDFGIIYSLQLNNFPTMNAYGGSYSNYYQIHENLDWIEANLKYASKLGKTIIVNVHKPNDWKGGPNQRFIDLLEEYDVKAVFAGHYHKNLGTYSAS…	NA
Paenibacillus_thiaminolyticus_NRRL_B_14604	PJPHOINE_01909	1290	NA	NA	NO	NO	YES	NA	NA	NA	NA	NA	NA	NA	Xpp.hmm	401	5.3e-12	ND	NO	NO	NO	NO	NO	NO	NA	MKTRRKQSARRLFAMTVMTIMMFVSSLAPAYAGTTVPAAQEPVVKNSTQEIRNVMYYGDWSIWGGQGNFYPKDIPADQLTHLNYAFLDFDAQGNLVFTDKDAAVGAPVGQDGVQWDMANSGSLIALQQLRAENPNLKIGISLGGWSKSGDFSVVAADASKRANLVENVMKFIKYTNMDFVDVDWEFPAEVRQPDLVDNKNDEGTKYATPEDKNNYIVLLQDLKNALNKQGAELGKAYELSVALPAPKAKIDIGIDVPRLFNIVDFANIMTYDMRGAWDEVSGHHTGLYPNPNDPLTGNNLSVDESVNYLIQQGAEPSKIVIGAAYYTRGWDKVSQGSDPNHPGLFGDAALSAKDADQTPSRGAVGESPLVLGDGGRRTGTWSYRNLDKLKAAYPNLKEY…	NA
Paenibacillus_thiaminolyticus_NRRL_B_14604	PJPHOINE_02101	506	NA	NA	NO	NO	YES	NA	NA	NA	NA	NA	NA	NA	Spp.hmm	506	1e-266	ND	NO	NO	NO	NO	NO	NO	NA	MRKSKQRQTKHAKGVKVLLSLLIGLQVFTYSSISYAATSELNDIDAGIAGLNYDRNEVLAVTGDQVSSYVPKEGVQSNGKFIVVEREKKSLTTSPVDISIIDSITNRTYPGAIQLANKDFADNQPGLVMAARKPLDITIDLPGLKSENTITVENPTYSSVSSAVDQLVSTWGEKYSDTHTLPARLQYAESMVYSQNQIATALNVNSKVLNGTLGIDFNAVASGEKKVMVAAYKQIFYTVSAALPNNPSDLFDDSVTFAELVRKGVSNEAPPLMVSNVAYGRTIYVKLETTSKSSDVQTAFKLLLNNPSIQASGQYKDIYENSSFTAVVLGGDAQTHNQVVTKDFNVIQNVIKDNAEFSSKNPGYPISYTSVFLKDNSIAAVHNNTDYIETKTTEYTKGK…	NA
Paenibacillus_thiaminolyticus_NRRL_B_14604	PJPHOINE_03656	338	NA	NA	NO	NO	YES	NA	NA	NA	NA	NA	NA	NA	Mpp.hmm	291	1.6e-42	ND	NO	NO	NO	NO	NO	YES	NA	MRKHVLKHGLVIGLSALMLGSASAPPQVYAEASIAQEKSIGIVDVNEVLKKVGTYYYKNHLANTVANPESNGFRYTLRANPDSVTPVIDLSIEARTENIHYDSTIPIFIGENTFPNNLDEEQSYNTLKYSKTYTESTSTSISSGFKVGGAGDLGNKFILPLILEGAGKINLEYNTGSTETNTTSESYTLEVPPQPVKVPPHKTYKTVVEFSQRTYRGDVVFTGRTESTMANRSIINATGIYTGWMGMQDSKKFTYDNYLGVHYAGLTASQQQEIKNAGVQITTSGYGAAANRFSSIEVTGKGSFSGVIGAELIVTTYDVTDAKNARLVNQRTVPIELD	NA
Paenibacillus_thiaminolyticus_NRRL_B_14604	PJPHOINE_05286	807	NA	NA	YES	NO	NO	NA	NA	NA	NA	NA	NA	NA	NA	NA	NA	Rank1	NO	NO	NO	NO	NO	NO	NA	MKMMNTKFPRPELVLLLILCLLLPSFVWLAPVHGEEANANTSVDGIEPDILVALPDNYRSVTDVTYVTYATYNRAMPRNANLPPAKIDLENIFTTPAGSNSSIIDGSIVEITPNAKSKKGGIWSTPNNLMDLTQDFTASMYVYFGNQGTNAADGIAFVMHNDPKGTNALSPNGGGGLGVWAEGKYNGLYNGIQNSLAIEFDTYVNNTSSDSRFDTDSAAGNHVAWNYPGKPSTYVDYQHTVLERARKMIHNDLQYTGTLSNDTWRRFEVKWDAANSQLTYHLEGTNPVVIPIDVQDVFGTNQVYWGFTGSTGGKYAQNRVVFESVPGLVNGKVTETITREDGSVVDQGDFVYKGEELTYTITANYLSGKQNWKNIFGLTTINEHVTYVPNSLTFTDRNG…	NA
Paenibacillus_thiaminolyticus_NRRL_B_14604	PJPHOINE_05744	853	NA	NA	NO	NO	YES	NA	NA	NA	NA	NA	NA	NA	Vpb.hmm	881	1.4e-151	ND	NO	NO	NO	NO	NO	NO	NA	MKETRRTAENEQDQQVLKSVGQFFYGENLDEPAFVSGRGMNGFKIDPGQLEGADLNKKVKSARWIADFTPKQTGLYQFMTSSNPYTHIFVDGQEVKDNEVTLTEGEHYTFVVLYFGNPDVKQEDLLQLEVKYTCNRQETEEIAAEDFSIPREISFDSLPEGIVPRTEGNEEKLIDTDKDGIYDEWEINGYTVINNVAVPWNEKYAAQGYKKYMSNPNESHTAGDPYTDLEKASGRIDRNIHKVAWDPLVAAYPSITVGMERLILSDNTEFSSSSGKSVSRETSSSSSASNTEGIDVSAGFSLLQGFSGSVTGSYSHTSTHTVNSAQTSGQDWSTHLGLHAAQAAYVNANIRYYNTGTAPVYKFIPTTNLVLGKETIATITGQKNQEAFSLGPSQAYPKR…	NA
Paenibacillus_thiaminolyticus_NRRL_B_14604	PJPHOINE_05745	850	NA	NA	NO	NO	YES	NA	NA	NA	NA	NA	NA	NA	Vpb.hmm	881	9.1e-153	ND	NO	NO	NO	NO	NO	NO	NA	MEKTSRIEENQQILKSVGQFFYGENLDEPAFVIGRGMNGFKVDPSQLKGVDLKKKVKSARWIADFTPKQTGLYQFITSSNPYTHIFVDGKEVKDTEVTLTEGEQYTFVILYFGNPEVKEEDLFQFEVKYTCNQQETQEIEAEDFSIPRQVSFEYLPGGSDNTDDEQPLLDTDNDGIYDEWEINGYTVINHLVVPWEEKYAAQGYKKYVSNPNESHTAGDPYSDLEKASGSIDRNIKKVAWDPLVAAYPSITVGMERLILSDNKEFSSSSGKRISRETSSSSSASNTEGIDVSAGFSLFEGFSGSVTGHYSHTSTHTVNSAQTSGQDWSEQLGLNSAQAAYVNANIRYYNTGTAPVYKFIPTTNLVLGKETIATITGQMNQEAFSLPPDQTYPRRHLHAI…	NA
Paenibacillus_thiaminolyticus_NRRL_B_14604	PJPHOINE_05747	203	NA	NA	NO	NO	YES	NA	NA	NA	NA	NA	NA	NA	Vpa.hmm	462	1.6e-32	ND	NO	NO	NO	NO	NO	NO	NA	MIDFRIDTVKAKKWGEKKYSRWKSVLTENEKRQITDYTKNASPINSYLRENNGNLGANPNMDEKIELMDKALNKYKLNDTITVYRGTDGIIFGEEFQTTLMKGNKVNEEVARKIKGQFEGTMLLERGYLSTSIVLGNNFLARNVLIELKVPKGESAGYVDPISYFPGQLEMLLPRNTQYYIDNIRTIVNGGSQRLKVEARIIK	NA
Paenibacillus_thiaminolyticus_NRRL_B_14605	MLIACDFG_00396	506	NA	NA	NO	NO	YES	NA	NA	NA	NA	NA	NA	NA	Spp.hmm	506	1e-266	ND	NO	NO	NO	NO	NO	NO	NA	MRKSKQRQTKHAKGVKVLLSLLIGLQVFTYSSISYAATSELNDIDAGIAGLNYDRNEVLAVTGDQVSSYVPKEGVQSNGKFIVVEREKKSLTTSPVDISIIDSITNRTYPGAIQLANKDFADNQPGLVMAARKPLDITIDLPGLKSENTITVENPTYSSVSSAVDQLVSTWGEKYSDTHTLPARLQYAESMVYSQNQIATALNVNSKVLNGTLGIDFNAVASGEKKVMVAAYKQIFYTVSAALPNNPSDLFDDSVTFAELVRKGVSNEAPPLMVSNVAYGRTIYVKLETTSKSSDVQTAFKLLLNNPSIQASGQYKDIYENSSFTAVVLGGDAQTHNQVVTKDFNVIQNVIKDNAEFSSKNPGYPISYTSVFLKDNSIAAVHNNTDYIETKTTEYTKGK…	NA
Paenibacillus_thiaminolyticus_NRRL_B_14605	MLIACDFG_00777	249	NA	NA	NO	NO	YES	NA	NA	NA	NA	NA	NA	NA	Vpa.hmm	462	2.8e-31	ND	NO	NO	NO	NO	NO	NO	NA	MKKKFYCSLVLSLALASAAIGGNAAYAIGGAGSSNYYRYEVIDSRSAKDFNEDRKAAEKWGNKEYKAWNKKLNASEKELVKEYTGNAKPFNTYLRANEGKLGFKPDIDKKIVKLDEALKKSTVSETVLVYRGDDTSIFGKEFQNSLYQGNKVDRELFRKLRDQYQGKTKTEYGYLSTSLVSNQQFAMRPILTTLKVPKGAHAGYVDNISLYKGQYELLLPRNTKIRIDKMYIIVNKGSETIKIEATVLP	NA
Paenibacillus_thiaminolyticus_NRRL_B_14605	MLIACDFG_01576	1290	NA	NA	NO	NO	YES	NA	NA	NA	NA	NA	NA	NA	Xpp.hmm	401	5.3e-12	ND	NO	NO	NO	NO	NO	NO	NA	MKTRRKQSARRLFAMTVMTIMMFVSSLAPAYAGTTVPAAQEPVVKNSTQEIRNVMYYGDWSIWGGQGNFYPKDIPADQLTHLNYAFLDFDAQGNLVFTDKDAAVGAPVGQDGVQWDMANSGSLIALQQLRAENPNLKIGISLGGWSKSGDFSVVAADASKRANLVENVMKFIKYTNMDFVDVDWEFPAEVRQPDLVDNKNDEGTKYATPEDKNNYIVLLQDLKNALNKQGAELGKAYELSVALPAPKAKIDIGIDVPRLFNIVDFANIMTYDMRGAWDEVSGHHTGLYPNPNDPLTGNNLSVDESVNYLIQQGAEPSKIVIGAAYYTRGWDKVSQGSDPNHPGLFGDAALSAKDADQTPSRGAVGESPLVLGDGGRRTGTWSYRNLDKLKAAYPNLKEY…	NA
Paenibacillus_thiaminolyticus_NRRL_B_14605	MLIACDFG_04408	600	NA	NA	NO	NO	YES	NA	NA	NA	NA	NA	NA	NA	Cyt.hmm	411	2.6e-18	ND	NO	NO	NO	NO	NO	NO	NA	MKKLNDEKAANVLPDGKYKIQIDGSSESKVLQHEGTTAVIAEWAGEQSQIWDIRYQSPNWQGIGGYVIQPANTDRYLAWDRNKGSSVIVSTIPAADIQYTRFWRVEKTQNNTYIFRNNHAPNPNLTISAKTLQVLSGHNYEFTLSTDLNKPIPKGSALVITSDPQYPWTKNTDNNVPESDSEKERESERLIREQYQSINSYNNTKQQSSVIINGDITAFGHSWQRTKMLNTLLPILNRKYYFGLGNHDIENNQGDCADDACFGGSMLMLKSHIEKLGLPTSQYDIKKASTSWSEPWKGSFAYAIDFGIIYSLQLNNFPTMNAYGGSYSNYYQIHENLDWIEANLKYASKLGKTIIVNVHKPNDWKGGPNQRFIDLLEEYDVKAVFAGHYHKNLGTYSAS…	NA
Paenibacillus_thiaminolyticus_NRRL_B_14605	MLIACDFG_04412	578	NA	NA	NO	NO	YES	NA	NA	NA	NA	NA	NA	NA	Cyt.hmm	411	3.2e-17	ND	NO	NO	NO	NO	NO	NO	NA	MNTYGWDIIYVNSNESINKQLKKYMNENKITFTYEDENTFVSLTFDNWEIVPGGSSKLLRLKALVKEGELTFMGQRTLLNGICPLLEVQLGFFDDKNDSYIQKLMFNFQVKGEKEGDQREGAITVINPDVNKIFAEGSMIYTLLNLTLADMFIANKEKISYIFAQLNISPDIPWMQPKKYKYSYYSPTSSKDKGFLSVLSVVTNRDISGLTEGIDGSILDNNHDSFLVLSERLFLEHIIMPELPNSFGNGTTKNHFKFEGTSNTSGVIKNSRNINCGSVRWGLIDYYPILTDLKIQVEGNSLRMKASGKCDITGLASSYVTFEVETKNTFYFNKASKRIEFKPDSNPKVSYERHIPWWIWILGIAAPIVDVIIHFVTEAISGSVAGNIKIDTNTSIGEL…	NA
Paenibacillus_thiaminolyticus_NRRL_B_14605	MLIACDFG_04413	853	NA	NA	NO	NO	YES	NA	NA	NA	NA	NA	NA	NA	Vpb.hmm	881	1.4e-151	ND	NO	NO	NO	NO	NO	NO	NA	MKETRRTAENEQDQQVLKSVGQFFYGENLDEPAFVSGRGMNGFKIDPGQLEGADLNKKVKSARWIADFTPKQTGLYQFMTSSNPYTHIFVDGQEVKDNEVTLTEGEHYTFVVLYFGNPDVKQEDLLQLEVKYTCNRQETEEIAAEDFSIPREISFDSLPEGIVPRTEGNEEKLIDTDKDGIYDEWEINGYTVINNVAVPWNEKYAAQGYKKYMSNPNESHTAGDPYTDLEKASGRIDRNIHKVAWDPLVAAYPSITVGMERLILSDNTEFSSSSGKSVSRETSSSSSASNTEGIDVSAGFSLLQGFSGSVTGSYSHTSTHTVNSAQTSGQDWSTHLGLHAAQAAYVNANIRYYNTGTAPVYKFIPTTNLVLGKETIATITGQKNQEAFSLGPSQAYPKR…	NA
Paenibacillus_thiaminolyticus_NRRL_B_14605	MLIACDFG_04414	850	NA	NA	NO	NO	YES	NA	NA	NA	NA	NA	NA	NA	Vpb.hmm	881	9.1e-153	ND	NO	NO	NO	NO	NO	NO	NA	MEKTSRIEENQQILKSVGQFFYGENLDEPAFVIGRGMNGFKVDPSQLKGVDLKKKVKSARWIADFTPKQTGLYQFITSSNPYTHIFVDGKEVKDTEVTLTEGEQYTFVILYFGNPEVKEEDLFQFEVKYTCNQQETQEIEAEDFSIPRQVSFEYLPGGSDNTDDEQPLLDTDNDGIYDEWEINGYTVINHLVVPWEEKYAAQGYKKYVSNPNESHTAGDPYSDLEKASGSIDRNIKKVAWDPLVAAYPSITVGMERLILSDNKEFSSSSGKRISRETSSSSSASNTEGIDVSAGFSLFEGFSGSVTGHYSHTSTHTVNSAQTSGQDWSEQLGLNSAQAAYVNANIRYYNTGTAPVYKFIPTTNLVLGKETIATITGQMNQEAFSLPPDQTYPRRHLHAI…	NA
Paenibacillus_thiaminolyticus_NRRL_B_14605	MLIACDFG_04416	203	NA	NA	NO	NO	YES	NA	NA	NA	NA	NA	NA	NA	Vpa.hmm	462	1.6e-32	ND	NO	NO	NO	NO	NO	NO	NA	MIDFRIDTVKAKKWGEKKYSRWKSVLTENEKRQITDYTKNASPINSYLRENNGNLGANPNMDEKIELMDKALNKYKLNDTITVYRGTDGIIFGEEFQTTLMKGNKVNEEVARKIKGQFEGTMLLERGYLSTSIVLGNNFLARNVLIELKVPKGESAGYVDPISYFPGQLEMLLPRNTQYYIDNIRTIVNGGSQRLKVEARIIK	NA
Paenibacillus_thiaminolyticus_NRRL_B_14605	MLIACDFG_04960	338	NA	NA	NO	NO	YES	NA	NA	NA	NA	NA	NA	NA	Mpp.hmm	291	1.6e-42	ND	NO	NO	NO	NO	NO	YES	NA	MRKHVLKHGLVIGLSALMLGSASAPPQVYAEASIAQEKSIGIVDVNEVLKKVGTYYYKNHLANTVANPESNGFRYTLRANPDSVTPVIDLSIEARTENIHYDSTIPIFIGENTFPNNLDEEQSYNTLKYSKTYTESTSTSISSGFKVGGAGDLGNKFILPLILEGAGKINLEYNTGSTETNTTSESYTLEVPPQPVKVPPHKTYKTVVEFSQRTYRGDVVFTGRTESTMANRSIINATGIYTGWMGMQDSKKFTYDNYLGVHYAGLTASQQQEIKNAGVQITTSGYGAAANRFSSIEVTGKGSFSGVIGAELIVTTYDVTDAKNARLVNQRTVPIELD	NA
Paenibacillus_thiaminolyticus_NRRL_B_14607	FIHIHIFF_00780	600	NA	NA	NO	NO	YES	NA	NA	NA	NA	NA	NA	NA	Cyt.hmm	411	2.6e-18	ND	NO	NO	NO	NO	NO	NO	NA	MKKLNDEKAANVLPDGKYKIQIDGSSESKVLQHEGTTAVIAEWAGEQSQIWDIRYQSPNWQGIGGYVIQPANTDRYLAWDRNKGSSVIVSTIPAADIQYTRFWRVEKTQNNTYIFRNNHAPNPNLTISAKTLQVLSGHNYEFTLSTDLNKPIPKGSALVITSDPQYPWTKNTDNNVPESDSEKERESERLIREQYQSINSYNNTKQQSSVIINGDITAFGHSWQRTKMLNTLLPILNRKYYFGLGNHDIENNQGDCADDACFGGSMLMLKSHIEKLGLPTSQYDIKKASTSWSEPWKGSFAYAIDFGIIYSLQLNNFPTMNAYGGSYSNYYQIHENLDWIEANLKYASKLGKTIIVNVHKPNDWKGGPNQRFIDLLEEYDVKAVFAGHYHKNLGTYSAS…	NA
Paenibacillus_thiaminolyticus_NRRL_B_14607	FIHIHIFF_00784	578	NA	NA	NO	NO	YES	NA	NA	NA	NA	NA	NA	NA	Cyt.hmm	411	3.2e-17	ND	NO	NO	NO	NO	NO	NO	NA	MNTYGWDIIYVNSNESINKQLKKYMNENKITFTYEDENTFVSLTFDNWEIVPGGSSKLLRLKALVKEGELTFMGQRTLLNGICPLLEVQLGFFDDKNDSYIQKLMFNFQVKGEKEGDQREGAITVINPDVNKIFAEGSMIYTLLNLTLADMFIANKEKISYIFAQLNISPDIPWMQPKKYKYSYYSPTSSKDKGFLSVLSVVTNRDISGLTEGIDGSILDNNHDSFLVLSERLFLEHIIMPELPNSFGNGTTKNHFKFEGTSNTSGVIKNSRNINCGSVRWGLIDYYPILTDLKIQVEGNSLRMKASGKCDITGLASSYVTFEVETKNTFYFNKASKRIEFKPDSNPKVSYERHIPWWIWILGIAAPIVDVIIHFVTEAISGSVAGNIKIDTNTSIGEL…	NA
Paenibacillus_thiaminolyticus_NRRL_B_14607	FIHIHIFF_00785	853	NA	NA	NO	NO	YES	NA	NA	NA	NA	NA	NA	NA	Vpb.hmm	881	1.4e-151	ND	NO	NO	NO	NO	NO	NO	NA	MKETRRTAENEQDQQVLKSVGQFFYGENLDEPAFVSGRGMNGFKIDPGQLEGADLNKKVKSARWIADFTPKQTGLYQFMTSSNPYTHIFVDGQEVKDNEVTLTEGEHYTFVVLYFGNPDVKQEDLLQLEVKYTCNRQETEEIAAEDFSIPREISFDSLPEGIVPRTEGNEEKLIDTDKDGIYDEWEINGYTVINNVAVPWNEKYAAQGYKKYMSNPNESHTAGDPYTDLEKASGRIDRNIHKVAWDPLVAAYPSITVGMERLILSDNTEFSSSSGKSVSRETSSSSSASNTEGIDVSAGFSLLQGFSGSVTGSYSHTSTHTVNSAQTSGQDWSTHLGLHAAQAAYVNANIRYYNTGTAPVYKFIPTTNLVLGKETIATITGQKNQEAFSLGPSQAYPKR…	NA
Paenibacillus_thiaminolyticus_NRRL_B_14607	FIHIHIFF_00786	850	NA	NA	NO	NO	YES	NA	NA	NA	NA	NA	NA	NA	Vpb.hmm	881	9.1e-153	ND	NO	NO	NO	NO	NO	NO	NA	MEKTSRIEENQQILKSVGQFFYGENLDEPAFVIGRGMNGFKVDPSQLKGVDLKKKVKSARWIADFTPKQTGLYQFITSSNPYTHIFVDGKEVKDTEVTLTEGEQYTFVILYFGNPEVKEEDLFQFEVKYTCNQQETQEIEAEDFSIPRQVSFEYLPGGSDNTDDEQPLLDTDNDGIYDEWEINGYTVINHLVVPWEEKYAAQGYKKYVSNPNESHTAGDPYSDLEKASGSIDRNIKKVAWDPLVAAYPSITVGMERLILSDNKEFSSSSGKRISRETSSSSSASNTEGIDVSAGFSLFEGFSGSVTGHYSHTSTHTVNSAQTSGQDWSEQLGLNSAQAAYVNANIRYYNTGTAPVYKFIPTTNLVLGKETIATITGQMNQEAFSLPPDQTYPRRHLHAI…	NA
Paenibacillus_thiaminolyticus_NRRL_B_14607	FIHIHIFF_00788	203	NA	NA	NO	NO	YES	NA	NA	NA	NA	NA	NA	NA	Vpa.hmm	462	1.6e-32	ND	NO	NO	NO	NO	NO	NO	NA	MIDFRIDTVKAKKWGEKKYSRWKSVLTENEKRQITDYTKNASPINSYLRENNGNLGANPNMDEKIELMDKALNKYKLNDTITVYRGTDGIIFGEEFQTTLMKGNKVNEEVARKIKGQFEGTMLLERGYLSTSIVLGNNFLARNVLIELKVPKGESAGYVDPISYFPGQLEMLLPRNTQYYIDNIRTIVNGGSQRLKVEARIIK	NA
Paenibacillus_thiaminolyticus_NRRL_B_14607	FIHIHIFF_01424	1290	NA	NA	NO	NO	YES	NA	NA	NA	NA	NA	NA	NA	Xpp.hmm	401	5.3e-12	ND	NO	NO	NO	NO	NO	NO	NA	MKTRRKQSARRLFAMTVMTIMMFVSSLAPAYAGTTVPAAQEPVVKNSTQEIRNVMYYGDWSIWGGQGNFYPKDIPADQLTHLNYAFLDFDAQGNLVFTDKDAAVGAPVGQDGVQWDMANSGSLIALQQLRAENPNLKIGISLGGWSKSGDFSVVAADASKRANLVENVMKFIKYTNMDFVDVDWEFPAEVRQPDLVDNKNDEGTKYATPEDKNNYIVLLQDLKNALNKQGAELGKAYELSVALPAPKAKIDIGIDVPRLFNIVDFANIMTYDMRGAWDEVSGHHTGLYPNPNDPLTGNNLSVDESVNYLIQQGAEPSKIVIGAAYYTRGWDKVSQGSDPNHPGLFGDAALSAKDADQTPSRGAVGESPLVLGDGGRRTGTWSYRNLDKLKAAYPNLKEY…	NA
Paenibacillus_thiaminolyticus_NRRL_B_14607	FIHIHIFF_01605	249	NA	NA	NO	NO	YES	NA	NA	NA	NA	NA	NA	NA	Vpa.hmm	462	2.8e-31	ND	NO	NO	NO	NO	NO	NO	NA	MKKKFYCSLVLSLALASAAIGGNAAYAIGGAGSSNYYRYEVIDSRSAKDFNEDRKAAEKWGNKEYKAWNKKLNASEKELVKEYTGNAKPFNTYLRANEGKLGFKPDIDKKIVKLDEALKKSTVSETVLVYRGDDTSIFGKEFQNSLYQGNKVDRELFRKLRDQYQGKTKTEYGYLSTSLVSNQQFAMRPILTTLKVPKGAHAGYVDNISLYKGQYELLLPRNTKIRIDKMYIIVNKGSETIKIEATVLP	NA
Paenibacillus_thiaminolyticus_NRRL_B_14607	FIHIHIFF_04209	338	NA	NA	NO	NO	YES	NA	NA	NA	NA	NA	NA	NA	Mpp.hmm	291	1.6e-42	ND	NO	NO	NO	NO	NO	YES	NA	MRKHVLKHGLVIGLSALMLGSASAPPQVYAEASIAQEKSIGIVDVNEVLKKVGTYYYKNHLANTVANPESNGFRYTLRANPDSVTPVIDLSIEARTENIHYDSTIPIFIGENTFPNNLDEEQSYNTLKYSKTYTESTSTSISSGFKVGGAGDLGNKFILPLILEGAGKINLEYNTGSTETNTTSESYTLEVPPQPVKVPPHKTYKTVVEFSQRTYRGDVVFTGRTESTMANRSIINATGIYTGWMGMQDSKKFTYDNYLGVHYAGLTASQQQEIKNAGVQITTSGYGAAANRFSSIEVTGKGSFSGVIGAELIVTTYDVTDAKNARLVNQRTVPIELD	NA
Paenibacillus_thiaminolyticus_NRRL_B_14607	FIHIHIFF_05649	506	NA	NA	NO	NO	YES	NA	NA	NA	NA	NA	NA	NA	Spp.hmm	506	1e-266	ND	NO	NO	NO	NO	NO	NO	NA	MRKSKQRQTKHAKGVKVLLSLLIGLQVFTYSSISYAATSELNDIDAGIAGLNYDRNEVLAVTGDQVSSYVPKEGVQSNGKFIVVEREKKSLTTSPVDISIIDSITNRTYPGAIQLANKDFADNQPGLVMAARKPLDITIDLPGLKSENTITVENPTYSSVSSAVDQLVSTWGEKYSDTHTLPARLQYAESMVYSQNQIATALNVNSKVLNGTLGIDFNAVASGEKKVMVAAYKQIFYTVSAALPNNPSDLFDDSVTFAELVRKGVSNEAPPLMVSNVAYGRTIYVKLETTSKSSDVQTAFKLLLNNPSIQASGQYKDIYENSSFTAVVLGGDAQTHNQVVTKDFNVIQNVIKDNAEFSSKNPGYPISYTSVFLKDNSIAAVHNNTDYIETKTTEYTKGK…	NA
Paenibacillus_thiaminolyticus_NRRL_B_14608	GOPJKBDA_01034	338	NA	NA	NO	NO	YES	NA	NA	NA	NA	NA	NA	NA	Mpp.hmm	291	1.6e-42	ND	NO	NO	NO	NO	NO	YES	NA	MRKHVLKHGLVIGLSALMLGSASAPPQVYAEASIAQEKSIGIVDVNEVLKKVGTYYYKNHLANTVANPESNGFRYTLRANPDSVTPVIDLSIEARTENIHYDSTIPIFIGENTFPNNLDEEQSYNTLKYSKTYTESTSTSISSGFKVGGAGDLGNKFILPLILEGAGKINLEYNTGSTETNTTSESYTLEVPPQPVKVPPHKTYKTVVEFSQRTYRGDVVFTGRTESTMANRSIINATGIYTGWMGMQDSKKFTYDNYLGVHYAGLTASQQQEIKNAGVQITTSGYGAAANRFSSIEVTGKGSFSGVIGAELIVTTYDVTDAKNARLVNQRTVPIELD	NA
Paenibacillus_thiaminolyticus_NRRL_B_14608	GOPJKBDA_01237	249	NA	NA	NO	NO	YES	NA	NA	NA	NA	NA	NA	NA	Vpa.hmm	462	1.4e-31	ND	NO	NO	NO	NO	NO	NO	NA	MKKKFYCSLVLSLALASAAIGGNAAYAIGGAGSSNYYRYEVIDSRSAKDFNEDRKAAEKWGNKEYKAWNKKLNASEKELVKEYTGNAKPFNTYLRANEGKLGFKPDIDKKIVKLDEALKKSTVSETVLVYRGDDTSIFGKEFQNSLYQGNKVDRELFRKLRDQYQGKTKTEYGYLSTSLVSNQQFAMRPILTTLKVPKGAHAGYVDNISLYKGQYELLLPRNTKIRIDKMYIIVNKGSETIKIEATVLP	NA
Paenibacillus_thiaminolyticus_NRRL_B_14608	GOPJKBDA_03459	1290	NA	NA	NO	NO	YES	NA	NA	NA	NA	NA	NA	NA	Xpp.hmm	401	5.3e-12	ND	NO	NO	NO	NO	NO	NO	NA	MKTRRKQSARRLFAMTVMTIMMFVSSLAPAYAGTTVPAAQEPVVKNSTQEIRNVMYYGDWSIWGGQGNFYPKDIPADQLTHLNYAFLDFDAQGNLVFTDKDAAVGAPVGQDGVQWDMANSGSLIALQQLRAENPNLKIGISLGGWSKSGDFSVVAADASKRANLVENVMKFIKYTNMDFVDVDWEFPAEVRQPDLVDNKNDEGTKYATPEDKNNYIVLLQDLKNALNKQGAELGKAYELSVALPAPKAKIDIGIDVPRLFNIVDFANIMTYDMRGAWDEVSGHHTGLYPNPNDPLTGNNLSVDESVNYLIQQGAEPSKIVIGAAYYTRGWDKVSQGSDPNHPGLFGDAALSAKDADQTPSRGAVGESPLVLGDGGRRTGTWSYRNLDKLKAAYPNLKEY…	NA
Paenibacillus_thiaminolyticus_NRRL_B_14608	GOPJKBDA_05476	506	NA	NA	NO	NO	YES	NA	NA	NA	NA	NA	NA	NA	Spp.hmm	506	1e-266	ND	NO	NO	NO	NO	NO	NO	NA	MRKSKQRQTKHAKGVKVLLSLLIGLQVFTYSSISYAATSELNDIDAGIAGLNYDRNEVLAVTGDQVSSYVPKEGVQSNGKFIVVEREKKSLTTSPVDISIIDSITNRTYPGAIQLANKDFADNQPGLVMAARKPLDITIDLPGLKSENTITVENPTYSSVSSAVDQLVSTWGEKYSDTHTLPARLQYAESMVYSQNQIATALNVNSKVLNGTLGIDFNAVASGEKKVMVAAYKQIFYTVSAALPNNPSDLFDDSVTFAELVRKGVSNEAPPLMVSNVAYGRTIYVKLETTSKSSDVQTAFKLLLNNPSIQASGQYKDIYENSSFTAVVLGGDAQTHNQVVTKDFNVIQNVIKDNAEFSSKNPGYPISYTSVFLKDNSIAAVHNNTDYIETKTTEYTKGK…	NA
Paenibacillus_thiaminolyticus_NRRL_B_14608	GOPJKBDA_05601	807	NA	NA	YES	NO	NO	NA	NA	NA	NA	NA	NA	NA	NA	NA	NA	Rank1	NO	NO	NO	NO	NO	NO	NA	MKMMNTKFPRPELVLLLILCLLLPSFVWLAPVHGEEANANTSVDGIEPDILVALPDNYRSVTDVTYVTYATYNRAMPRNANLPPAKIDLENIFTTPAGSNSSIIDGSIVEITPNAKSKKGGIWSTPNNLMDLTQDFTASMYVYFGNQGTNAADGIAFVMHNDPKGTNALSPNGGGGLGVWAEGKYNGLYNGIQNSLAIEFDTYVNNTSSDSRFDTDSAAGNHVAWNYPGKPSTYVDYQHTVLERARKMIHNDLQYTGTLSNDTWRRFEVKWDAANSQLTYHLEGTNPVVIPIDVQDVFGTNQVYWGFTGSTGGKYAQNRVVFESVPGLVNGKVTETITREDGSVVDQGDFVYKGEELTYTITANYLSGKQNWKNIFGLTTINEHVTYVPNSLTFTDRNG…	NA
Paenibacillus_thiaminolyticus_NRRL_B_14608	GOPJKBDA_05773	494	NA	NA	NO	NO	YES	NA	NA	NA	NA	NA	NA	NA	Vpb.hmm	881	2.2e-72	ND	NO	NO	NO	NO	NO	NO	NA	MYKFIPTTNLVLGKETIATITGQKNQEAFSLGPSQAYPKRHLHGIALNTLDQFSSTPISMNINQVDRLENGEKLKLETTQFQGAFARRDAAGRQVVTEENEWANYIPQIERVTTGILIDIKGGMMIERRIAAKDPDNPNDLTPELTLGQALEKAIGAYEEKDRWYFDRADNTHILSPNLVHFIYDRKTEKKMNKELERNKNVKNIYDMTIRPGMNIHISVPLVWDDFKDDEGNWKGGSYAPTNGLNNGRCYKIDPNREVYKEGIVLKPNSKYLVIMDMKGNGAGKAAIEFGGTTNEFDIPNGYRRQKVMVEVFDFPADFNKLKISTNSTGSAYIDNFSIVKVGNAWDKLKEENEDYSKKVAGRTFSFTSLNPERYMTSFAGEAIMANSTTMFDQKFRLE…	NA
Paenibacillus_thiaminolyticus_NRRL_B_14608	GOPJKBDA_05774	850	NA	NA	NO	NO	YES	NA	NA	NA	NA	NA	NA	NA	Vpb.hmm	881	9.1e-153	ND	NO	NO	NO	NO	NO	NO	NA	MEKTSRIEENQQILKSVGQFFYGENLDEPAFVIGRGMNGFKVDPSQLKGVDLKKKVKSARWIADFTPKQTGLYQFITSSNPYTHIFVDGKEVKDTEVTLTEGEQYTFVILYFGNPEVKEEDLFQFEVKYTCNQQETQEIEAEDFSIPRQVSFEYLPGGSDNTDDEQPLLDTDNDGIYDEWEINGYTVINHLVVPWEEKYAAQGYKKYVSNPNESHTAGDPYSDLEKASGSIDRNIKKVAWDPLVAAYPSITVGMERLILSDNKEFSSSSGKRISRETSSSSSASNTEGIDVSAGFSLFEGFSGSVTGHYSHTSTHTVNSAQTSGQDWSEQLGLNSAQAAYVNANIRYYNTGTAPVYKFIPTTNLVLGKETIATITGQMNQEAFSLPPDQTYPRRHLHAI…	NA
Paenibacillus_thiaminolyticus_NRRL_B_14609	JMDKEFHH_00162	600	NA	NA	NO	NO	YES	NA	NA	NA	NA	NA	NA	NA	Cyt.hmm	411	2.6e-18	ND	NO	NO	NO	NO	NO	NO	NA	MKKLNDEKAANVLPDGKYKIQIDGSSESKVLQHEGTTAVIAEWAGEQSQIWDIRYQSPNWQGIGGYVIQPANTDRYLAWDRNKGSSVIVSTIPAADIQYTRFWRVEKTQNNTYIFRNNHAPNPNLTISAKTLQVLSGHNYEFTLSTDLNKPIPKGSALVITSDPQYPWTKNTDNNVPESDSEKERESERLIREQYQSINSYNNTKQQSSVIINGDITAFGHSWQRTKMLNTLLPILNRKYYFGLGNHDIENNQGDCADDACFGGSMLMLKSHIEKLGLPTSQYDIKKASTSWSEPWKGSFAYAIDFGIIYSLQLNNFPTMNAYGGSYSNYYQIHENLDWIEANLKYASKLGKTIIVNVHKPNDWKGGPNQRFIDLLEEYDVKAVFAGHYHKNLGTYSAS…	NA
Paenibacillus_thiaminolyticus_NRRL_B_14609	JMDKEFHH_00166	578	NA	NA	NO	NO	YES	NA	NA	NA	NA	NA	NA	NA	Cyt.hmm	411	3.2e-17	ND	NO	NO	NO	NO	NO	NO	NA	MNTYGWDIIYVNSNESINKQLKKYMNENKITFTYEDENTFVSLTFDNWEIVPGGSSKLLRLKALVKEGELTFMGQRTLLNGICPLLEVQLGFFDDKNDSYIQKLMFNFQVKGEKEGDQREGAITVINPDVNKIFAEGSMIYTLLNLTLADMFIANKEKISYIFAQLNISPDIPWMQPKKYKYSYYSPTSSKDKGFLSVLSVVTNRDISGLTEGIDGSILDNNHDSFLVLSERLFLEHIIMPELPNSFGNGTTKNHFKFEGTSNTSGVIKNSRNINCGSVRWGLIDYYPILTDLKIQVEGNSLRMKASGKCDITGLASSYVTFEVETKNTFYFNKASKRIEFKPDSNPKVSYERHIPWWIWILGIAAPIVDVIIHFVTEAISGSVAGNIKIDTNTSIGEL…	NA
Paenibacillus_thiaminolyticus_NRRL_B_14609	JMDKEFHH_00167	853	NA	NA	NO	NO	YES	NA	NA	NA	NA	NA	NA	NA	Vpb.hmm	881	1.4e-151	ND	NO	NO	NO	NO	NO	NO	NA	MKETRRTAENEQDQQVLKSVGQFFYGENLDEPAFVSGRGMNGFKIDPGQLEGADLNKKVKSARWIADFTPKQTGLYQFMTSSNPYTHIFVDGQEVKDNEVTLTEGEHYTFVVLYFGNPDVKQEDLLQLEVKYTCNRQETEEIAAEDFSIPREISFDSLPEGIVPRTEGNEEKLIDTDKDGIYDEWEINGYTVINNVAVPWNEKYAAQGYKKYMSNPNESHTAGDPYTDLEKASGRIDRNIHKVAWDPLVAAYPSITVGMERLILSDNTEFSSSSGKSVSRETSSSSSASNTEGIDVSAGFSLLQGFSGSVTGSYSHTSTHTVNSAQTSGQDWSTHLGLHAAQAAYVNANIRYYNTGTAPVYKFIPTTNLVLGKETIATITGQKNQEAFSLGPSQAYPKR…	NA
Paenibacillus_thiaminolyticus_NRRL_B_14609	JMDKEFHH_00168	850	NA	NA	NO	NO	YES	NA	NA	NA	NA	NA	NA	NA	Vpb.hmm	881	9.1e-153	ND	NO	NO	NO	NO	NO	NO	NA	MEKTSRIEENQQILKSVGQFFYGENLDEPAFVIGRGMNGFKVDPSQLKGVDLKKKVKSARWIADFTPKQTGLYQFITSSNPYTHIFVDGKEVKDTEVTLTEGEQYTFVILYFGNPEVKEEDLFQFEVKYTCNQQETQEIEAEDFSIPRQVSFEYLPGGSDNTDDEQPLLDTDNDGIYDEWEINGYTVINHLVVPWEEKYAAQGYKKYVSNPNESHTAGDPYSDLEKASGSIDRNIKKVAWDPLVAAYPSITVGMERLILSDNKEFSSSSGKRISRETSSSSSASNTEGIDVSAGFSLFEGFSGSVTGHYSHTSTHTVNSAQTSGQDWSEQLGLNSAQAAYVNANIRYYNTGTAPVYKFIPTTNLVLGKETIATITGQMNQEAFSLPPDQTYPRRHLHAI…	NA
Paenibacillus_thiaminolyticus_NRRL_B_14609	JMDKEFHH_00170	203	NA	NA	NO	NO	YES	NA	NA	NA	NA	NA	NA	NA	Vpa.hmm	462	1.6e-32	ND	NO	NO	NO	NO	NO	NO	NA	MIDFRIDTVKAKKWGEKKYSRWKSVLTENEKRQITDYTKNASPINSYLRENNGNLGANPNMDEKIELMDKALNKYKLNDTITVYRGTDGIIFGEEFQTTLMKGNKVNEEVARKIKGQFEGTMLLERGYLSTSIVLGNNFLARNVLIELKVPKGESAGYVDPISYFPGQLEMLLPRNTQYYIDNIRTIVNGGSQRLKVEARIIK	NA
Paenibacillus_thiaminolyticus_NRRL_B_14609	JMDKEFHH_01066	249	NA	NA	NO	NO	YES	NA	NA	NA	NA	NA	NA	NA	Vpa.hmm	462	2.8e-31	ND	NO	NO	NO	NO	NO	NO	NA	MKKKFYCSLVLSLALASAAIGGNAAYAIGGAGSSNYYRYEVIDSRSAKDFNEDRKAAEKWGNKEYKAWNKKLNASEKELVKEYTGNAKPFNTYLRANEGKLGFKPDIDKKIVKLDEALKKSTVSETVLVYRGDDTSIFGKEFQNSLYQGNKVDRELFRKLRDQYQGKTKTEYGYLSTSLVSNQQFAMRPILTTLKVPKGAHAGYVDNISLYKGQYELLLPRNTKIRIDKMYIIVNKGSETIKIEATVLP	NA
Paenibacillus_thiaminolyticus_NRRL_B_14609	JMDKEFHH_03948	1290	NA	NA	NO	NO	YES	NA	NA	NA	NA	NA	NA	NA	Xpp.hmm	401	5.3e-12	ND	NO	NO	NO	NO	NO	NO	NA	MKTRRKQSARRLFAMTVMTIMMFVSSLAPAYAGTTVPAAQEPVVKNSTQEIRNVMYYGDWSIWGGQGNFYPKDIPADQLTHLNYAFLDFDAQGNLVFTDKDAAVGAPVGQDGVQWDMANSGSLIALQQLRAENPNLKIGISLGGWSKSGDFSVVAADASKRANLVENVMKFIKYTNMDFVDVDWEFPAEVRQPDLVDNKNDEGTKYATPEDKNNYIVLLQDLKNALNKQGAELGKAYELSVALPAPKAKIDIGIDVPRLFNIVDFANIMTYDMRGAWDEVSGHHTGLYPNPNDPLTGNNLSVDESVNYLIQQGAEPSKIVIGAAYYTRGWDKVSQGSDPNHPGLFGDAALSAKDADQTPSRGAVGESPLVLGDGGRRTGTWSYRNLDKLKAAYPNLKEY…	NA
Paenibacillus_thiaminolyticus_NRRL_B_14609	JMDKEFHH_04299	338	NA	NA	NO	NO	YES	NA	NA	NA	NA	NA	NA	NA	Mpp.hmm	291	1.6e-42	ND	NO	NO	NO	NO	NO	YES	NA	MRKHVLKHGLVIGLSALMLGSASAPPQVYAEASIAQEKSIGIVDVNEVLKKVGTYYYKNHLANTVANPESNGFRYTLRANPDSVTPVIDLSIEARTENIHYDSTIPIFIGENTFPNNLDEEQSYNTLKYSKTYTESTSTSISSGFKVGGAGDLGNKFILPLILEGAGKINLEYNTGSTETNTTSESYTLEVPPQPVKVPPHKTYKTVVEFSQRTYRGDVVFTGRTESTMANRSIINATGIYTGWMGMQDSKKFTYDNYLGVHYAGLTASQQQEIKNAGVQITTSGYGAAANRFSSIEVTGKGSFSGVIGAELIVTTYDVTDAKNARLVNQRTVPIELD	NA
Paenibacillus_thiaminolyticus_NRRL_B_14609	JMDKEFHH_05077	506	NA	NA	NO	NO	YES	NA	NA	NA	NA	NA	NA	NA	Spp.hmm	506	1e-266	ND	NO	NO	NO	NO	NO	NO	NA	MRKSKQRQTKHAKGVKVLLSLLIGLQVFTYSSISYAATSELNDIDAGIAGLNYDRNEVLAVTGDQVSSYVPKEGVQSNGKFIVVEREKKSLTTSPVDISIIDSITNRTYPGAIQLANKDFADNQPGLVMAARKPLDITIDLPGLKSENTITVENPTYSSVSSAVDQLVSTWGEKYSDTHTLPARLQYAESMVYSQNQIATALNVNSKVLNGTLGIDFNAVASGEKKVMVAAYKQIFYTVSAALPNNPSDLFDDSVTFAELVRKGVSNEAPPLMVSNVAYGRTIYVKLETTSKSSDVQTAFKLLLNNPSIQASGQYKDIYENSSFTAVVLGGDAQTHNQVVTKDFNVIQNVIKDNAEFSSKNPGYPISYTSVFLKDNSIAAVHNNTDYIETKTTEYTKGK…	NA
Paenibacillus_thiaminolyticus_NRRL_B_14610	PONPCDPA_00346	506	NA	NA	NO	NO	YES	NA	NA	NA	NA	NA	NA	NA	Spp.hmm	506	1e-266	ND	NO	NO	NO	NO	NO	NO	NA	MRKSKQRQTKHAKGVKVLLSLLIGLQVFTYSSISYAATSELNDIDAGIAGLNYDRNEVLAVTGDQVSSYVPKEGVQSNGKFIVVEREKKSLTTSPVDISIIDSITNRTYPGAIQLANKDFADNQPGLVMAARKPLDITIDLPGLKSENTITVENPTYSSVSSAVDQLVSTWGEKYSDTHTLPARLQYAESMVYSQNQIATALNVNSKVLNGTLGIDFNAVASGEKKVMVAAYKQIFYTVSAALPNNPSDLFDDSVTFAELVRKGVSNEAPPLMVSNVAYGRTIYVKLETTSKSSDVQTAFKLLLNNPSIQASGQYKDIYENSSFTAVVLGGDAQTHNQVVTKDFNVIQNVIKDNAEFSSKNPGYPISYTSVFLKDNSIAAVHNNTDYIETKTTEYTKGK…	NA
Paenibacillus_thiaminolyticus_NRRL_B_14610	PONPCDPA_01814	203	NA	NA	NO	NO	YES	NA	NA	NA	NA	NA	NA	NA	Vpa.hmm	462	1.6e-32	ND	NO	NO	NO	NO	NO	NO	NA	MIDFRIDTVKAKKWGEKKYSRWKSVLTENEKRQITDYTKNASPINSYLRENNGNLGANPNMDEKIELMDKALNKYKLNDTITVYRGTDGIIFGEEFQTTLMKGNKVNEEVARKIKGQFEGTMLLERGYLSTSIVLGNNFLARNVLIELKVPKGESAGYVDPISYFPGQLEMLLPRNTQYYIDNIRTIVNGGSQRLKVEARIIK	NA
Paenibacillus_thiaminolyticus_NRRL_B_14610	PONPCDPA_01816	850	NA	NA	NO	NO	YES	NA	NA	NA	NA	NA	NA	NA	Vpb.hmm	881	9.1e-153	ND	NO	NO	NO	NO	NO	NO	NA	MEKTSRIEENQQILKSVGQFFYGENLDEPAFVIGRGMNGFKVDPSQLKGVDLKKKVKSARWIADFTPKQTGLYQFITSSNPYTHIFVDGKEVKDTEVTLTEGEQYTFVILYFGNPEVKEEDLFQFEVKYTCNQQETQEIEAEDFSIPRQVSFEYLPGGSDNTDDEQPLLDTDNDGIYDEWEINGYTVINHLVVPWEEKYAAQGYKKYVSNPNESHTAGDPYSDLEKASGSIDRNIKKVAWDPLVAAYPSITVGMERLILSDNKEFSSSSGKRISRETSSSSSASNTEGIDVSAGFSLFEGFSGSVTGHYSHTSTHTVNSAQTSGQDWSEQLGLNSAQAAYVNANIRYYNTGTAPVYKFIPTTNLVLGKETIATITGQMNQEAFSLPPDQTYPRRHLHAI…	NA
Paenibacillus_thiaminolyticus_NRRL_B_14610	PONPCDPA_01817	853	NA	NA	NO	NO	YES	NA	NA	NA	NA	NA	NA	NA	Vpb.hmm	881	1.4e-151	ND	NO	NO	NO	NO	NO	NO	NA	MKETRRTAENEQDQQVLKSVGQFFYGENLDEPAFVSGRGMNGFKIDPGQLEGADLNKKVKSARWIADFTPKQTGLYQFMTSSNPYTHIFVDGQEVKDNEVTLTEGEHYTFVVLYFGNPDVKQEDLLQLEVKYTCNRQETEEIAAEDFSIPREISFDSLPEGIVPRTEGNEEKLIDTDKDGIYDEWEINGYTVINNVAVPWNEKYAAQGYKKYMSNPNESHTAGDPYTDLEKASGRIDRNIHKVAWDPLVAAYPSITVGMERLILSDNTEFSSSSGKSVSRETSSSSSASNTEGIDVSAGFSLLQGFSGSVTGSYSHTSTHTVNSAQTSGQDWSTHLGLHAAQAAYVNANIRYYNTGTAPVYKFIPTTNLVLGKETIATITGQKNQEAFSLGPSQAYPKR…	NA
Paenibacillus_thiaminolyticus_NRRL_B_14610	PONPCDPA_01818	578	NA	NA	NO	NO	YES	NA	NA	NA	NA	NA	NA	NA	Cyt.hmm	411	3.2e-17	ND	NO	NO	NO	NO	NO	NO	NA	MNTYGWDIIYVNSNESINKQLKKYMNENKITFTYEDENTFVSLTFDNWEIVPGGSSKLLRLKALVKEGELTFMGQRTLLNGICPLLEVQLGFFDDKNDSYIQKLMFNFQVKGEKEGDQREGAITVINPDVNKIFAEGSMIYTLLNLTLADMFIANKEKISYIFAQLNISPDIPWMQPKKYKYSYYSPTSSKDKGFLSVLSVVTNRDISGLTEGIDGSILDNNHDSFLVLSERLFLEHIIMPELPNSFGNGTTKNHFKFEGTSNTSGVIKNSRNINCGSVRWGLIDYYPILTDLKIQVEGNSLRMKASGKCDITGLASSYVTFEVETKNTFYFNKASKRIEFKPDSNPKVSYERHIPWWIWILGIAAPIVDVIIHFVTEAISGSVAGNIKIDTNTSIGEL…	NA
Paenibacillus_thiaminolyticus_NRRL_B_14610	PONPCDPA_01822	600	NA	NA	NO	NO	YES	NA	NA	NA	NA	NA	NA	NA	Cyt.hmm	411	2.6e-18	ND	NO	NO	NO	NO	NO	NO	NA	MKKLNDEKAANVLPDGKYKIQIDGSSESKVLQHEGTTAVIAEWAGEQSQIWDIRYQSPNWQGIGGYVIQPANTDRYLAWDRNKGSSVIVSTIPAADIQYTRFWRVEKTQNNTYIFRNNHAPNPNLTISAKTLQVLSGHNYEFTLSTDLNKPIPKGSALVITSDPQYPWTKNTDNNVPESDSEKERESERLIREQYQSINSYNNTKQQSSVIINGDITAFGHSWQRTKMLNTLLPILNRKYYFGLGNHDIENNQGDCADDACFGGSMLMLKSHIEKLGLPTSQYDIKKASTSWSEPWKGSFAYAIDFGIIYSLQLNNFPTMNAYGGSYSNYYQIHENLDWIEANLKYASKLGKTIIVNVHKPNDWKGGPNQRFIDLLEEYDVKAVFAGHYHKNLGTYSAS…	NA
Paenibacillus_thiaminolyticus_NRRL_B_14610	PONPCDPA_03305	249	NA	NA	NO	NO	YES	NA	NA	NA	NA	NA	NA	NA	Vpa.hmm	462	2.8e-31	ND	NO	NO	NO	NO	NO	NO	NA	MKKKFYCSLVLSLALASAAIGGNAAYAIGGAGSSNYYRYEVIDSRSAKDFNEDRKAAEKWGNKEYKAWNKKLNASEKELVKEYTGNAKPFNTYLRANEGKLGFKPDIDKKIVKLDEALKKSTVSETVLVYRGDDTSIFGKEFQNSLYQGNKVDRELFRKLRDQYQGKTKTEYGYLSTSLVSNQQFAMRPILTTLKVPKGAHAGYVDNISLYKGQYELLLPRNTKIRIDKMYIIVNKGSETIKIEATVLP	NA
Paenibacillus_thiaminolyticus_NRRL_B_14610	PONPCDPA_03779	338	NA	NA	NO	NO	YES	NA	NA	NA	NA	NA	NA	NA	Mpp.hmm	291	1.6e-42	ND	NO	NO	NO	NO	NO	YES	NA	MRKHVLKHGLVIGLSALMLGSASAPPQVYAEASIAQEKSIGIVDVNEVLKKVGTYYYKNHLANTVANPESNGFRYTLRANPDSVTPVIDLSIEARTENIHYDSTIPIFIGENTFPNNLDEEQSYNTLKYSKTYTESTSTSISSGFKVGGAGDLGNKFILPLILEGAGKINLEYNTGSTETNTTSESYTLEVPPQPVKVPPHKTYKTVVEFSQRTYRGDVVFTGRTESTMANRSIINATGIYTGWMGMQDSKKFTYDNYLGVHYAGLTASQQQEIKNAGVQITTSGYGAAANRFSSIEVTGKGSFSGVIGAELIVTTYDVTDAKNARLVNQRTVPIELD	NA
Paenibacillus_thiaminolyticus_NRRL_B_14610	PONPCDPA_04494	807	NA	NA	YES	NO	NO	NA	NA	NA	NA	NA	NA	NA	NA	NA	NA	Rank1	NO	NO	NO	NO	NO	NO	NA	MKMMNTKFPRPELVLLLILCLLLPSFVWLAPVHGEEANANTSVDGIEPDILVALPDNYRSVTDVTYVTYATYNRAMPRNANLPPAKIDLENIFTTPAGSNSSIIDGSIVEITPNAKSKKGGIWSTPNNLMDLTQDFTASMYVYFGNQGTNAADGIAFVMHNDPKGTNALSPNGGGGLGVWAEGKYNGLYNGIQNSLAIEFDTYVNNTSSDSRFDTDSAAGNHVAWNYPGKPSTYVDYQHTVLERARKMIHNDLQYTGTLSNDTWRRFEVKWDAANSQLTYHLEGTNPVVIPIDVQDVFGTNQVYWGFTGSTGGKYAQNRVVFESVPGLVNGKVTETITREDGSVVDQGDFVYKGEELTYTITANYLSGKQNWKNIFGLTTINEHVTYVPNSLTFTDRNG…	NA
Paenibacillus_thiaminolyticus_NRRL_B_14610	PONPCDPA_04671	1290	NA	NA	NO	NO	YES	NA	NA	NA	NA	NA	NA	NA	Xpp.hmm	401	5.3e-12	ND	NO	NO	NO	NO	NO	NO	NA	MKTRRKQSARRLFAMTVMTIMMFVSSLAPAYAGTTVPAAQEPVVKNSTQEIRNVMYYGDWSIWGGQGNFYPKDIPADQLTHLNYAFLDFDAQGNLVFTDKDAAVGAPVGQDGVQWDMANSGSLIALQQLRAENPNLKIGISLGGWSKSGDFSVVAADASKRANLVENVMKFIKYTNMDFVDVDWEFPAEVRQPDLVDNKNDEGTKYATPEDKNNYIVLLQDLKNALNKQGAELGKAYELSVALPAPKAKIDIGIDVPRLFNIVDFANIMTYDMRGAWDEVSGHHTGLYPNPNDPLTGNNLSVDESVNYLIQQGAEPSKIVIGAAYYTRGWDKVSQGSDPNHPGLFGDAALSAKDADQTPSRGAVGESPLVLGDGGRRTGTWSYRNLDKLKAAYPNLKEY…	NA
Paenibacillus_thiaminolyticus_NRRL_B_14611	AKKCGOJM_02223	1290	NA	NA	NO	NO	YES	NA	NA	NA	NA	NA	NA	NA	Xpp.hmm	401	5.3e-12	ND	NO	NO	NO	NO	NO	NO	NA	MKTRRKQSARRLFAMTVMTIMMFVSSLAPAYAGTTVPAAQEPVVKNSTQEIRNVMYYGDWSIWGGQGNFYPKDIPADQLTHLNYAFLDFDAQGNLVFTDKDAAVGAPVGQDGVQWDMANSGSLIALQQLRAENPNLKIGISLGGWSKSGDFSVVAADASKRANLVENVMKFIKYTNMDFVDVDWEFPAEVRQPDLVDNKNDEGTKYATPEDKNNYIVLLQDLKNALNKQGAELGKAYELSVALPAPKAKIDIGIDVPRLFNIVDFANIMTYDMRGAWDEVSGHHTGLYPNPNDPLTGNNLSVDESVNYLIQQGAEPSKIVIGAAYYTRGWDKVSQGSDPNHPGLFGDAALSAKDADQTPSRGAVGESPLVLGDGGRRTGTWSYRNLDKLKAAYPNLKEY…	NA
Paenibacillus_thiaminolyticus_NRRL_B_14611	AKKCGOJM_03040	203	NA	NA	NO	NO	YES	NA	NA	NA	NA	NA	NA	NA	Vpa.hmm	462	1.6e-32	ND	NO	NO	NO	NO	NO	NO	NA	MIDFRIDTVKAKKWGEKKYSRWKSVLTENEKRQITDYTKNASPINSYLRENNGNLGANPNMDEKIELMDKALNKYKLNDTITVYRGTDGIIFGEEFQTTLMKGNKVNEEVARKIKGQFEGTMLLERGYLSTSIVLGNNFLARNVLIELKVPKGESAGYVDPISYFPGQLEMLLPRNTQYYIDNIRTIVNGGSQRLKVEARIIK	NA
Paenibacillus_thiaminolyticus_NRRL_B_14611	AKKCGOJM_03042	850	NA	NA	NO	NO	YES	NA	NA	NA	NA	NA	NA	NA	Vpb.hmm	881	9.1e-153	ND	NO	NO	NO	NO	NO	NO	NA	MEKTSRIEENQQILKSVGQFFYGENLDEPAFVIGRGMNGFKVDPSQLKGVDLKKKVKSARWIADFTPKQTGLYQFITSSNPYTHIFVDGKEVKDTEVTLTEGEQYTFVILYFGNPEVKEEDLFQFEVKYTCNQQETQEIEAEDFSIPRQVSFEYLPGGSDNTDDEQPLLDTDNDGIYDEWEINGYTVINHLVVPWEEKYAAQGYKKYVSNPNESHTAGDPYSDLEKASGSIDRNIKKVAWDPLVAAYPSITVGMERLILSDNKEFSSSSGKRISRETSSSSSASNTEGIDVSAGFSLFEGFSGSVTGHYSHTSTHTVNSAQTSGQDWSEQLGLNSAQAAYVNANIRYYNTGTAPVYKFIPTTNLVLGKETIATITGQMNQEAFSLPPDQTYPRRHLHAI…	NA
Paenibacillus_thiaminolyticus_NRRL_B_14611	AKKCGOJM_03043	853	NA	NA	NO	NO	YES	NA	NA	NA	NA	NA	NA	NA	Vpb.hmm	881	1.4e-151	ND	NO	NO	NO	NO	NO	NO	NA	MKETRRTAENEQDQQVLKSVGQFFYGENLDEPAFVSGRGMNGFKIDPGQLEGADLNKKVKSARWIADFTPKQTGLYQFMTSSNPYTHIFVDGQEVKDNEVTLTEGEHYTFVVLYFGNPDVKQEDLLQLEVKYTCNRQETEEIAAEDFSIPREISFDSLPEGIVPRTEGNEEKLIDTDKDGIYDEWEINGYTVINNVAVPWNEKYAAQGYKKYMSNPNESHTAGDPYTDLEKASGRIDRNIHKVAWDPLVAAYPSITVGMERLILSDNTEFSSSSGKSVSRETSSSSSASNTEGIDVSAGFSLLQGFSGSVTGSYSHTSTHTVNSAQTSGQDWSTHLGLHAAQAAYVNANIRYYNTGTAPVYKFIPTTNLVLGKETIATITGQKNQEAFSLGPSQAYPKR…	NA
Paenibacillus_thiaminolyticus_NRRL_B_14611	AKKCGOJM_03044	578	NA	NA	NO	NO	YES	NA	NA	NA	NA	NA	NA	NA	Cyt.hmm	411	3.2e-17	ND	NO	NO	NO	NO	NO	NO	NA	MNTYGWDIIYVNSNESINKQLKKYMNENKITFTYEDENTFVSLTFDNWEIVPGGSSKLLRLKALVKEGELTFMGQRTLLNGICPLLEVQLGFFDDKNDSYIQKLMFNFQVKGEKEGDQREGAITVINPDVNKIFAEGSMIYTLLNLTLADMFIANKEKISYIFAQLNISPDIPWMQPKKYKYSYYSPTSSKDKGFLSVLSVVTNRDISGLTEGIDGSILDNNHDSFLVLSERLFLEHIIMPELPNSFGNGTTKNHFKFEGTSNTSGVIKNSRNINCGSVRWGLIDYYPILTDLKIQVEGNSLRMKASGKCDITGLASSYVTFEVETKNTFYFNKASKRIEFKPDSNPKVSYERHIPWWIWILGIAAPIVDVIIHFVTEAISGSVAGNIKIDTNTSIGEL…	NA
Paenibacillus_thiaminolyticus_NRRL_B_14611	AKKCGOJM_03048	600	NA	NA	NO	NO	YES	NA	NA	NA	NA	NA	NA	NA	Cyt.hmm	411	2.6e-18	ND	NO	NO	NO	NO	NO	NO	NA	MKKLNDEKAANVLPDGKYKIQIDGSSESKVLQHEGTTAVIAEWAGEQSQIWDIRYQSPNWQGIGGYVIQPANTDRYLAWDRNKGSSVIVSTIPAADIQYTRFWRVEKTQNNTYIFRNNHAPNPNLTISAKTLQVLSGHNYEFTLSTDLNKPIPKGSALVITSDPQYPWTKNTDNNVPESDSEKERESERLIREQYQSINSYNNTKQQSSVIINGDITAFGHSWQRTKMLNTLLPILNRKYYFGLGNHDIENNQGDCADDACFGGSMLMLKSHIEKLGLPTSQYDIKKASTSWSEPWKGSFAYAIDFGIIYSLQLNNFPTMNAYGGSYSNYYQIHENLDWIEANLKYASKLGKTIIVNVHKPNDWKGGPNQRFIDLLEEYDVKAVFAGHYHKNLGTYSAS…	NA
Paenibacillus_thiaminolyticus_NRRL_B_14611	AKKCGOJM_04047	249	NA	NA	NO	NO	YES	NA	NA	NA	NA	NA	NA	NA	Vpa.hmm	462	2.8e-31	ND	NO	NO	NO	NO	NO	NO	NA	MKKKFYCSLVLSLALASAAIGGNAAYAIGGAGSSNYYRYEVIDSRSAKDFNEDRKAAEKWGNKEYKAWNKKLNASEKELVKEYTGNAKPFNTYLRANEGKLGFKPDIDKKIVKLDEALKKSTVSETVLVYRGDDTSIFGKEFQNSLYQGNKVDRELFRKLRDQYQGKTKTEYGYLSTSLVSNQQFAMRPILTTLKVPKGAHAGYVDNISLYKGQYELLLPRNTKIRIDKMYIIVNKGSETIKIEATVLP	NA
Paenibacillus_thiaminolyticus_NRRL_B_14611	AKKCGOJM_04653	338	NA	NA	NO	NO	YES	NA	NA	NA	NA	NA	NA	NA	Mpp.hmm	291	1.6e-42	ND	NO	NO	NO	NO	NO	YES	NA	MRKHVLKHGLVIGLSALMLGSASAPPQVYAEASIAQEKSIGIVDVNEVLKKVGTYYYKNHLANTVANPESNGFRYTLRANPDSVTPVIDLSIEARTENIHYDSTIPIFIGENTFPNNLDEEQSYNTLKYSKTYTESTSTSISSGFKVGGAGDLGNKFILPLILEGAGKINLEYNTGSTETNTTSESYTLEVPPQPVKVPPHKTYKTVVEFSQRTYRGDVVFTGRTESTMANRSIINATGIYTGWMGMQDSKKFTYDNYLGVHYAGLTASQQQEIKNAGVQITTSGYGAAANRFSSIEVTGKGSFSGVIGAELIVTTYDVTDAKNARLVNQRTVPIELD	NA
Paenibacillus_thiaminolyticus_NRRL_B_14611	AKKCGOJM_05338	506	NA	NA	NO	NO	YES	NA	NA	NA	NA	NA	NA	NA	Spp.hmm	506	1e-266	ND	NO	NO	NO	NO	NO	NO	NA	MRKSKQRQTKHAKGVKVLLSLLIGLQVFTYSSISYAATSELNDIDAGIAGLNYDRNEVLAVTGDQVSSYVPKEGVQSNGKFIVVEREKKSLTTSPVDISIIDSITNRTYPGAIQLANKDFADNQPGLVMAARKPLDITIDLPGLKSENTITVENPTYSSVSSAVDQLVSTWGEKYSDTHTLPARLQYAESMVYSQNQIATALNVNSKVLNGTLGIDFNAVASGEKKVMVAAYKQIFYTVSAALPNNPSDLFDDSVTFAELVRKGVSNEAPPLMVSNVAYGRTIYVKLETTSKSSDVQTAFKLLLNNPSIQASGQYKDIYENSSFTAVVLGGDAQTHNQVVTKDFNVIQNVIKDNAEFSSKNPGYPISYTSVFLKDNSIAAVHNNTDYIETKTTEYTKGK…	NA
Paenibacillus_thiaminolyticus_NRRL_B_14611	AKKCGOJM_05581	807	NA	NA	YES	NO	NO	NA	NA	NA	NA	NA	NA	NA	NA	NA	NA	Rank1	NO	NO	NO	NO	NO	NO	NA	MKMMNTKFPRPELVLLLILCLLLPSFVWLAPVHGEEANANTSVDGIEPDILVALPDNYRSVTDVTYVTYATYNRAMPRNANLPPAKIDLENIFTTPAGSNSSIIDGSIVEITPNAKSKKGGIWSTPNNLMDLTQDFTASMYVYFGNQGTNAADGIAFVMHNDPKGTNALSPNGGGGLGVWAEGKYNGLYNGIQNSLAIEFDTYVNNTSSDSRFDTDSAAGNHVAWNYPGKPSTYVDYQHTVLERARKMIHNDLQYTGTLSNDTWRRFEVKWDAANSQLTYHLEGTNPVVIPIDVQDVFGTNQVYWGFTGSTGGKYAQNRVVFESVPGLVNGKVTETITREDGSVVDQGDFVYKGEELTYTITANYLSGKQNWKNIFGLTTINEHVTYVPNSLTFTDRNG…	NA
Paenibacillus_thiaminolyticus_NRRL_B_14612	NKJFBGFH_01391	249	NA	NA	NO	NO	YES	NA	NA	NA	NA	NA	NA	NA	Vpa.hmm	462	2.8e-31	ND	NO	NO	NO	NO	NO	NO	NA	MKKKFYCSLVLSLALASAAIGGNAAYAIGGAGSSNYYRYEVIDSRSAKDFNEDRKAAEKWGNKEYKAWNKKLNASEKELVKEYTGNAKPFNTYLRANEGKLGFKPDIDKKIVKLDEALKKSTVSETVLVYRGDDTSIFGKEFQNSLYQGNKVDRELFRKLRDQYQGKTKTEYGYLSTSLVSNQQFAMRPILTTLKVPKGAHAGYVDNISLYKGQYELLLPRNTKIRIDKMYIIVNKGSETIKIEATVLP	NA
Paenibacillus_thiaminolyticus_NRRL_B_14612	NKJFBGFH_03773	600	NA	NA	NO	NO	YES	NA	NA	NA	NA	NA	NA	NA	Cyt.hmm	411	2.6e-18	ND	NO	NO	NO	NO	NO	NO	NA	MKKLNDEKAANVLPDGKYKIQIDGSSESKVLQHEGTTAVIAEWAGEQSQIWDIRYQSPNWQGIGGYVIQPANTDRYLAWDRNKGSSVIVSTIPAADIQYTRFWRVEKTQNNTYIFRNNHAPNPNLTISAKTLQVLSGHNYEFTLSTDLNKPIPKGSALVITSDPQYPWTKNTDNNVPESDSEKERESERLIREQYQSINSYNNTKQQSSVIINGDITAFGHSWQRTKMLNTLLPILNRKYYFGLGNHDIENNQGDCADDACFGGSMLMLKSHIEKLGLPTSQYDIKKASTSWSEPWKGSFAYAIDFGIIYSLQLNNFPTMNAYGGSYSNYYQIHENLDWIEANLKYASKLGKTIIVNVHKPNDWKGGPNQRFIDLLEEYDVKAVFAGHYHKNLGTYSAS…	NA
Paenibacillus_thiaminolyticus_NRRL_B_14612	NKJFBGFH_03777	578	NA	NA	NO	NO	YES	NA	NA	NA	NA	NA	NA	NA	Cyt.hmm	411	3.2e-17	ND	NO	NO	NO	NO	NO	NO	NA	MNTYGWDIIYVNSNESINKQLKKYMNENKITFTYEDENTFVSLTFDNWEIVPGGSSKLLRLKALVKEGELTFMGQRTLLNGICPLLEVQLGFFDDKNDSYIQKLMFNFQVKGEKEGDQREGAITVINPDVNKIFAEGSMIYTLLNLTLADMFIANKEKISYIFAQLNISPDIPWMQPKKYKYSYYSPTSSKDKGFLSVLSVVTNRDISGLTEGIDGSILDNNHDSFLVLSERLFLEHIIMPELPNSFGNGTTKNHFKFEGTSNTSGVIKNSRNINCGSVRWGLIDYYPILTDLKIQVEGNSLRMKASGKCDITGLASSYVTFEVETKNTFYFNKASKRIEFKPDSNPKVSYERHIPWWIWILGIAAPIVDVIIHFVTEAISGSVAGNIKIDTNTSIGEL…	NA
Paenibacillus_thiaminolyticus_NRRL_B_14612	NKJFBGFH_03778	853	NA	NA	NO	NO	YES	NA	NA	NA	NA	NA	NA	NA	Vpb.hmm	881	1.4e-151	ND	NO	NO	NO	NO	NO	NO	NA	MKETRRTAENEQDQQVLKSVGQFFYGENLDEPAFVSGRGMNGFKIDPGQLEGADLNKKVKSARWIADFTPKQTGLYQFMTSSNPYTHIFVDGQEVKDNEVTLTEGEHYTFVVLYFGNPDVKQEDLLQLEVKYTCNRQETEEIAAEDFSIPREISFDSLPEGIVPRTEGNEEKLIDTDKDGIYDEWEINGYTVINNVAVPWNEKYAAQGYKKYMSNPNESHTAGDPYTDLEKASGRIDRNIHKVAWDPLVAAYPSITVGMERLILSDNTEFSSSSGKSVSRETSSSSSASNTEGIDVSAGFSLLQGFSGSVTGSYSHTSTHTVNSAQTSGQDWSTHLGLHAAQAAYVNANIRYYNTGTAPVYKFIPTTNLVLGKETIATITGQKNQEAFSLGPSQAYPKR…	NA
Paenibacillus_thiaminolyticus_NRRL_B_14612	NKJFBGFH_03779	850	NA	NA	NO	NO	YES	NA	NA	NA	NA	NA	NA	NA	Vpb.hmm	881	9.1e-153	ND	NO	NO	NO	NO	NO	NO	NA	MEKTSRIEENQQILKSVGQFFYGENLDEPAFVIGRGMNGFKVDPSQLKGVDLKKKVKSARWIADFTPKQTGLYQFITSSNPYTHIFVDGKEVKDTEVTLTEGEQYTFVILYFGNPEVKEEDLFQFEVKYTCNQQETQEIEAEDFSIPRQVSFEYLPGGSDNTDDEQPLLDTDNDGIYDEWEINGYTVINHLVVPWEEKYAAQGYKKYVSNPNESHTAGDPYSDLEKASGSIDRNIKKVAWDPLVAAYPSITVGMERLILSDNKEFSSSSGKRISRETSSSSSASNTEGIDVSAGFSLFEGFSGSVTGHYSHTSTHTVNSAQTSGQDWSEQLGLNSAQAAYVNANIRYYNTGTAPVYKFIPTTNLVLGKETIATITGQMNQEAFSLPPDQTYPRRHLHAI…	NA
Paenibacillus_thiaminolyticus_NRRL_B_14612	NKJFBGFH_03781	203	NA	NA	NO	NO	YES	NA	NA	NA	NA	NA	NA	NA	Vpa.hmm	462	1.6e-32	ND	NO	NO	NO	NO	NO	NO	NA	MIDFRIDTVKAKKWGEKKYSRWKSVLTENEKRQITDYTKNASPINSYLRENNGNLGANPNMDEKIELMDKALNKYKLNDTITVYRGTDGIIFGEEFQTTLMKGNKVNEEVARKIKGQFEGTMLLERGYLSTSIVLGNNFLARNVLIELKVPKGESAGYVDPISYFPGQLEMLLPRNTQYYIDNIRTIVNGGSQRLKVEARIIK	NA
Paenibacillus_thiaminolyticus_NRRL_B_14612	NKJFBGFH_04732	1290	NA	NA	NO	NO	YES	NA	NA	NA	NA	NA	NA	NA	Xpp.hmm	401	5.3e-12	ND	NO	NO	NO	NO	NO	NO	NA	MKTRRKQSARRLFAMTVMTIMMFVSSLAPAYAGTTVPAAQEPVVKNSTQEIRNVMYYGDWSIWGGQGNFYPKDIPADQLTHLNYAFLDFDAQGNLVFTDKDAAVGAPVGQDGVQWDMANSGSLIALQQLRAENPNLKIGISLGGWSKSGDFSVVAADASKRANLVENVMKFIKYTNMDFVDVDWEFPAEVRQPDLVDNKNDEGTKYATPEDKNNYIVLLQDLKNALNKQGAELGKAYELSVALPAPKAKIDIGIDVPRLFNIVDFANIMTYDMRGAWDEVSGHHTGLYPNPNDPLTGNNLSVDESVNYLIQQGAEPSKIVIGAAYYTRGWDKVSQGSDPNHPGLFGDAALSAKDADQTPSRGAVGESPLVLGDGGRRTGTWSYRNLDKLKAAYPNLKEY…	NA
Paenibacillus_thiaminolyticus_NRRL_B_14612	NKJFBGFH_05041	338	NA	NA	NO	NO	YES	NA	NA	NA	NA	NA	NA	NA	Mpp.hmm	291	1.6e-42	ND	NO	NO	NO	NO	NO	YES	NA	MRKHVLKHGLVIGLSALMLGSASAPPQVYAEASIAQEKSIGIVDVNEVLKKVGTYYYKNHLANTVANPESNGFRYTLRANPDSVTPVIDLSIEARTENIHYDSTIPIFIGENTFPNNLDEEQSYNTLKYSKTYTESTSTSISSGFKVGGAGDLGNKFILPLILEGAGKINLEYNTGSTETNTTSESYTLEVPPQPVKVPPHKTYKTVVEFSQRTYRGDVVFTGRTESTMANRSIINATGIYTGWMGMQDSKKFTYDNYLGVHYAGLTASQQQEIKNAGVQITTSGYGAAANRFSSIEVTGKGSFSGVIGAELIVTTYDVTDAKNARLVNQRTVPIELD	NA
Paenibacillus_thiaminolyticus_NRRL_B_14612	NKJFBGFH_05626	506	NA	NA	NO	NO	YES	NA	NA	NA	NA	NA	NA	NA	Spp.hmm	506	1e-266	ND	NO	NO	NO	NO	NO	NO	NA	MRKSKQRQTKHAKGVKVLLSLLIGLQVFTYSSISYAATSELNDIDAGIAGLNYDRNEVLAVTGDQVSSYVPKEGVQSNGKFIVVEREKKSLTTSPVDISIIDSITNRTYPGAIQLANKDFADNQPGLVMAARKPLDITIDLPGLKSENTITVENPTYSSVSSAVDQLVSTWGEKYSDTHTLPARLQYAESMVYSQNQIATALNVNSKVLNGTLGIDFNAVASGEKKVMVAAYKQIFYTVSAALPNNPSDLFDDSVTFAELVRKGVSNEAPPLMVSNVAYGRTIYVKLETTSKSSDVQTAFKLLLNNPSIQASGQYKDIYENSSFTAVVLGGDAQTHNQVVTKDFNVIQNVIKDNAEFSSKNPGYPISYTSVFLKDNSIAAVHNNTDYIETKTTEYTKGK…	NA
Paenibacillus_thiaminolyticus_NRRL_B_14613	FCCJLLNL_00647	249	NA	NA	NO	NO	YES	NA	NA	NA	NA	NA	NA	NA	Vpa.hmm	462	2.8e-31	ND	NO	NO	NO	NO	NO	NO	NA	MKKKFYCSLVLSLALASAAIGGNAAYAIGGAGSSNYYRYEVIDSRSAKDFNEDRKAAEKWGNKEYKAWNKKLNASEKELVKEYTGNAKPFNTYLRANEGKLGFKPDIDKKIVKLDEALKKSTVSETVLVYRGDDTSIFGKEFQNSLYQGNKVDRELFRKLRDQYQGKTKTEYGYLSTSLVSNQQFAMRPILTTLKVPKGAHAGYVDNISLYKGQYELLLPRNTKIRIDKMYIIVNKGSETIKIEATVLP	NA
Paenibacillus_thiaminolyticus_NRRL_B_14613	FCCJLLNL_01076	600	NA	NA	NO	NO	YES	NA	NA	NA	NA	NA	NA	NA	Cyt.hmm	411	2.6e-18	ND	NO	NO	NO	NO	NO	NO	NA	MKKLNDEKAANVLPDGKYKIQIDGSSESKVLQHEGTTAVIAEWAGEQSQIWDIRYQSPNWQGIGGYVIQPANTDRYLAWDRNKGSSVIVSTIPAADIQYTRFWRVEKTQNNTYIFRNNHAPNPNLTISAKTLQVLSGHNYEFTLSTDLNKPIPKGSALVITSDPQYPWTKNTDNNVPESDSEKERESERLIREQYQSINSYNNTKQQSSVIINGDITAFGHSWQRTKMLNTLLPILNRKYYFGLGNHDIENNQGDCADDACFGGSMLMLKSHIEKLGLPTSQYDIKKASTSWSEPWKGSFAYAIDFGIIYSLQLNNFPTMNAYGGSYSNYYQIHENLDWIEANLKYASKLGKTIIVNVHKPNDWKGGPNQRFIDLLEEYDVKAVFAGHYHKNLGTYSAS…	NA
Paenibacillus_thiaminolyticus_NRRL_B_14613	FCCJLLNL_01080	578	NA	NA	NO	NO	YES	NA	NA	NA	NA	NA	NA	NA	Cyt.hmm	411	3.2e-17	ND	NO	NO	NO	NO	NO	NO	NA	MNTYGWDIIYVNSNESINKQLKKYMNENKITFTYEDENTFVSLTFDNWEIVPGGSSKLLRLKALVKEGELTFMGQRTLLNGICPLLEVQLGFFDDKNDSYIQKLMFNFQVKGEKEGDQREGAITVINPDVNKIFAEGSMIYTLLNLTLADMFIANKEKISYIFAQLNISPDIPWMQPKKYKYSYYSPTSSKDKGFLSVLSVVTNRDISGLTEGIDGSILDNNHDSFLVLSERLFLEHIIMPELPNSFGNGTTKNHFKFEGTSNTSGVIKNSRNINCGSVRWGLIDYYPILTDLKIQVEGNSLRMKASGKCDITGLASSYVTFEVETKNTFYFNKASKRIEFKPDSNPKVSYERHIPWWIWILGIAAPIVDVIIHFVTEAISGSVAGNIKIDTNTSIGEL…	NA
Paenibacillus_thiaminolyticus_NRRL_B_14613	FCCJLLNL_01081	853	NA	NA	NO	NO	YES	NA	NA	NA	NA	NA	NA	NA	Vpb.hmm	881	1.4e-151	ND	NO	NO	NO	NO	NO	NO	NA	MKETRRTAENEQDQQVLKSVGQFFYGENLDEPAFVSGRGMNGFKIDPGQLEGADLNKKVKSARWIADFTPKQTGLYQFMTSSNPYTHIFVDGQEVKDNEVTLTEGEHYTFVVLYFGNPDVKQEDLLQLEVKYTCNRQETEEIAAEDFSIPREISFDSLPEGIVPRTEGNEEKLIDTDKDGIYDEWEINGYTVINNVAVPWNEKYAAQGYKKYMSNPNESHTAGDPYTDLEKASGRIDRNIHKVAWDPLVAAYPSITVGMERLILSDNTEFSSSSGKSVSRETSSSSSASNTEGIDVSAGFSLLQGFSGSVTGSYSHTSTHTVNSAQTSGQDWSTHLGLHAAQAAYVNANIRYYNTGTAPVYKFIPTTNLVLGKETIATITGQKNQEAFSLGPSQAYPKR…	NA
Paenibacillus_thiaminolyticus_NRRL_B_14613	FCCJLLNL_01082	850	NA	NA	NO	NO	YES	NA	NA	NA	NA	NA	NA	NA	Vpb.hmm	881	9.1e-153	ND	NO	NO	NO	NO	NO	NO	NA	MEKTSRIEENQQILKSVGQFFYGENLDEPAFVIGRGMNGFKVDPSQLKGVDLKKKVKSARWIADFTPKQTGLYQFITSSNPYTHIFVDGKEVKDTEVTLTEGEQYTFVILYFGNPEVKEEDLFQFEVKYTCNQQETQEIEAEDFSIPRQVSFEYLPGGSDNTDDEQPLLDTDNDGIYDEWEINGYTVINHLVVPWEEKYAAQGYKKYVSNPNESHTAGDPYSDLEKASGSIDRNIKKVAWDPLVAAYPSITVGMERLILSDNKEFSSSSGKRISRETSSSSSASNTEGIDVSAGFSLFEGFSGSVTGHYSHTSTHTVNSAQTSGQDWSEQLGLNSAQAAYVNANIRYYNTGTAPVYKFIPTTNLVLGKETIATITGQMNQEAFSLPPDQTYPRRHLHAI…	NA
Paenibacillus_thiaminolyticus_NRRL_B_14613	FCCJLLNL_01084	203	NA	NA	NO	NO	YES	NA	NA	NA	NA	NA	NA	NA	Vpa.hmm	462	1.6e-32	ND	NO	NO	NO	NO	NO	NO	NA	MIDFRIDTVKAKKWGEKKYSRWKSVLTENEKRQITDYTKNASPINSYLRENNGNLGANPNMDEKIELMDKALNKYKLNDTITVYRGTDGIIFGEEFQTTLMKGNKVNEEVARKIKGQFEGTMLLERGYLSTSIVLGNNFLARNVLIELKVPKGESAGYVDPISYFPGQLEMLLPRNTQYYIDNIRTIVNGGSQRLKVEARIIK	NA
Paenibacillus_thiaminolyticus_NRRL_B_14613	FCCJLLNL_01303	1290	NA	NA	NO	NO	YES	NA	NA	NA	NA	NA	NA	NA	Xpp.hmm	401	5.3e-12	ND	NO	NO	NO	NO	NO	NO	NA	MKTRRKQSARRLFAMTVMTIMMFVSSLAPAYAGTTVPAAQEPVVKNSTQEIRNVMYYGDWSIWGGQGNFYPKDIPADQLTHLNYAFLDFDAQGNLVFTDKDAAVGAPVGQDGVQWDMANSGSLIALQQLRAENPNLKIGISLGGWSKSGDFSVVAADASKRANLVENVMKFIKYTNMDFVDVDWEFPAEVRQPDLVDNKNDEGTKYATPEDKNNYIVLLQDLKNALNKQGAELGKAYELSVALPAPKAKIDIGIDVPRLFNIVDFANIMTYDMRGAWDEVSGHHTGLYPNPNDPLTGNNLSVDESVNYLIQQGAEPSKIVIGAAYYTRGWDKVSQGSDPNHPGLFGDAALSAKDADQTPSRGAVGESPLVLGDGGRRTGTWSYRNLDKLKAAYPNLKEY…	NA
Paenibacillus_thiaminolyticus_NRRL_B_14613	FCCJLLNL_04505	462	NA	NA	YES	NO	NO	NA	NA	NA	NA	NA	NA	NA	NA	NA	NA	Rank1	NO	NO	NO	NO	NO	NO	NA	MKISSLRYFLTCCGLAVFGVMLFLLPGTAEAGTVFPSKQIDSYDVELEAVPTYVPTPLSVTEATYTQTVNLDPAVAEVSVDPVLGQYAITGKTYGTTTIEYKWITAENAELVHKFTVTVDSGGIAPRVNIYGQDNIYFPLSKSTTYDIKLNTIFSGNMNWALNSFEYTDKNNLFRRGYNFNDPNNCSYTLIYDDRTGDTRIELKVKDLNGYYASYFFDVSTNWDPVFQPQPDMTLIQGKESTLNLNDMQVFTDADDDTLHYTIDPVTGVTASVNGDMLTITSTIDQEFALTIRADDGRNGTASGVLHFKAWRSEEVGIAGTYPETQNMIRFTQVAPGRYVLAPLKPTMPSETELLGWINDGTARAADSDGDLEFAIDEINDLNQKLPALQADTYGLYFY…	NA
Paenibacillus_thiaminolyticus_NRRL_B_14613	FCCJLLNL_04671	807	NA	NA	YES	NO	NO	NA	NA	NA	NA	NA	NA	NA	NA	NA	NA	Rank1	NO	NO	NO	NO	NO	NO	NA	MKMMNTKFPRPELVLLLILCLLLPSFVWLAPVHGEEANANTSVDGIEPDILVALPDNYRSVTDVTYVTYATYNRAMPRNANLPPAKIDLENIFTTPAGSNSSIIDGSIVEITPNAKSKKGGIWSTPNNLMDLTQDFTASMYVYFGNQGTNAADGIAFVMHNDPKGTNALSPNGGGGLGVWAEGKYNGLYNGIQNSLAIEFDTYVNNTSSDSRFDTDSAAGNHVAWNYPGKPSTYVDYQHTVLERARKMIHNDLQYTGTLSNDTWRRFEVKWDAANSQLTYHLEGTNPVVIPIDVQDVFGTNQVYWGFTGSTGGKYAQNRVVFESVPGLVNGKVTETITREDGSVVDQGDFVYKGEELTYTITANYLSGKQNWKNIFGLTTINEHVTYVPNSLTFTDRNG…	NA
Paenibacillus_thiaminolyticus_NRRL_B_14613	FCCJLLNL_05427	338	NA	NA	NO	NO	YES	NA	NA	NA	NA	NA	NA	NA	Mpp.hmm	291	1.6e-42	ND	NO	NO	NO	NO	NO	YES	NA	MRKHVLKHGLVIGLSALMLGSASAPPQVYAEASIAQEKSIGIVDVNEVLKKVGTYYYKNHLANTVANPESNGFRYTLRANPDSVTPVIDLSIEARTENIHYDSTIPIFIGENTFPNNLDEEQSYNTLKYSKTYTESTSTSISSGFKVGGAGDLGNKFILPLILEGAGKINLEYNTGSTETNTTSESYTLEVPPQPVKVPPHKTYKTVVEFSQRTYRGDVVFTGRTESTMANRSIINATGIYTGWMGMQDSKKFTYDNYLGVHYAGLTASQQQEIKNAGVQITTSGYGAAANRFSSIEVTGKGSFSGVIGAELIVTTYDVTDAKNARLVNQRTVPIELD	NA
Paenibacillus_thiaminolyticus_NRRL_B_14613	FCCJLLNL_05574	506	NA	NA	NO	NO	YES	NA	NA	NA	NA	NA	NA	NA	Spp.hmm	506	1e-266	ND	NO	NO	NO	NO	NO	NO	NA	MRKSKQRQTKHAKGVKVLLSLLIGLQVFTYSSISYAATSELNDIDAGIAGLNYDRNEVLAVTGDQVSSYVPKEGVQSNGKFIVVEREKKSLTTSPVDISIIDSITNRTYPGAIQLANKDFADNQPGLVMAARKPLDITIDLPGLKSENTITVENPTYSSVSSAVDQLVSTWGEKYSDTHTLPARLQYAESMVYSQNQIATALNVNSKVLNGTLGIDFNAVASGEKKVMVAAYKQIFYTVSAALPNNPSDLFDDSVTFAELVRKGVSNEAPPLMVSNVAYGRTIYVKLETTSKSSDVQTAFKLLLNNPSIQASGQYKDIYENSSFTAVVLGGDAQTHNQVVTKDFNVIQNVIKDNAEFSSKNPGYPISYTSVFLKDNSIAAVHNNTDYIETKTTEYTKGK…	NA
Paenibacillus_thiaminolyticus_NRRL_B_14625	AKBLABLO_00590	203	NA	NA	NO	NO	YES	NA	NA	NA	NA	NA	NA	NA	Vpa.hmm	462	1.6e-32	ND	NO	NO	NO	NO	NO	NO	NA	MIDFRIDTVKAKKWGEKKYSRWKSVLTENEKRQITDYTKNASPINSYLRENNGNLGANPNMDEKIELMDKALNKYKLNDTITVYRGTDGIIFGEEFQTTLMKGNKVNEEVARKIKGQFEGTMLLERGYLSTSIVLGNNFLARNVLIELKVPKGESAGYVDPISYFPGQLEMLLPRNTQYYIDNIRTIVNGGSQRLKVEARIIK	NA
Paenibacillus_thiaminolyticus_NRRL_B_14625	AKBLABLO_00592	850	NA	NA	NO	NO	YES	NA	NA	NA	NA	NA	NA	NA	Vpb.hmm	881	9.1e-153	ND	NO	NO	NO	NO	NO	NO	NA	MEKTSRIEENQQILKSVGQFFYGENLDEPAFVIGRGMNGFKVDPSQLKGVDLKKKVKSARWIADFTPKQTGLYQFITSSNPYTHIFVDGKEVKDTEVTLTEGEQYTFVILYFGNPEVKEEDLFQFEVKYTCNQQETQEIEAEDFSIPRQVSFEYLPGGSDNTDDEQPLLDTDNDGIYDEWEINGYTVINHLVVPWEEKYAAQGYKKYVSNPNESHTAGDPYSDLEKASGSIDRNIKKVAWDPLVAAYPSITVGMERLILSDNKEFSSSSGKRISRETSSSSSASNTEGIDVSAGFSLFEGFSGSVTGHYSHTSTHTVNSAQTSGQDWSEQLGLNSAQAAYVNANIRYYNTGTAPVYKFIPTTNLVLGKETIATITGQMNQEAFSLPPDQTYPRRHLHAI…	NA
Paenibacillus_thiaminolyticus_NRRL_B_14625	AKBLABLO_00593	853	NA	NA	NO	NO	YES	NA	NA	NA	NA	NA	NA	NA	Vpb.hmm	881	1.4e-151	ND	NO	NO	NO	NO	NO	NO	NA	MKETRRTAENEQDQQVLKSVGQFFYGENLDEPAFVSGRGMNGFKIDPGQLEGADLNKKVKSARWIADFTPKQTGLYQFMTSSNPYTHIFVDGQEVKDNEVTLTEGEHYTFVVLYFGNPDVKQEDLLQLEVKYTCNRQETEEIAAEDFSIPREISFDSLPEGIVPRTEGNEEKLIDTDKDGIYDEWEINGYTVINNVAVPWNEKYAAQGYKKYMSNPNESHTAGDPYTDLEKASGRIDRNIHKVAWDPLVAAYPSITVGMERLILSDNTEFSSSSGKSVSRETSSSSSASNTEGIDVSAGFSLLQGFSGSVTGSYSHTSTHTVNSAQTSGQDWSTHLGLHAAQAAYVNANIRYYNTGTAPVYKFIPTTNLVLGKETIATITGQKNQEAFSLGPSQAYPKR…	NA
Paenibacillus_thiaminolyticus_NRRL_B_14625	AKBLABLO_00594	578	NA	NA	NO	NO	YES	NA	NA	NA	NA	NA	NA	NA	Cyt.hmm	411	3.2e-17	ND	NO	NO	NO	NO	NO	NO	NA	MNTYGWDIIYVNSNESINKQLKKYMNENKITFTYEDENTFVSLTFDNWEIVPGGSSKLLRLKALVKEGELTFMGQRTLLNGICPLLEVQLGFFDDKNDSYIQKLMFNFQVKGEKEGDQREGAITVINPDVNKIFAEGSMIYTLLNLTLADMFIANKEKISYIFAQLNISPDIPWMQPKKYKYSYYSPTSSKDKGFLSVLSVVTNRDISGLTEGIDGSILDNNHDSFLVLSERLFLEHIIMPELPNSFGNGTTKNHFKFEGTSNTSGVIKNSRNINCGSVRWGLIDYYPILTDLKIQVEGNSLRMKASGKCDITGLASSYVTFEVETKNTFYFNKASKRIEFKPDSNPKVSYERHIPWWIWILGIAAPIVDVIIHFVTEAISGSVAGNIKIDTNTSIGEL…	NA
Paenibacillus_thiaminolyticus_NRRL_B_14625	AKBLABLO_00598	600	NA	NA	NO	NO	YES	NA	NA	NA	NA	NA	NA	NA	Cyt.hmm	411	2.6e-18	ND	NO	NO	NO	NO	NO	NO	NA	MKKLNDEKAANVLPDGKYKIQIDGSSESKVLQHEGTTAVIAEWAGEQSQIWDIRYQSPNWQGIGGYVIQPANTDRYLAWDRNKGSSVIVSTIPAADIQYTRFWRVEKTQNNTYIFRNNHAPNPNLTISAKTLQVLSGHNYEFTLSTDLNKPIPKGSALVITSDPQYPWTKNTDNNVPESDSEKERESERLIREQYQSINSYNNTKQQSSVIINGDITAFGHSWQRTKMLNTLLPILNRKYYFGLGNHDIENNQGDCADDACFGGSMLMLKSHIEKLGLPTSQYDIKKASTSWSEPWKGSFAYAIDFGIIYSLQLNNFPTMNAYGGSYSNYYQIHENLDWIEANLKYASKLGKTIIVNVHKPNDWKGGPNQRFIDLLEEYDVKAVFAGHYHKNLGTYSAS…	NA
Paenibacillus_thiaminolyticus_NRRL_B_14625	AKBLABLO_02651	249	NA	NA	NO	NO	YES	NA	NA	NA	NA	NA	NA	NA	Vpa.hmm	462	2.8e-31	ND	NO	NO	NO	NO	NO	NO	NA	MKKKFYCSLVLSLALASAAIGGNAAYAIGGAGSSNYYRYEVIDSRSAKDFNEDRKAAEKWGNKEYKAWNKKLNASEKELVKEYTGNAKPFNTYLRANEGKLGFKPDIDKKIVKLDEALKKSTVSETVLVYRGDDTSIFGKEFQNSLYQGNKVDRELFRKLRDQYQGKTKTEYGYLSTSLVSNQQFAMRPILTTLKVPKGAHAGYVDNISLYKGQYELLLPRNTKIRIDKMYIIVNKGSETIKIEATVLP	NA
Paenibacillus_thiaminolyticus_NRRL_B_14625	AKBLABLO_02842	338	NA	NA	NO	NO	YES	NA	NA	NA	NA	NA	NA	NA	Mpp.hmm	291	1.6e-42	ND	NO	NO	NO	NO	NO	YES	NA	MRKHVLKHGLVIGLSALMLGSASAPPQVYAEASIAQEKSIGIVDVNEVLKKVGTYYYKNHLANTVANPESNGFRYTLRANPDSVTPVIDLSIEARTENIHYDSTIPIFIGENTFPNNLDEEQSYNTLKYSKTYTESTSTSISSGFKVGGAGDLGNKFILPLILEGAGKINLEYNTGSTETNTTSESYTLEVPPQPVKVPPHKTYKTVVEFSQRTYRGDVVFTGRTESTMANRSIINATGIYTGWMGMQDSKKFTYDNYLGVHYAGLTASQQQEIKNAGVQITTSGYGAAANRFSSIEVTGKGSFSGVIGAELIVTTYDVTDAKNARLVNQRTVPIELD	NA
Paenibacillus_thiaminolyticus_NRRL_B_14625	AKBLABLO_03588	506	NA	NA	NO	NO	YES	NA	NA	NA	NA	NA	NA	NA	Spp.hmm	506	1e-266	ND	NO	NO	NO	NO	NO	NO	NA	MRKSKQRQTKHAKGVKVLLSLLIGLQVFTYSSISYAATSELNDIDAGIAGLNYDRNEVLAVTGDQVSSYVPKEGVQSNGKFIVVEREKKSLTTSPVDISIIDSITNRTYPGAIQLANKDFADNQPGLVMAARKPLDITIDLPGLKSENTITVENPTYSSVSSAVDQLVSTWGEKYSDTHTLPARLQYAESMVYSQNQIATALNVNSKVLNGTLGIDFNAVASGEKKVMVAAYKQIFYTVSAALPNNPSDLFDDSVTFAELVRKGVSNEAPPLMVSNVAYGRTIYVKLETTSKSSDVQTAFKLLLNNPSIQASGQYKDIYENSSFTAVVLGGDAQTHNQVVTKDFNVIQNVIKDNAEFSSKNPGYPISYTSVFLKDNSIAAVHNNTDYIETKTTEYTKGK…	NA
Paenibacillus_thiaminolyticus_NRRL_B_14625	AKBLABLO_04011	462	NA	NA	YES	NO	NO	NA	NA	NA	NA	NA	NA	NA	NA	NA	NA	Rank1	NO	NO	NO	NO	NO	NO	NA	MKISSLRYFLTCCGLAVFGVMLFLLPGTAEAGTVFPSKQIDSYDVELEAVPTYVPTPLSVTEATYTQTVNLDPAVAEVSVDPVLGQYAITGKTYGTTTIEYKWITAENAELVHKFTVTVDSGGIAPRVNIYGQDNIYFPLSKSTTYDIKLNTIFSGNMNWALNSFEYTDKNNLFRRGYNFNDPNNCSYTLIYDDRTGDTRIELKVKDLNGYYASYFFDVSTNWDPVFQPQPDMTLIQGKESTLNLNDMQVFTDADDDTLHYTIDPVTGVTASVNGDMLTITSTIDQEFALTIRADDGRNGTASGVLHFKAWRSEEVGIAGTYPETQNMIRFTQVAPGRYVLAPLKPTMPSETELLGWINDGTARAADSDGDLEFAIDEINDLNQKLPALQADTYGLYFY…	NA
Paenibacillus_thiaminolyticus_NRRL_B_14625	AKBLABLO_04096	1290	NA	NA	NO	NO	YES	NA	NA	NA	NA	NA	NA	NA	Xpp.hmm	401	5.3e-12	ND	NO	NO	NO	NO	NO	NO	NA	MKTRRKQSARRLFAMTVMTIMMFVSSLAPAYAGTTVPAAQEPVVKNSTQEIRNVMYYGDWSIWGGQGNFYPKDIPADQLTHLNYAFLDFDAQGNLVFTDKDAAVGAPVGQDGVQWDMANSGSLIALQQLRAENPNLKIGISLGGWSKSGDFSVVAADASKRANLVENVMKFIKYTNMDFVDVDWEFPAEVRQPDLVDNKNDEGTKYATPEDKNNYIVLLQDLKNALNKQGAELGKAYELSVALPAPKAKIDIGIDVPRLFNIVDFANIMTYDMRGAWDEVSGHHTGLYPNPNDPLTGNNLSVDESVNYLIQQGAEPSKIVIGAAYYTRGWDKVSQGSDPNHPGLFGDAALSAKDADQTPSRGAVGESPLVLGDGGRRTGTWSYRNLDKLKAAYPNLKEY…	NA
Paenibacillus_thiaminolyticus_NRRL_B_14625	AKBLABLO_05465	807	NA	NA	YES	NO	NO	NA	NA	NA	NA	NA	NA	NA	NA	NA	NA	Rank1	NO	NO	NO	NO	NO	NO	NA	MKMMNTKFPRPELVLLLILCLLLPSFVWLAPVHGEEANANTSVDGIEPDILVALPDNYRSVTDVTYVTYATYNRAMPRNANLPPAKIDLENIFTTPAGSNSSIIDGSIVEITPNAKSKKGGIWSTPNNLMDLTQDFTASMYVYFGNQGTNAADGIAFVMHNDPKGTNALSPNGGGGLGVWAEGKYNGLYNGIQNSLAIEFDTYVNNTSSDSRFDTDSAAGNHVAWNYPGKPSTYVDYQHTVLERARKMIHNDLQYTGTLSNDTWRRFEVKWDAANSQLTYHLEGTNPVVIPIDVQDVFGTNQVYWGFTGSTGGKYAQNRVVFESVPGLVNGKVTETITREDGSVVDQGDFVYKGEELTYTITANYLSGKQNWKNIFGLTTINEHVTYVPNSLTFTDRNG…	NA
Paenibacillus_thiaminolyticus_NRRL_B_24730	LLDFMDMB_01251	506	NA	NA	NO	NO	YES	NA	NA	NA	NA	NA	NA	NA	Spp.hmm	506	1e-266	ND	NO	NO	NO	NO	NO	NO	NA	MRKSKQRQTKHAKGVKVLLSLLIGLQVFTYSSISYAATSELNDIDAGIAGLNYDRNEVLAVTGDQVSSYVPKEGVQSNGKFIVVEREKKSLTTSPVDISIIDSITNRTYPGAIQLANKDFADNQPGLVMAARKPLDITIDLPGLKSENTITVENPTYSSVSSAVDQLVSTWGEKYSDTHTLPARLQYAESMVYSQNQIATALNVNSKVLNGTLGIDFNAVASGEKKVMVAAYKQIFYTVSAALPNNPSDLFDDSVTFAELVRKGVSNEAPPLMVSNVAYGRTIYVKLETTSKSSDVQTAFKLLLNNPSIQASGQYKDIYENSSFTAVVLGGDAQTHNQVVTKDFNVIQNVIKDNAEFSSKNPGYPISYTSVFLKDNSIAAVHNNTDYIETKTTEYTKGK…	NA
Paenibacillus_thiaminolyticus_NRRL_B_24730	LLDFMDMB_01603	1290	NA	NA	NO	NO	YES	NA	NA	NA	NA	NA	NA	NA	Xpp.hmm	401	5.3e-12	ND	NO	NO	NO	NO	NO	NO	NA	MKTRRKQSARRLFAMTVMTIMMFVSSLAPAYAGTTVPAAQEPVVKNSTQEIRNVMYYGDWSIWGGQGNFYPKDIPADQLTHLNYAFLDFDAQGNLVFTDKDAAVGAPVGQDGVQWDMANSGSLIALQQLRAENPNLKIGISLGGWSKSGDFSVVAADASKRANLVENVMKFIKYTNMDFVDVDWEFPAEVRQPDLVDNKNDEGTKYATPEDKNNYIVLLQDLKNALNKQGAELGKAYELSVALPAPKAKIDIGIDVPRLFNIVDFANIMTYDMRGAWDEVSGHHTGLYPNPNDPLTGNNLSVDESVNYLIQQGAEPSKIVIGAAYYTRGWDKVSQGSDPNHPGLFGDAALSAKDADQTPSRGAVGESPLVLGDGGRRTGTWSYRNLDKLKAAYPNLKEY…	NA
Paenibacillus_thiaminolyticus_NRRL_B_24730	LLDFMDMB_01916	249	NA	NA	NO	NO	YES	NA	NA	NA	NA	NA	NA	NA	Vpa.hmm	462	2.8e-31	ND	NO	NO	NO	NO	NO	NO	NA	MKKKFYCSLVLSLALASAAIGGNAAYAIGGAGSSNYYRYEVIDSRSAKDFNEDRKAAEKWGNKEYKAWNKKLNASEKELVKEYTGNAKPFNTYLRANEGKLGFKPDIDKKIVKLDEALKKSTVSETVLVYRGDDTSIFGKEFQNSLYQGNKVDRELFRKLRDQYQGKTKTEYGYLSTSLVSNQQFAMRPILTTLKVPKGAHAGYVDNISLYKGQYELLLPRNTKIRIDKMYIIVNKGSETIKIEATVLP	NA
Paenibacillus_thiaminolyticus_NRRL_B_24730	LLDFMDMB_03410	203	NA	NA	NO	NO	YES	NA	NA	NA	NA	NA	NA	NA	Vpa.hmm	462	1.6e-32	ND	NO	NO	NO	NO	NO	NO	NA	MIDFRIDTVKAKKWGEKKYSRWKSVLTENEKRQITDYTKNASPINSYLRENNGNLGANPNMDEKIELMDKALNKYKLNDTITVYRGTDGIIFGEEFQTTLMKGNKVNEEVARKIKGQFEGTMLLERGYLSTSIVLGNNFLARNVLIELKVPKGESAGYVDPISYFPGQLEMLLPRNTQYYIDNIRTIVNGGSQRLKVEARIIK	NA
Paenibacillus_thiaminolyticus_NRRL_B_24730	LLDFMDMB_03412	850	NA	NA	NO	NO	YES	NA	NA	NA	NA	NA	NA	NA	Vpb.hmm	881	9.1e-153	ND	NO	NO	NO	NO	NO	NO	NA	MEKTSRIEENQQILKSVGQFFYGENLDEPAFVIGRGMNGFKVDPSQLKGVDLKKKVKSARWIADFTPKQTGLYQFITSSNPYTHIFVDGKEVKDTEVTLTEGEQYTFVILYFGNPEVKEEDLFQFEVKYTCNQQETQEIEAEDFSIPRQVSFEYLPGGSDNTDDEQPLLDTDNDGIYDEWEINGYTVINHLVVPWEEKYAAQGYKKYVSNPNESHTAGDPYSDLEKASGSIDRNIKKVAWDPLVAAYPSITVGMERLILSDNKEFSSSSGKRISRETSSSSSASNTEGIDVSAGFSLFEGFSGSVTGHYSHTSTHTVNSAQTSGQDWSEQLGLNSAQAAYVNANIRYYNTGTAPVYKFIPTTNLVLGKETIATITGQMNQEAFSLPPDQTYPRRHLHAI…	NA
Paenibacillus_thiaminolyticus_NRRL_B_24730	LLDFMDMB_03413	853	NA	NA	NO	NO	YES	NA	NA	NA	NA	NA	NA	NA	Vpb.hmm	881	1.4e-151	ND	NO	NO	NO	NO	NO	NO	NA	MKETRRTAENEQDQQVLKSVGQFFYGENLDEPAFVSGRGMNGFKIDPGQLEGADLNKKVKSARWIADFTPKQTGLYQFMTSSNPYTHIFVDGQEVKDNEVTLTEGEHYTFVVLYFGNPDVKQEDLLQLEVKYTCNRQETEEIAAEDFSIPREISFDSLPEGIVPRTEGNEEKLIDTDKDGIYDEWEINGYTVINNVAVPWNEKYAAQGYKKYMSNPNESHTAGDPYTDLEKASGRIDRNIHKVAWDPLVAAYPSITVGMERLILSDNTEFSSSSGKSVSRETSSSSSASNTEGIDVSAGFSLLQGFSGSVTGSYSHTSTHTVNSAQTSGQDWSTHLGLHAAQAAYVNANIRYYNTGTAPVYKFIPTTNLVLGKETIATITGQKNQEAFSLGPSQAYPKR…	NA
Paenibacillus_thiaminolyticus_NRRL_B_24730	LLDFMDMB_03414	578	NA	NA	NO	NO	YES	NA	NA	NA	NA	NA	NA	NA	Cyt.hmm	411	3.2e-17	ND	NO	NO	NO	NO	NO	NO	NA	MNTYGWDIIYVNSNESINKQLKKYMNENKITFTYEDENTFVSLTFDNWEIVPGGSSKLLRLKALVKEGELTFMGQRTLLNGICPLLEVQLGFFDDKNDSYIQKLMFNFQVKGEKEGDQREGAITVINPDVNKIFAEGSMIYTLLNLTLADMFIANKEKISYIFAQLNISPDIPWMQPKKYKYSYYSPTSSKDKGFLSVLSVVTNRDISGLTEGIDGSILDNNHDSFLVLSERLFLEHIIMPELPNSFGNGTTKNHFKFEGTSNTSGVIKNSRNINCGSVRWGLIDYYPILTDLKIQVEGNSLRMKASGKCDITGLASSYVTFEVETKNTFYFNKASKRIEFKPDSNPKVSYERHIPWWIWILGIAAPIVDVIIHFVTEAISGSVAGNIKIDTNTSIGEL…	NA
Paenibacillus_thiaminolyticus_NRRL_B_24730	LLDFMDMB_03418	600	NA	NA	NO	NO	YES	NA	NA	NA	NA	NA	NA	NA	Cyt.hmm	411	2.6e-18	ND	NO	NO	NO	NO	NO	NO	NA	MKKLNDEKAANVLPDGKYKIQIDGSSESKVLQHEGTTAVIAEWAGEQSQIWDIRYQSPNWQGIGGYVIQPANTDRYLAWDRNKGSSVIVSTIPAADIQYTRFWRVEKTQNNTYIFRNNHAPNPNLTISAKTLQVLSGHNYEFTLSTDLNKPIPKGSALVITSDPQYPWTKNTDNNVPESDSEKERESERLIREQYQSINSYNNTKQQSSVIINGDITAFGHSWQRTKMLNTLLPILNRKYYFGLGNHDIENNQGDCADDACFGGSMLMLKSHIEKLGLPTSQYDIKKASTSWSEPWKGSFAYAIDFGIIYSLQLNNFPTMNAYGGSYSNYYQIHENLDWIEANLKYASKLGKTIIVNVHKPNDWKGGPNQRFIDLLEEYDVKAVFAGHYHKNLGTYSAS…	NA
Paenibacillus_thiaminolyticus_NRRL_B_24730	LLDFMDMB_03553	807	NA	NA	YES	NO	NO	NA	NA	NA	NA	NA	NA	NA	NA	NA	NA	Rank1	NO	NO	NO	NO	NO	NO	NA	MKMMNTKFPRPELVLLLILCLLLPSFVWLAPVHGEEANANTSVDGIEPDILVALPDNYRSVTDVTYVTYATYNRAMPRNANLPPAKIDLENIFTTPAGSNSSIIDGSIVEITPNAKSKKGGIWSTPNNLMDLTQDFTASMYVYFGNQGTNAADGIAFVMHNDPKGTNALSPNGGGGLGVWAEGKYNGLYNGIQNSLAIEFDTYVNNTSSDSRFDTDSAAGNHVAWNYPGKPSTYVDYQHTVLERARKMIHNDLQYTGTLSNDTWRRFEVKWDAANSQLTYHLEGTNPVVIPIDVQDVFGTNQVYWGFTGSTGGKYAQNRVVFESVPGLVNGKVTETITREDGSVVDQGDFVYKGEELTYTITANYLSGKQNWKNIFGLTTINEHVTYVPNSLTFTDRNG…	NA
Paenibacillus_thiaminolyticus_NRRL_B_24730	LLDFMDMB_05122	338	NA	NA	NO	NO	YES	NA	NA	NA	NA	NA	NA	NA	Mpp.hmm	291	1.6e-42	ND	NO	NO	NO	NO	NO	YES	NA	MRKHVLKHGLVIGLSALMLGSASAPPQVYAEASIAQEKSIGIVDVNEVLKKVGTYYYKNHLANTVANPESNGFRYTLRANPDSVTPVIDLSIEARTENIHYDSTIPIFIGENTFPNNLDEEQSYNTLKYSKTYTESTSTSISSGFKVGGAGDLGNKFILPLILEGAGKINLEYNTGSTETNTTSESYTLEVPPQPVKVPPHKTYKTVVEFSQRTYRGDVVFTGRTESTMANRSIINATGIYTGWMGMQDSKKFTYDNYLGVHYAGLTASQQQEIKNAGVQITTSGYGAAANRFSSIEVTGKGSFSGVIGAELIVTTYDVTDAKNARLVNQRTVPIELD	NA
